# Supplementary material for: Multiscale analysis and functional validation of the cellular and genetic determinants of skeletal disease
Source: Nat Genet. 2026 Jul 10;58(7):1530–45. doi: 10.1038/s41588-026-02640-9 (PMC13364720; doi:10.1038/s41588-026-02640-9)
Supplement: Supplementary file 4 — All supplementary tables [file 41588_2026_2640_MOESM4_ESM.xlsx]

## Sheet: 2 Content
Supplementary Table 2. Gene programs for murine and human scRNA-seq and spatial transcriptomic datasets
Supplementary Table 2a	Gene programs for 34 cell clusters from the mouse scRNA-seq dataset
Supplementary Table 2b	Gene programs for 16 non-haematopoietic cell subclusters from the mouse scRNA-seq dataset
Supplementary Table 2c	Gene programs for 20 cell clusters from the human scRNA-seq dataset
Supplementary Table 2d	Gene programs for 11 cell clusters from the human spatial transcriptomics dataset
KEY FOR ALL TABLES:
AVERAGE LOG2(FC)	The average log2 fold change in expression of the gene in the corresponding cell cluster compared to all other clusters
P VALUE	Strength of evidence to reject the null hypothesis that expression of the gene is not significantly increased in the corresponding cell cluster compared to all other clusters (raw P value)
ADJUSTED P VALUE	Strength of evidence to reject the null hypothesis that expression of the gene is not significantly increased in the corresponding cell cluster compared to all other clusters (corrected for multiple testing via the Benjamin-Hochberg method)
PCT.1	The fraction of cells in the corresponding cell cluster that express the gene (i.e. non-zero expression)
PCT.2	The fraction of cells in all other cell clusters that express the gene (i.e. non-zero expression)

## Sheet: 2a
CELL LINEAGE	CLUSTER NUMBER AND CELL TYPE	GENE	AVERAGE LOG2(FC)	P VALUE	ADJUSTED P VALUE	PCT.1	PCT.2
B Cells	15. Pro B cells	Vpreb1	5.02685	0	0	0.993	0.063
B Cells	15. Pro B cells	Igll1	4.95721	0	0	0.994	0.067
B Cells	15. Pro B cells	Dntt	3.76165	0	0	0.888	0.039
B Cells	15. Pro B cells	Mzb1	2.76666	0	0	0.955	0.189
B Cells	15. Pro B cells	Vpreb2	2.50577	0	0	0.676	0.005
B Cells	15. Pro B cells	Vpreb3	2.49724	0	0	0.994	0.319
B Cells	15. Pro B cells	Ebf1	2.20873	0	0	0.995	0.297
B Cells	15. Pro B cells	Tspan13	2.20236	0	0	0.94	0.313
B Cells	15. Pro B cells	Lef1	2.14534	0	0	0.732	0.042
B Cells	15. Pro B cells	Smarca4	2.09724	0	0	0.845	0.192
B Cells	15. Pro B cells	Bfsp2	2.08608	0	0	0.615	0.046
B Cells	15. Pro B cells	Pmf1	2.00844	0	0	0.752	0.228
B Cells	15. Pro B cells	Chchd10	1.88329	0	0	0.948	0.286
B Cells	15. Pro B cells	Blnk	1.86284	0	0	0.828	0.158
B Cells	15. Pro B cells	Xrcc6	1.83723	0	0	0.74	0.144
B Cells	15. Pro B cells	Tifa	1.83159	0	0	0.912	0.286
B Cells	15. Pro B cells	Hes1	1.77095	0	0	0.589	0.071
B Cells	15. Pro B cells	Cplx2	1.7265	0	0	0.591	0.042
B Cells	15. Pro B cells	Pde2a	1.71627	0	0	0.734	0.174
B Cells	15. Pro B cells	Arntl	1.62267	0	0	0.541	0.059
B Cells	15. Pro B cells	Crip1	1.59133	0	0	0.962	0.632
B Cells	15. Pro B cells	Ptgr1	1.57899	0	0	0.636	0.163
B Cells	15. Pro B cells	Hmgb1	1.56095	0	0	0.943	0.705
B Cells	15. Pro B cells	Ucp2	1.56063	0	0	0.906	0.564
B Cells	15. Pro B cells	Phldb3	1.48171	0	0	0.493	0.038
B Cells	15. Pro B cells	Gimap6	1.47421	0	0	0.629	0.128
B Cells	15. Pro B cells	Cd79a	1.46306	0	0	0.986	0.367
B Cells	15. Pro B cells	Tcf3	1.44328	0	0	0.794	0.234
B Cells	15. Pro B cells	Sox4	1.43286	0	0	0.741	0.167
B Cells	15. Pro B cells	Ptma	1.42284	0	0	0.994	0.83
B Cells	15. Pro B cells	Ezh2	1.42221	0	0	0.647	0.194
B Cells	15. Pro B cells	Lgals9	1.41689	0	0	0.741	0.277
B Cells	15. Pro B cells	Adgrg1	1.41437	0	0	0.502	0.038
B Cells	15. Pro B cells	Ppp1r16b	1.3947	0	0	0.539	0.088
B Cells	15. Pro B cells	Impdh1	1.38597	0	0	0.505	0.063
B Cells	15. Pro B cells	Slamf7	1.3856	0	0	0.465	0.066
B Cells	15. Pro B cells	Rcsd1	1.36549	0	0	0.71	0.297
B Cells	15. Pro B cells	Hist1h2ap	1.3639	0	0	0.35	0.179
B Cells	15. Pro B cells	Ptprcap	1.35633	0	0	0.928	0.383
B Cells	15. Pro B cells	Prep	1.33584	0	0	0.486	0.07
B Cells	15. Pro B cells	Slamf6	1.32272	0	0	0.616	0.103
B Cells	15. Pro B cells	Selm	1.30463	0	0	0.328	0.065
B Cells	15. Pro B cells	Gstt2	1.29606	0	0	0.457	0.049
B Cells	15. Pro B cells	Id3	1.28653	0	0	0.604	0.119
B Cells	15. Pro B cells	Rag1	1.27819	0	0	0.414	0.044
B Cells	15. Pro B cells	Cmtm7	1.27721	0	0	0.914	0.583
B Cells	15. Pro B cells	Cox7a2l	1.27347	0	0	0.913	0.594
B Cells	15. Pro B cells	Sdc4	1.26765	0	0	0.631	0.148
B Cells	15. Pro B cells	Rasgrp2	1.25423	0	0	0.834	0.444
B Cells	15. Pro B cells	Arpp21	1.25269	0	0	0.371	0.005
B Cells	15. Pro B cells	Pkig	1.20212	0	0	0.796	0.323
B Cells	15. Pro B cells	Ptp4a3	1.20194	0	0	0.692	0.229
B Cells	15. Pro B cells	Cat	1.20107	0	0	0.535	0.124
B Cells	15. Pro B cells	Gimap1	1.20071	0	0	0.612	0.126
B Cells	15. Pro B cells	Apobec3	1.1973	0	0	0.749	0.294
B Cells	15. Pro B cells	Klhl6	1.18189	0	0	0.66	0.228
B Cells	15. Pro B cells	Smtnl2	1.18077	0	0	0.337	0.012
B Cells	15. Pro B cells	H2afv	1.1777	0	0	0.839	0.494
B Cells	15. Pro B cells	Stambpl1	1.1721	0	0	0.526	0.093
B Cells	15. Pro B cells	Prdx2	1.16886	0	0	0.773	0.336
B Cells	15. Pro B cells	Lxn	1.16128	0	0	0.5	0.114
B Cells	15. Pro B cells	Myb	1.16012	0	0	0.619	0.181
B Cells	15. Pro B cells	Sec63	1.15827	0	0	0.561	0.146
B Cells	15. Pro B cells	Erg	1.1578	0	0	0.386	0.034
B Cells	15. Pro B cells	Snx2	1.1557	0	0	0.714	0.296
B Cells	15. Pro B cells	Serinc3	1.14668	0	0	0.949	0.643
B Cells	15. Pro B cells	AU020206	1.1392	0	0	0.453	0.061
B Cells	15. Pro B cells	Il16	1.13643	0	0	0.61	0.218
B Cells	15. Pro B cells	Bcl7a	1.13323	0	0	0.54	0.106
B Cells	15. Pro B cells	Tuba1b	1.13266	0	0	0.567	0.436
B Cells	15. Pro B cells	Fam53b	1.12745	0	0	0.605	0.151
B Cells	15. Pro B cells	Fkbp1a	1.12725	0	0	0.696	0.287
B Cells	15. Pro B cells	Tbc1d10c	1.12675	0	0	0.611	0.203
B Cells	15. Pro B cells	Bin1	1.11943	0	0	0.624	0.199
B Cells	15. Pro B cells	Stmn1	1.11318	0	0	0.616	0.448
B Cells	15. Pro B cells	Gfra2	1.10619	0	0	0.384	0.008
B Cells	15. Pro B cells	Gm37065	1.10501	0	0	0.439	0.047
B Cells	15. Pro B cells	Tubb5	1.10198	0	0	0.784	0.511
B Cells	15. Pro B cells	Dck	1.10002	0	0	0.634	0.206
B Cells	15. Pro B cells	Arl5c	1.09769	0	0	0.694	0.201
B Cells	15. Pro B cells	Trp53i11	1.09336	0	0	0.482	0.07
B Cells	15. Pro B cells	H2afy	1.08415	0	0	0.835	0.482
B Cells	15. Pro B cells	Phgdh	1.07753	0	0	0.521	0.153
B Cells	15. Pro B cells	Lrmp	1.06864	0	0	0.696	0.261
B Cells	15. Pro B cells	Mob4	1.05679	0	0	0.705	0.327
B Cells	15. Pro B cells	2810417H13Rik	1.0532	0	0	0.43	0.271
B Cells	15. Pro B cells	Pgls	1.05194	0	0	0.835	0.503
B Cells	15. Pro B cells	Cd19	1.04164	0	0	0.6	0.123
B Cells	15. Pro B cells	Cdc25b	1.0397	0	0	0.398	0.064
B Cells	15. Pro B cells	Sepp1	1.03757	0	0	0.605	0.257
B Cells	15. Pro B cells	Ncl	1.03413	0	0	0.728	0.4
B Cells	15. Pro B cells	Atp1b3	1.03054	0	0	0.651	0.291
B Cells	15. Pro B cells	Elof1	1.02795	0	0	0.652	0.269
B Cells	15. Pro B cells	Rag2	1.02691	0	0	0.351	0.023
B Cells	15. Pro B cells	Tcf4	1.02168	0	0	0.561	0.139
B Cells	15. Pro B cells	Anp32e	1.01256	0	0	0.648	0.349
B Cells	15. Pro B cells	Mif	1.00712	0	0	0.647	0.383
B Cells	15. Pro B cells	Cnn3	1.00489	0	0	0.542	0.116
B Cells	15. Pro B cells	Nhp2l1	1.00435	0	0	0.753	0.429
B Cells	15. Pro B cells	Rpl15	0.99562	0	0	0.958	0.675
B Cells	15. Pro B cells	Dlg2	0.99377	0	0	0.265	0.009
B Cells	15. Pro B cells	Hmgn3	0.98322	0	0	0.453	0.084
B Cells	15. Pro B cells	Kansl1l	0.97955	0	0	0.427	0.093
B Cells	15. Pro B cells	Capsl	0.97832	0	0	0.295	0.033
B Cells	15. Pro B cells	Hnrnpul1	0.97788	0	0	0.602	0.25
B Cells	15. Pro B cells	Snrpe	0.97521	0	0	0.836	0.52
B Cells	15. Pro B cells	Erh	0.95167	0	0	0.786	0.498
B Cells	15. Pro B cells	Pafah1b3	0.95104	0	0	0.697	0.232
B Cells	15. Pro B cells	Pcmtd1	0.95088	0	0	0.438	0.103
B Cells	15. Pro B cells	Zfp706	0.94964	0	0	0.855	0.498
B Cells	15. Pro B cells	Acp6	0.94923	0	0	0.371	0.053
B Cells	15. Pro B cells	Cdk6	0.946	0	0	0.473	0.159
B Cells	15. Pro B cells	Sapcd1	0.94291	0	0	0.311	0.017
B Cells	15. Pro B cells	Ywhae	0.93935	0	0	0.802	0.506
B Cells	15. Pro B cells	Dut	0.93934	0	0	0.486	0.248
B Cells	15. Pro B cells	Rnf187	0.93904	0	0	0.571	0.271
B Cells	15. Pro B cells	Ankrd33b	0.93594	0	0	0.366	0.072
B Cells	15. Pro B cells	Pla2g12a	0.93445	0	0	0.474	0.095
B Cells	15. Pro B cells	Npm1	0.93323	0	0	0.868	0.566
B Cells	15. Pro B cells	Lockd	0.93182	0	0	0.437	0.208
B Cells	15. Pro B cells	Arpc5l	0.93003	0	0	0.751	0.372
B Cells	15. Pro B cells	Rps19	0.92704	0	0	0.998	0.909
B Cells	15. Pro B cells	BC035044	0.92354	0	0	0.531	0.164
B Cells	15. Pro B cells	Cbx3	0.92259	0	0	0.646	0.373
B Cells	15. Pro B cells	Dusp2	0.91746	0	0	0.696	0.243
B Cells	15. Pro B cells	H2afx	0.91744	0	0	0.482	0.291
B Cells	15. Pro B cells	Fcho1	0.9168	0	0	0.413	0.082
B Cells	15. Pro B cells	Raly	0.91674	0	0	0.751	0.46
B Cells	15. Pro B cells	Ywhaq	0.91085	0	0	0.759	0.43
B Cells	15. Pro B cells	Hnrnpa1	0.90375	0	0	0.735	0.401
B Cells	15. Pro B cells	Hdac7	0.90312	0	0	0.384	0.062
B Cells	15. Pro B cells	Slc30a5	0.90223	0	0	0.433	0.125
B Cells	15. Pro B cells	Sumo2	0.90142	0	0	0.877	0.619
B Cells	15. Pro B cells	Cxxc5	0.89735	0	0	0.46	0.094
B Cells	15. Pro B cells	Eif3e	0.89682	0	0	0.826	0.47
B Cells	15. Pro B cells	Hes6	0.89579	0	0	0.583	0.214
B Cells	15. Pro B cells	Cbx1	0.89551	0	0	0.594	0.251
B Cells	15. Pro B cells	Pcna	0.89456	0	0	0.475	0.266
B Cells	15. Pro B cells	Sae1	0.8928	0	0	0.498	0.208
B Cells	15. Pro B cells	Arl6ip1	0.88743	0	0	0.794	0.524
B Cells	15. Pro B cells	Gfra1	0.88698	0	0	0.294	0.022
B Cells	15. Pro B cells	Rsph1	0.88567	0	0	0.263	0.054
B Cells	15. Pro B cells	Eef2k	0.88516	0	0	0.382	0.071
B Cells	15. Pro B cells	Pou2af1	0.88386	0	0	0.596	0.136
B Cells	15. Pro B cells	Mta3	0.87862	0	0	0.431	0.106
B Cells	15. Pro B cells	Cd79b	0.87817	0	0	0.927	0.363
B Cells	15. Pro B cells	Akap12	0.87443	0	0	0.413	0.069
B Cells	15. Pro B cells	Snrpf	0.87151	0	0	0.797	0.473
B Cells	15. Pro B cells	Rpl39	0.87025	0	0	0.978	0.816
B Cells	15. Pro B cells	Socs2	0.86909	0	0	0.304	0.024
B Cells	15. Pro B cells	Ran	0.86485	0	0	0.713	0.525
B Cells	15. Pro B cells	Elk4	0.86169	0	0	0.391	0.1
B Cells	15. Pro B cells	Dpp4	0.86041	0	0	0.362	0.062
B Cells	15. Pro B cells	Inpp5d	0.86021	0	0	0.508	0.179
B Cells	15. Pro B cells	Elf1	0.85801	0	0	0.594	0.245
B Cells	15. Pro B cells	Btf3	0.85778	0	0	0.943	0.73
B Cells	15. Pro B cells	Pde4b	0.85673	0	0	0.483	0.172
B Cells	15. Pro B cells	Srp14	0.8567	0	0	0.851	0.563
B Cells	15. Pro B cells	Smarcd2	0.8539	0	0	0.572	0.229
B Cells	15. Pro B cells	Ppp1r14b	0.85358	0	0	0.431	0.13
B Cells	15. Pro B cells	N4bp3	0.85065	0	0	0.293	0.035
B Cells	15. Pro B cells	Cdk4	0.84373	0	0	0.535	0.253
B Cells	15. Pro B cells	Rps24	0.83368	0	0	0.992	0.854
B Cells	15. Pro B cells	Srsf3	0.83262	0	0	0.794	0.534
B Cells	15. Pro B cells	Hsp90aa1	0.83066	0	0	0.734	0.508
B Cells	15. Pro B cells	Ddx39b	0.82967	0	0	0.64	0.342
B Cells	15. Pro B cells	Tyms	0.8275	0	0	0.343	0.164
B Cells	15. Pro B cells	Rps11	0.82553	0	0	0.991	0.865
B Cells	15. Pro B cells	Serbp1	0.82433	0	0	0.792	0.497
B Cells	15. Pro B cells	Dnajc21	0.82385	0	0	0.391	0.104
B Cells	15. Pro B cells	Csrp1	0.82265	0	0	0.472	0.175
B Cells	15. Pro B cells	B9d2	0.82026	0	0	0.45	0.147
B Cells	15. Pro B cells	Naca	0.81699	0	0	0.95	0.725
B Cells	15. Pro B cells	Rpl22	0.81466	0	0	0.915	0.628
B Cells	15. Pro B cells	Eef1a1	0.8136	0	0	0.985	0.845
B Cells	15. Pro B cells	Atp5a1	0.81256	0	0	0.828	0.529
B Cells	15. Pro B cells	Atp5g2	0.81208	0	0	0.758	0.484
B Cells	15. Pro B cells	Plscr3	0.81037	0	0	0.379	0.103
B Cells	15. Pro B cells	Ranbp1	0.81023	0	0	0.596	0.401
B Cells	15. Pro B cells	Parp1	0.80615	0	0	0.463	0.139
B Cells	15. Pro B cells	Frg1	0.80396	0	0	0.737	0.434
B Cells	15. Pro B cells	Rps17	0.80122	0	0	0.964	0.749
B Cells	15. Pro B cells	Cd69	0.80086	0	0	0.41	0.137
B Cells	15. Pro B cells	Hnrnpc	0.79966	0	0	0.767	0.469
B Cells	15. Pro B cells	Rrm2	0.79765	0	0	0.393	0.222
B Cells	15. Pro B cells	H1f0	0.79699	0	0	0.286	0.101
B Cells	15. Pro B cells	Rpl4	0.79662	0	0	0.968	0.771
B Cells	15. Pro B cells	Car2	0.79598	0	0	0.383	0.074
B Cells	15. Pro B cells	Gmfg	0.79546	0	0	0.961	0.804
B Cells	15. Pro B cells	Eef1g	0.79516	0	0	0.845	0.538
B Cells	15. Pro B cells	Rpl29	0.78998	0	0	0.928	0.695
B Cells	15. Pro B cells	Dgcr6	0.78861	0	0	0.36	0.105
B Cells	15. Pro B cells	Sfpq	0.78819	0	0	0.735	0.433
B Cells	15. Pro B cells	Camk2d	0.78815	0	0	0.475	0.139
B Cells	15. Pro B cells	Hivep2	0.78729	0	0	0.327	0.059
B Cells	15. Pro B cells	Gimap9	0.78634	0	0	0.355	0.094
B Cells	15. Pro B cells	Uhrf2	0.78613	0	0	0.452	0.164
B Cells	15. Pro B cells	Mrpl15	0.78542	0	0	0.51	0.217
B Cells	15. Pro B cells	Top2a	0.78455	0	0	0.348	0.211
B Cells	15. Pro B cells	Phip	0.7824	0	0	0.54	0.235
B Cells	15. Pro B cells	Prim2	0.78229	0	0	0.297	0.063
B Cells	15. Pro B cells	Prdx1	0.78186	0	0	0.82	0.537
B Cells	15. Pro B cells	Ube2s	0.78118	0	0	0.741	0.536
B Cells	15. Pro B cells	Mdh1	0.7799	0	0	0.678	0.388
B Cells	15. Pro B cells	Hibadh	0.77888	0	0	0.498	0.196
B Cells	15. Pro B cells	Nucks1	0.77638	0	0	0.485	0.261
B Cells	15. Pro B cells	Asf1a	0.77439	0	0	0.489	0.185
B Cells	15. Pro B cells	Smc4	0.77412	0	0	0.511	0.282
B Cells	15. Pro B cells	Ndufa4	0.77401	0	0	0.868	0.622
B Cells	15. Pro B cells	Mpp1	0.77191	0	0	0.496	0.201
B Cells	15. Pro B cells	Hnrnpa3	0.77069	0	0	0.818	0.593
B Cells	15. Pro B cells	Hsp90ab1	0.77026	0	0	0.88	0.667
B Cells	15. Pro B cells	Ppia	0.76838	0	0	0.968	0.845
B Cells	15. Pro B cells	Git2	0.76837	0	0	0.525	0.23
B Cells	15. Pro B cells	Rpl28	0.76829	0	0	0.952	0.772
B Cells	15. Pro B cells	Glrx3	0.7679	0	0	0.54	0.248
B Cells	15. Pro B cells	Atp1b1	0.7677	0	0	0.649	0.2
B Cells	15. Pro B cells	Cd37	0.76162	0	0	0.792	0.488
B Cells	15. Pro B cells	Atp5b	0.76056	0	0	0.857	0.651
B Cells	15. Pro B cells	Eif3h	0.75644	0	0	0.841	0.554
B Cells	15. Pro B cells	Rpl7	0.75586	0	0	0.974	0.798
B Cells	15. Pro B cells	Hnrnpk	0.75576	0	0	0.902	0.695
B Cells	15. Pro B cells	Rpl27a	0.75534	0	0	0.985	0.84
B Cells	15. Pro B cells	Evl	0.75525	0	0	0.492	0.158
B Cells	15. Pro B cells	Akr1b3	0.75368	0	0	0.565	0.253
B Cells	15. Pro B cells	Nono	0.75303	0	0	0.645	0.348
B Cells	15. Pro B cells	Uhrf1	0.75262	0	0	0.388	0.118
B Cells	15. Pro B cells	2700060E02Rik	0.75256	0	0	0.703	0.392
B Cells	15. Pro B cells	Paip2	0.75096	0	0	0.789	0.502
B Cells	15. Pro B cells	Slc25a51	0.75062	0	0	0.434	0.148
B Cells	15. Pro B cells	St13	0.75024	0	0	0.61	0.307
B Cells	15. Pro B cells	Sit1	0.74925	0	0	0.257	0.028
B Cells	15. Pro B cells	Hjurp	0.74882	0	0	0.43	0.19
B Cells	15. Pro B cells	Foxo1	0.74697	0	0	0.406	0.093
B Cells	15. Pro B cells	Sgk1	0.74632	0	0	0.359	0.117
B Cells	15. Pro B cells	Pax5	0.74535	0	0	0.466	0.095
B Cells	15. Pro B cells	Ndufa12	0.74496	0	0	0.607	0.33
B Cells	15. Pro B cells	Fundc2	0.74484	0	0	0.534	0.233
B Cells	15. Pro B cells	Pebp1	0.74452	0	0	0.62	0.297
B Cells	15. Pro B cells	Hnrnpm	0.74419	0	0	0.708	0.427
B Cells	15. Pro B cells	Pck2	0.74385	0	0	0.34	0.07
B Cells	15. Pro B cells	Mtf2	0.74385	0	0	0.412	0.123
B Cells	15. Pro B cells	Faim	0.74187	0	0	0.406	0.142
B Cells	15. Pro B cells	Jun	0.74186	0	0	0.558	0.241
B Cells	15. Pro B cells	Cct4	0.74102	0	0	0.682	0.382
B Cells	15. Pro B cells	Rbbp4	0.74074	0	0	0.584	0.315
B Cells	15. Pro B cells	Rps2	0.73992	0	0	0.925	0.739
B Cells	15. Pro B cells	Sumo1	0.73956	0	0	0.812	0.556
B Cells	15. Pro B cells	Rps26	0.73881	0	0	0.964	0.779
B Cells	15. Pro B cells	Fkbp3	0.73834	0	0	0.565	0.287
B Cells	15. Pro B cells	Snrpg	0.73737	0	0	0.816	0.564
B Cells	15. Pro B cells	Ndufs5	0.73457	0	0	0.709	0.464
B Cells	15. Pro B cells	Il12a	0.73451	0	0	0.342	0.076
B Cells	15. Pro B cells	Mcm6	0.73186	0	0	0.404	0.182
B Cells	15. Pro B cells	St3gal6	0.73057	0	0	0.362	0.075
B Cells	15. Pro B cells	Egfl7	0.73033	0	0	0.294	0.042
B Cells	15. Pro B cells	Tgfb1	0.72933	0	0	0.707	0.407
B Cells	15. Pro B cells	2700094K13Rik	0.72877	0	0	0.543	0.321
B Cells	15. Pro B cells	Tcf7l2	0.72842	0	0	0.254	0.025
B Cells	15. Pro B cells	Rabgap1l	0.72797	0	0	0.408	0.134
B Cells	15. Pro B cells	Ptov1	0.72768	0	0	0.372	0.1
B Cells	15. Pro B cells	Dek	0.72399	0	0	0.554	0.342
B Cells	15. Pro B cells	Ewsr1	0.722	0	0	0.63	0.349
B Cells	15. Pro B cells	Hhex	0.72097	0	0	0.485	0.218
B Cells	15. Pro B cells	Hnrnpa2b1	0.71988	0	0	0.911	0.724
B Cells	15. Pro B cells	Rplp0	0.71947	0	0	0.977	0.84
B Cells	15. Pro B cells	Rbm3	0.71687	0	0	0.796	0.599
B Cells	15. Pro B cells	Rpl36	0.71654	0	0	0.988	0.786
B Cells	15. Pro B cells	Cd1d1	0.71645	0	0	0.32	0.08
B Cells	15. Pro B cells	Tsc22d4	0.71509	0	0	0.639	0.375
B Cells	15. Pro B cells	Rpl10a	0.71489	0	0	0.949	0.698
B Cells	15. Pro B cells	Tra2b	0.71189	0	0	0.761	0.479
B Cells	15. Pro B cells	Mtdh	0.71135	0	0	0.543	0.268
B Cells	15. Pro B cells	Gstp1	0.70976	0	0	0.43	0.185
B Cells	15. Pro B cells	Zfp422	0.70757	0	0	0.461	0.161
B Cells	15. Pro B cells	Cd81	0.70686	0	0	0.657	0.342
B Cells	15. Pro B cells	Bub3	0.7068	0	0	0.589	0.359
B Cells	15. Pro B cells	Pdrg1	0.70649	0	0	0.442	0.157
B Cells	15. Pro B cells	Plekha2	0.70636	0	0	0.575	0.223
B Cells	15. Pro B cells	Krtcap2	0.70421	0	0	0.714	0.392
B Cells	15. Pro B cells	Ifi203	0.70279	0	0	0.482	0.174
B Cells	15. Pro B cells	Pa2g4	0.70196	0	0	0.474	0.238
B Cells	15. Pro B cells	Cct3	0.7012	0	0	0.54	0.251
B Cells	15. Pro B cells	Cd93	0.70043	0	0	0.396	0.114
B Cells	15. Pro B cells	Fkbp4	0.69901	0	0	0.529	0.278
B Cells	15. Pro B cells	Rpl24	0.69848	0	0	0.976	0.819
B Cells	15. Pro B cells	Psmb1	0.69654	0	0	0.859	0.601
B Cells	15. Pro B cells	Calm2	0.69618	0	0	0.933	0.766
B Cells	15. Pro B cells	Rpl3	0.69582	0	0	0.961	0.751
B Cells	15. Pro B cells	Gm13012	0.69511	0	0	0.287	0.06
B Cells	15. Pro B cells	Rpl11	0.69491	0	0	0.984	0.834
B Cells	15. Pro B cells	Emg1	0.69347	0	0	0.695	0.39
B Cells	15. Pro B cells	Cd24a	0.69302	0	0	0.846	0.64
B Cells	15. Pro B cells	Nipbl	0.69271	0	0	0.46	0.189
B Cells	15. Pro B cells	Fam212a	0.69251	0	0	0.261	0.037
B Cells	15. Pro B cells	Rpl7a	0.69246	0	0	0.907	0.682
B Cells	15. Pro B cells	Tomm20	0.69125	0	0	0.708	0.43
B Cells	15. Pro B cells	Prdx3	0.69111	0	0	0.441	0.18
B Cells	15. Pro B cells	Idh2	0.69094	0	0	0.487	0.183
B Cells	15. Pro B cells	Cnbp	0.6864	0	0	0.78	0.529
B Cells	15. Pro B cells	Mef2c	0.68635	0	0	0.619	0.247
B Cells	15. Pro B cells	Ly6e	0.6838	0	0	0.935	0.648
B Cells	15. Pro B cells	Eef2	0.68312	0	0	0.898	0.647
B Cells	15. Pro B cells	Hnrnpd	0.68305	0	0	0.466	0.237
B Cells	15. Pro B cells	Hdgf	0.68258	0	0	0.515	0.289
B Cells	15. Pro B cells	Rpl13a	0.68257	0	0	0.995	0.898
B Cells	15. Pro B cells	Agpat9	0.68178	0	0	0.333	0.07
B Cells	15. Pro B cells	Trp53	0.68107	0	0	0.53	0.232
B Cells	15. Pro B cells	Eif3f	0.67982	0	0	0.909	0.656
B Cells	15. Pro B cells	Ralbp1	0.67959	0	0	0.537	0.31
B Cells	15. Pro B cells	Ube2c	0.67737	0	0	0.29	0.209
B Cells	15. Pro B cells	Rpl36a	0.6773	0	0	0.94	0.691
B Cells	15. Pro B cells	Dcun1d5	0.677	0	0	0.631	0.359
B Cells	15. Pro B cells	Mesdc1	0.67497	0	0	0.372	0.109
B Cells	15. Pro B cells	Wbp5	0.67394	0	0	0.51	0.232
B Cells	15. Pro B cells	Hmgb3	0.67394	0	0	0.427	0.175
B Cells	15. Pro B cells	Fubp1	0.67083	0	0	0.517	0.243
B Cells	15. Pro B cells	Ccnb1	0.66917	0	0	0.262	0.128
B Cells	15. Pro B cells	Tapt1	0.6682	0	0	0.309	0.07
B Cells	15. Pro B cells	Set	0.66819	0	0	0.636	0.407
B Cells	15. Pro B cells	Rps13	0.66815	0	0	0.983	0.861
B Cells	15. Pro B cells	Lman2l	0.66453	0	0	0.344	0.129
B Cells	15. Pro B cells	Rpl18	0.66305	0	0	0.978	0.808
B Cells	15. Pro B cells	Atp5g3	0.66281	0	0	0.63	0.388
B Cells	15. Pro B cells	Tia1	0.66277	0	0	0.465	0.18
B Cells	15. Pro B cells	Sh3bgrl	0.66187	0	0	0.506	0.245
B Cells	15. Pro B cells	Actl6a	0.66155	0	0	0.458	0.194
B Cells	15. Pro B cells	Rps3a1	0.66096	0	0	0.991	0.868
B Cells	15. Pro B cells	Hint1	0.6606	0	0	0.781	0.521
B Cells	15. Pro B cells	Paics	0.66022	0	0	0.411	0.176
B Cells	15. Pro B cells	Srsf7	0.65979	0	0	0.597	0.384
B Cells	15. Pro B cells	Nudt21	0.65975	0	0	0.592	0.325
B Cells	15. Pro B cells	Ptpn18	0.6594	0	0	0.799	0.543
B Cells	15. Pro B cells	Ube2e3	0.6591	0	0	0.508	0.234
B Cells	15. Pro B cells	2006-09-01	0.65894	0	0	0.433	0.142
B Cells	15. Pro B cells	Cecr2	0.65849	0	0	0.441	0.094
B Cells	15. Pro B cells	Itga4	0.6579	0	0	0.382	0.135
B Cells	15. Pro B cells	Rps4x	0.65664	0	0	0.982	0.827
B Cells	15. Pro B cells	Sf3b1	0.65607	0	0	0.735	0.49
B Cells	15. Pro B cells	Rps15a	0.65584	0	0	0.991	0.842
B Cells	15. Pro B cells	Zmynd8	0.65582	0	0	0.348	0.125
B Cells	15. Pro B cells	Ssb	0.65521	0	0	0.631	0.371
B Cells	15. Pro B cells	Rplp2	0.65224	0	0	0.974	0.845
B Cells	15. Pro B cells	Slc29a1	0.65206	0	0	0.348	0.096
B Cells	15. Pro B cells	Rps10	0.65158	0	0	0.952	0.782
B Cells	15. Pro B cells	Rpl27	0.65046	0	0	0.965	0.779
B Cells	15. Pro B cells	Oxr1	0.6496	0	0	0.331	0.121
B Cells	15. Pro B cells	Rrp1	0.64933	0	0	0.525	0.252
B Cells	15. Pro B cells	Rpl21	0.64819	0	0	0.977	0.838
B Cells	15. Pro B cells	Hnrnpr	0.64797	0	0	0.498	0.229
B Cells	15. Pro B cells	Eif4h	0.647	0	0	0.537	0.276
B Cells	15. Pro B cells	Traf4	0.64659	0	0	0.29	0.042
B Cells	15. Pro B cells	Ppp1ca	0.6452	0	0	0.869	0.706
B Cells	15. Pro B cells	Alyref	0.64454	0	0	0.445	0.248
B Cells	15. Pro B cells	Mta2	0.6441	0	0	0.434	0.185
B Cells	15. Pro B cells	Ngfrap1	0.64364	0	0	0.425	0.158
B Cells	15. Pro B cells	Rpl18a	0.64346	0	0	0.998	0.95
B Cells	15. Pro B cells	Fbxl12	0.64266	0	0	0.265	0.063
B Cells	15. Pro B cells	Rbm39	0.64206	0	0	0.919	0.717
B Cells	15. Pro B cells	Pqlc3	0.64082	0	0	0.294	0.136
B Cells	15. Pro B cells	Fbxo5	0.64041	0	0	0.282	0.116
B Cells	15. Pro B cells	Csnk1a1	0.63997	0	0	0.619	0.346
B Cells	15. Pro B cells	Fus	0.63931	0	0	0.695	0.421
B Cells	15. Pro B cells	Prmt1	0.6391	0	0	0.533	0.276
B Cells	15. Pro B cells	Snrpd1	0.63844	0	0	0.584	0.357
B Cells	15. Pro B cells	Ybx1	0.63802	0	0	0.832	0.638
B Cells	15. Pro B cells	Snn	0.63706	0	0	0.325	0.079
B Cells	15. Pro B cells	Ifi27	0.63677	0	0	0.497	0.261
B Cells	15. Pro B cells	2005-03-01	0.63638	0	0	0.421	0.179
B Cells	15. Pro B cells	Zfos1	0.63442	0	0	0.58	0.313
B Cells	15. Pro B cells	Ets1	0.63388	0	0	0.6	0.274
B Cells	15. Pro B cells	Swi5	0.63383	0	0	0.696	0.44
B Cells	15. Pro B cells	Rps7	0.63357	0	0	0.983	0.822
B Cells	15. Pro B cells	Pym1	0.63326	0	0	0.355	0.115
B Cells	15. Pro B cells	Slc38a2	0.63302	0	0	0.536	0.26
B Cells	15. Pro B cells	Bst1	0.63288	0	0	0.417	0.133
B Cells	15. Pro B cells	Cct5	0.63278	0	0	0.673	0.404
B Cells	15. Pro B cells	Sipa1	0.63217	0	0	0.477	0.223
B Cells	15. Pro B cells	Ube2i	0.63151	0	0	0.677	0.44
B Cells	15. Pro B cells	Wdfy4	0.63132	0	0	0.353	0.1
B Cells	15. Pro B cells	Chchd3	0.63055	0	0	0.388	0.152
B Cells	15. Pro B cells	Chchd2	0.62982	0	0	0.918	0.771
B Cells	15. Pro B cells	Clic1	0.62981	0	0	0.925	0.771
B Cells	15. Pro B cells	2210013O21Rik	0.62896	0	0	0.273	0.101
B Cells	15. Pro B cells	Rps20	0.62875	0	0	0.939	0.724
B Cells	15. Pro B cells	Ddx39	0.62791	0	0	0.5	0.257
B Cells	15. Pro B cells	Tfdp2	0.62734	0	0	0.256	0.054
B Cells	15. Pro B cells	Eif3m	0.62629	0	0	0.687	0.403
B Cells	15. Pro B cells	Rnf7	0.62594	0	0	0.627	0.367
B Cells	15. Pro B cells	Smarca5	0.62494	0	0	0.529	0.281
B Cells	15. Pro B cells	Cdv3	0.62454	0	0	0.475	0.251
B Cells	15. Pro B cells	Ddit4	0.62452	0	0	0.269	0.072
B Cells	15. Pro B cells	Tspan6	0.62406	0	0	0.25	0.017
B Cells	15. Pro B cells	G3bp1	0.62375	0	0	0.538	0.298
B Cells	15. Pro B cells	Mgat1	0.62297	0	0	0.373	0.152
B Cells	15. Pro B cells	Psma6	0.62216	0	0	0.674	0.433
B Cells	15. Pro B cells	Ssrp1	0.62058	0	0	0.522	0.273
B Cells	15. Pro B cells	Nudc	0.61852	0	0	0.513	0.291
B Cells	15. Pro B cells	Jakmip1	0.61838	0	0	0.342	0.077
B Cells	15. Pro B cells	Cenpa	0.61774	0	0	0.423	0.266
B Cells	15. Pro B cells	Nol7	0.61762	0	0	0.629	0.348
B Cells	15. Pro B cells	Psma2	0.61732	0	0	0.8	0.575
B Cells	15. Pro B cells	Prdx4	0.61695	0	0	0.396	0.142
B Cells	15. Pro B cells	Top2b	0.61662	0	0	0.421	0.168
B Cells	15. Pro B cells	Metap2	0.61603	0	0	0.582	0.323
B Cells	15. Pro B cells	Sfr1	0.6158	0	0	0.547	0.286
B Cells	15. Pro B cells	Psmb6	0.61525	0	0	0.724	0.474
B Cells	15. Pro B cells	Uqcc3	0.61512	0	0	0.519	0.28
B Cells	15. Pro B cells	Psip1	0.61507	0	0	0.431	0.193
B Cells	15. Pro B cells	Acin1	0.61498	0	0	0.507	0.253
B Cells	15. Pro B cells	Srsf2	0.613	0	0	0.672	0.484
B Cells	15. Pro B cells	Hnrnpab	0.61252	0	0	0.557	0.346
B Cells	15. Pro B cells	Mcm7	0.61204	0	0	0.387	0.183
B Cells	15. Pro B cells	Pyhin1	0.61008	0	0	0.434	0.172
B Cells	15. Pro B cells	Hspd1	0.60997	0	0	0.504	0.287
B Cells	15. Pro B cells	Rpl5	0.60943	0	0	0.871	0.605
B Cells	15. Pro B cells	Slbp	0.60918	0	0	0.563	0.376
B Cells	15. Pro B cells	Tbca	0.60884	0	0	0.689	0.436
B Cells	15. Pro B cells	Rbm25	0.60839	0	0	0.621	0.363
B Cells	15. Pro B cells	Kcnn4	0.60828	0	0	0.268	0.067
B Cells	15. Pro B cells	Thoc7	0.60788	0	0	0.534	0.284
B Cells	15. Pro B cells	Desi1	0.60781	0	0	0.398	0.141
B Cells	15. Pro B cells	Vcp	0.60578	0	0	0.611	0.357
B Cells	15. Pro B cells	Rps16	0.60545	0	0	0.993	0.917
B Cells	15. Pro B cells	Rps12	0.60526	0	0	0.912	0.732
B Cells	15. Pro B cells	Snrpb	0.60465	0	0	0.768	0.523
B Cells	15. Pro B cells	Uqcrh	0.60369	0	0	0.923	0.739
B Cells	15. Pro B cells	Anp32b	0.60152	0	0	0.612	0.456
B Cells	15. Pro B cells	Rps3	0.60086	0	0	0.988	0.883
B Cells	15. Pro B cells	Coro7	0.60066	0	0	0.314	0.105
B Cells	15. Pro B cells	Mlec	0.59929	0	0	0.438	0.214
B Cells	15. Pro B cells	Snrpd2	0.59917	0	0	0.662	0.423
B Cells	15. Pro B cells	Rbbp7	0.59785	0	0	0.459	0.248
B Cells	15. Pro B cells	Gnb2l1	0.59765	0	0	0.862	0.596
B Cells	15. Pro B cells	Sarnp	0.59592	0	0	0.669	0.425
B Cells	15. Pro B cells	Rpl31	0.59343	0	0	0.959	0.789
B Cells	15. Pro B cells	Hdac2	0.5933	0	0	0.439	0.202
B Cells	15. Pro B cells	Lsm8	0.59303	0	0	0.577	0.333
B Cells	15. Pro B cells	Rbmxl1	0.59294	0	0	0.434	0.204
B Cells	15. Pro B cells	Ppp1cb	0.59226	0	0	0.676	0.446
B Cells	15. Pro B cells	Banf1	0.59214	0	0	0.524	0.307
B Cells	15. Pro B cells	Ppil1	0.5918	0	0	0.375	0.161
B Cells	15. Pro B cells	Smc3	0.59111	0	0	0.449	0.224
B Cells	15. Pro B cells	Rpl26	0.58878	0	0	0.979	0.832
B Cells	15. Pro B cells	Rtf1	0.58834	0	0	0.508	0.263
B Cells	15. Pro B cells	Eif2s2	0.58712	0	0	0.67	0.428
B Cells	15. Pro B cells	Rps28	0.58677	0	0	0.991	0.828
B Cells	15. Pro B cells	Rpl23a	0.5862	0	0	0.991	0.888
B Cells	15. Pro B cells	Rpl14	0.58551	0	0	0.963	0.782
B Cells	15. Pro B cells	Ccnb2	0.58548	0	0	0.318	0.179
B Cells	15. Pro B cells	Gm8730	0.58541	0	0	0.762	0.488
B Cells	15. Pro B cells	Cpsf6	0.58528	0	0	0.459	0.202
B Cells	15. Pro B cells	Cyth1	0.58486	0	0	0.381	0.137
B Cells	15. Pro B cells	Ubald2	0.58387	0	0	0.653	0.404
B Cells	15. Pro B cells	Hmgn5	0.58374	0	0	0.375	0.157
B Cells	15. Pro B cells	Hnrnph1	0.58223	0	0	0.515	0.272
B Cells	15. Pro B cells	Rpl6	0.57987	0	0	0.968	0.797
B Cells	15. Pro B cells	H2-Q4	0.57944	0	0	0.399	0.146
B Cells	15. Pro B cells	Cct8	0.57859	0	0	0.618	0.385
B Cells	15. Pro B cells	Rpl35	0.5784	0	0	0.988	0.768
B Cells	15. Pro B cells	Dazap1	0.57836	0	0	0.515	0.279
B Cells	15. Pro B cells	Gm8186	0.57826	0	0	0.528	0.301
B Cells	15. Pro B cells	Polr2m	0.57704	0	0	0.47	0.215
B Cells	15. Pro B cells	Slc25a5	0.57637	0	0	0.871	0.663
B Cells	15. Pro B cells	Pbk	0.57621	0	0	0.283	0.141
B Cells	15. Pro B cells	Vdac1	0.57486	0	0	0.509	0.272
B Cells	15. Pro B cells	Foxp1	0.57466	0	0	0.657	0.323
B Cells	15. Pro B cells	Rpl32	0.57449	0	0	0.995	0.889
B Cells	15. Pro B cells	Cks1b	0.57372	0	0	0.426	0.276
B Cells	15. Pro B cells	Rps18	0.57368	0	0	0.993	0.865
B Cells	15. Pro B cells	Ndufc1	0.57365	0	0	0.625	0.389
B Cells	15. Pro B cells	Cnot2	0.57255	0	0	0.386	0.141
B Cells	15. Pro B cells	Ndufc2	0.57156	0	0	0.666	0.42
B Cells	15. Pro B cells	Ctcf	0.5713	0	0	0.436	0.203
B Cells	15. Pro B cells	Polr1d	0.57071	0	0	0.718	0.471
B Cells	15. Pro B cells	Mndal	0.57066	0	0	0.524	0.22
B Cells	15. Pro B cells	Tra2a	0.5705	0	0	0.6	0.36
B Cells	15. Pro B cells	Rpl23	0.57035	0	0	0.98	0.851
B Cells	15. Pro B cells	Cdca7	0.56954	0	0	0.325	0.136
B Cells	15. Pro B cells	Tcp1	0.5692	0	0	0.53	0.297
B Cells	15. Pro B cells	Ilf2	0.5691	0	0	0.455	0.219
B Cells	15. Pro B cells	Cerk	0.56801	0	0	0.386	0.139
B Cells	15. Pro B cells	Mcm3	0.56649	0	0	0.342	0.165
B Cells	15. Pro B cells	Cux1	0.56567	0	0	0.437	0.194
B Cells	15. Pro B cells	2010107E04Rik	0.56526	0	0	0.812	0.62
B Cells	15. Pro B cells	Trim28	0.56521	0	0	0.438	0.201
B Cells	15. Pro B cells	Smarcc1	0.56514	0	0	0.343	0.125
B Cells	15. Pro B cells	Cct2	0.56492	0	0	0.536	0.299
B Cells	15. Pro B cells	Zfp207	0.56421	0	0	0.592	0.339
B Cells	15. Pro B cells	Rpl41	0.56401	0	0	0.997	0.972
B Cells	15. Pro B cells	Luc7l3	0.56371	0	0	0.467	0.229
B Cells	15. Pro B cells	l7Rn6	0.56355	0	0	0.448	0.215
B Cells	15. Pro B cells	Dnajc9	0.56347	0	0	0.448	0.256
B Cells	15. Pro B cells	Prpf40a	0.56281	0	0	0.497	0.266
B Cells	15. Pro B cells	Smarce1	0.56217	0	0	0.485	0.235
B Cells	15. Pro B cells	Mrpl54	0.56149	0	0	0.526	0.274
B Cells	15. Pro B cells	Glul	0.56103	0	0	0.46	0.209
B Cells	15. Pro B cells	Ttpal	0.56084	0	0	0.279	0.075
B Cells	15. Pro B cells	Rras2	0.56075	0	0	0.291	0.044
B Cells	15. Pro B cells	Dtymk	0.55989	0	0	0.464	0.246
B Cells	15. Pro B cells	Brix1	0.55921	0	0	0.406	0.171
B Cells	15. Pro B cells	U2af1	0.55744	0	0	0.658	0.451
B Cells	15. Pro B cells	Hnrnpf	0.55723	0	0	0.853	0.681
B Cells	15. Pro B cells	Slc1a5	0.55706	0	0	0.474	0.185
B Cells	15. Pro B cells	Tsc22d1	0.55697	0	0	0.341	0.11
B Cells	15. Pro B cells	Dynlrb1	0.55692	0	0	0.739	0.49
B Cells	15. Pro B cells	Ube2l6	0.55591	0	0	0.306	0.128
B Cells	15. Pro B cells	Anapc5	0.55554	0	0	0.474	0.274
B Cells	15. Pro B cells	Ap1ar	0.55495	0	0	0.335	0.108
B Cells	15. Pro B cells	Park7	0.55469	0	0	0.694	0.46
B Cells	15. Pro B cells	Cpsf2	0.55413	0	0	0.385	0.142
B Cells	15. Pro B cells	Snrpa	0.5538	0	0	0.427	0.196
B Cells	15. Pro B cells	Rpl17	0.55337	0	0	0.987	0.896
B Cells	15. Pro B cells	Oaz1	0.55206	0	0	0.978	0.922
B Cells	15. Pro B cells	Mrpl24	0.55074	0	0	0.495	0.267
B Cells	15. Pro B cells	Brd2	0.55023	0	0	0.427	0.205
B Cells	15. Pro B cells	Ypel3	0.54977	0	0	0.794	0.582
B Cells	15. Pro B cells	Pla2g16	0.54902	0	0	0.26	0.071
B Cells	15. Pro B cells	Zfand6	0.54862	0	0	0.594	0.358
B Cells	15. Pro B cells	Rpl9	0.54811	0	0	0.987	0.897
B Cells	15. Pro B cells	Sf3b4	0.5481	0	0	0.452	0.218
B Cells	15. Pro B cells	Cct7	0.54757	0	0	0.599	0.37
B Cells	15. Pro B cells	Tsn	0.54678	0	0	0.518	0.275
B Cells	15. Pro B cells	Atp5o	0.54609	0	0	0.706	0.484
B Cells	15. Pro B cells	Cdc20	0.54602	0	0	0.266	0.144
B Cells	15. Pro B cells	Srsf11	0.54519	0	0	0.572	0.327
B Cells	15. Pro B cells	U2surp	0.54451	0	0	0.432	0.209
B Cells	15. Pro B cells	Brd8	0.5445	0	0	0.372	0.156
B Cells	15. Pro B cells	Hnrnpu	0.54426	0	0	0.665	0.451
B Cells	15. Pro B cells	Zfp36l1	0.54355	0	0	0.521	0.193
B Cells	15. Pro B cells	Hmga1	0.54344	0	0	0.312	0.09
B Cells	15. Pro B cells	Tmem108	0.54268	0	0	0.314	0.067
B Cells	15. Pro B cells	Uqcrc2	0.54235	0	0	0.525	0.291
B Cells	15. Pro B cells	Hprt	0.54181	0	0	0.563	0.367
B Cells	15. Pro B cells	Hmox2	0.54168	0	0	0.468	0.234
B Cells	15. Pro B cells	Lsm7	0.54154	0	0	0.43	0.203
B Cells	15. Pro B cells	Nusap1	0.54092	0	0	0.27	0.143
B Cells	15. Pro B cells	Smim14	0.54006	0	0	0.799	0.589
B Cells	15. Pro B cells	Snrpa1	0.54001	0	0	0.436	0.211
B Cells	15. Pro B cells	Rps6	0.53989	0	0	0.99	0.876
B Cells	15. Pro B cells	Gm10076	0.53961	0	0	0.801	0.583
B Cells	15. Pro B cells	Ndufb2	0.53856	0	0	0.616	0.372
B Cells	15. Pro B cells	Ninj1	0.5384	0	0	0.471	0.242
B Cells	15. Pro B cells	Tubb4b	0.53734	0	0	0.442	0.323
B Cells	15. Pro B cells	Gabpb1	0.53719	0	0	0.348	0.133
B Cells	15. Pro B cells	Ablim1	0.53695	0	0	0.341	0.089
B Cells	15. Pro B cells	B2m	0.5354	0	0	0.996	0.954
B Cells	15. Pro B cells	Hspa8	0.53444	0	0	0.953	0.851
B Cells	15. Pro B cells	Ppp1cc	0.53363	0	0	0.711	0.503
B Cells	15. Pro B cells	Rbm8a	0.53148	0	0	0.687	0.465
B Cells	15. Pro B cells	Hmgn1	0.53093	0	0	0.537	0.276
B Cells	15. Pro B cells	Wasf2	0.53065	0	0	0.484	0.272
B Cells	15. Pro B cells	Rps23	0.52968	0	0	0.994	0.903
B Cells	15. Pro B cells	Nop10	0.529	0	0	0.699	0.457
B Cells	15. Pro B cells	Psmb7	0.52895	0	0	0.598	0.375
B Cells	15. Pro B cells	Ccna2	0.52819	0	0	0.286	0.155
B Cells	15. Pro B cells	Mrpl34	0.52818	0	0	0.5	0.271
B Cells	15. Pro B cells	Chchd1	0.52806	0	0	0.522	0.3
B Cells	15. Pro B cells	Dpysl2	0.52803	0	0	0.329	0.11
B Cells	15. Pro B cells	Ndufs8	0.528	0	0	0.611	0.362
B Cells	15. Pro B cells	Mrpl35	0.52771	0	0	0.407	0.178
B Cells	15. Pro B cells	2002-03-01	0.52745	0	0	0.434	0.214
B Cells	15. Pro B cells	Slc16a1	0.52716	0	0	0.291	0.069
B Cells	15. Pro B cells	Srsf10	0.52709	0	0	0.469	0.246
B Cells	15. Pro B cells	Slc25a4	0.52671	0	0	0.513	0.245
B Cells	15. Pro B cells	Rpl30	0.52613	0	0	0.914	0.712
B Cells	15. Pro B cells	Mgst2	0.5261	0	0	0.509	0.295
B Cells	15. Pro B cells	Nsmce4a	0.52575	0	0	0.524	0.296
B Cells	15. Pro B cells	Nop58	0.52573	0	0	0.361	0.16
B Cells	15. Pro B cells	Rpsa	0.52475	0	0	0.914	0.73
B Cells	15. Pro B cells	Mrps36	0.52374	0	0	0.467	0.223
B Cells	15. Pro B cells	Rps14	0.52349	0	0	0.997	0.949
B Cells	15. Pro B cells	Commd3	0.52305	0	0	0.468	0.246
B Cells	15. Pro B cells	Nasp	0.52291	0	0	0.367	0.187
B Cells	15. Pro B cells	Ndufb5	0.52271	0	0	0.684	0.431
B Cells	15. Pro B cells	Srsf1	0.52268	0	0	0.471	0.254
B Cells	15. Pro B cells	Kmt2a	0.52262	0	0	0.269	0.087
B Cells	15. Pro B cells	Map4k2	0.5225	0	0	0.367	0.163
B Cells	15. Pro B cells	Hp1bp3	0.5223	0	0	0.391	0.194
B Cells	15. Pro B cells	Psmc3	0.52215	0	0	0.553	0.325
B Cells	15. Pro B cells	Srsf6	0.52164	0	0	0.585	0.35
B Cells	15. Pro B cells	Rpl19	0.52123	0	0	0.973	0.833
B Cells	15. Pro B cells	Stip1	0.52099	0	0	0.437	0.219
B Cells	15. Pro B cells	Skp1a	0.52099	0	0	0.55	0.317
B Cells	15. Pro B cells	Prkd2	0.52053	0	0	0.28	0.076
B Cells	15. Pro B cells	Psma5	0.51935	0	0	0.587	0.345
B Cells	15. Pro B cells	Top1	0.51933	0	0	0.612	0.401
B Cells	15. Pro B cells	Puf60	0.51882	0	0	0.522	0.29
B Cells	15. Pro B cells	Clta	0.51778	0	0	0.822	0.618
B Cells	15. Pro B cells	1110004F10Rik	0.51756	0	0	0.502	0.27
B Cells	15. Pro B cells	Cers5	0.51743	0	0	0.289	0.125
B Cells	15. Pro B cells	Tipin	0.51735	0	0	0.384	0.203
B Cells	15. Pro B cells	Foxn3	0.51734	0	0	0.288	0.087
B Cells	15. Pro B cells	Rps15	0.51721	0	0	0.972	0.815
B Cells	15. Pro B cells	Sepw1	0.51665	0	0	0.792	0.464
B Cells	15. Pro B cells	Cacybp	0.51606	0	0	0.525	0.324
B Cells	15. Pro B cells	1810022K09Rik	0.51595	0	0	0.406	0.189
B Cells	15. Pro B cells	Eif3c	0.51578	0	0	0.507	0.283
B Cells	15. Pro B cells	Tmem256	0.51544	0	0	0.643	0.405
B Cells	15. Pro B cells	Uqcrb	0.51516	0	0	0.85	0.608
B Cells	15. Pro B cells	Ndufab1	0.51512	0	0	0.558	0.343
B Cells	15. Pro B cells	Tcea1	0.51497	0	0	0.439	0.228
B Cells	15. Pro B cells	Mrfap1	0.51445	0	0	0.688	0.454
B Cells	15. Pro B cells	Rpgrip1	0.51424	0	0	0.363	0.171
B Cells	15. Pro B cells	Znrd1	0.51354	0	0	0.448	0.212
B Cells	15. Pro B cells	Birc5	0.51308	0	0	0.39	0.264
B Cells	15. Pro B cells	Ccdc107	0.51287	0	0	0.305	0.111
B Cells	15. Pro B cells	Eif3k	0.51285	0	0	0.84	0.605
B Cells	15. Pro B cells	Ccnd3	0.51246	0	0	0.643	0.543
B Cells	15. Pro B cells	Srrt	0.51241	0	0	0.374	0.16
B Cells	15. Pro B cells	Son	0.51175	0	0	0.751	0.529
B Cells	15. Pro B cells	Sf3b6	0.5102	0	0	0.714	0.492
B Cells	15. Pro B cells	Asf1b	0.50978	0	0	0.32	0.169
B Cells	15. Pro B cells	Rps5	0.50916	0	0	0.989	0.857
B Cells	15. Pro B cells	Rrm1	0.50915	0	0	0.343	0.17
B Cells	15. Pro B cells	Dynll1	0.50903	0	0	0.894	0.73
B Cells	15. Pro B cells	Maf1	0.50902	0	0	0.49	0.267
B Cells	15. Pro B cells	Smarcb1	0.50889	0	0	0.39	0.168
B Cells	15. Pro B cells	Ube2n	0.50882	0	0	0.585	0.376
B Cells	15. Pro B cells	Lsm4	0.5088	0	0	0.607	0.399
B Cells	15. Pro B cells	Rpl8	0.50826	0	0	0.965	0.819
B Cells	15. Pro B cells	Mrps33	0.50821	0	0	0.62	0.377
B Cells	15. Pro B cells	Gltscr2	0.50723	0	0	0.746	0.485
B Cells	15. Pro B cells	Rps8	0.50675	0	0	0.975	0.838
B Cells	15. Pro B cells	Zcchc11	0.50652	0	0	0.335	0.112
B Cells	15. Pro B cells	Sf3b2	0.50608	0	0	0.616	0.4
B Cells	15. Pro B cells	Ddt	0.50592	0	0	0.343	0.125
B Cells	15. Pro B cells	Tex30	0.50575	0	0	0.417	0.185
B Cells	15. Pro B cells	Plin3	0.50563	0	0	0.303	0.158
B Cells	15. Pro B cells	Zmiz1	0.50506	0	0	0.305	0.113
B Cells	15. Pro B cells	Vgll4	0.50504	0	0	0.329	0.131
B Cells	15. Pro B cells	Gm9493	0.50474	0	0	0.782	0.489
B Cells	15. Pro B cells	Rps12-ps3	0.50456	0	0	0.691	0.456
B Cells	15. Pro B cells	C1galt1	0.50422	0	0	0.305	0.103
B Cells	15. Pro B cells	Vbp1	0.504	0	0	0.541	0.313
B Cells	15. Pro B cells	Khdrbs1	0.50392	0	0	0.506	0.285
B Cells	15. Pro B cells	Eif3a	0.50232	0	0	0.522	0.298
B Cells	15. Pro B cells	Phb2	0.50184	0	0	0.548	0.314
B Cells	15. Pro B cells	Rps27l	0.50118	0	0	0.741	0.52
B Cells	15. Pro B cells	Gm6483	0.50106	0	0	0.297	0.116
B Cells	15. Pro B cells	Eif2s1	0.50087	0	0	0.44	0.23
B Cells	15. Pro B cells	Rpa3	0.50083	0	0	0.441	0.251
B Cells	13. Proliferating pre B cells	Hist1h2ap	3.07358	0	0	0.82	0.165
B Cells	13. Proliferating pre B cells	2810417H13Rik	2.88344	0	0	0.966	0.255
B Cells	13. Proliferating pre B cells	Stmn1	2.86434	0	0	0.998	0.436
B Cells	13. Proliferating pre B cells	Hmgb1	2.75386	0	0	0.999	0.703
B Cells	13. Proliferating pre B cells	H2afx	2.74817	0	0	0.915	0.277
B Cells	13. Proliferating pre B cells	Tuba1b	2.70634	0	0	0.986	0.423
B Cells	13. Proliferating pre B cells	Tubb5	2.60557	0	0	0.997	0.504
B Cells	13. Proliferating pre B cells	Myl4	2.59682	0	0	0.922	0.085
B Cells	13. Proliferating pre B cells	Top2a	2.54133	0	0	0.943	0.193
B Cells	13. Proliferating pre B cells	H2afv	2.51873	0	0	0.997	0.488
B Cells	13. Proliferating pre B cells	Ptma	2.50395	0	0	1	0.829
B Cells	13. Proliferating pre B cells	Rrm2	2.42938	0	0	0.878	0.208
B Cells	13. Proliferating pre B cells	Anp32e	2.28801	0	0	0.979	0.338
B Cells	13. Proliferating pre B cells	Ube2s	2.20299	0	0	0.985	0.528
B Cells	13. Proliferating pre B cells	Ezh2	2.17482	0	0	0.918	0.185
B Cells	13. Proliferating pre B cells	Ube2c	2.14083	0	0	0.7	0.197
B Cells	13. Proliferating pre B cells	Hmgb2	2.08635	0	0	1	0.839
B Cells	13. Proliferating pre B cells	Dek	2.06614	0	0	0.951	0.33
B Cells	13. Proliferating pre B cells	Birc5	2.05404	0	0	0.909	0.248
B Cells	13. Proliferating pre B cells	Nusap1	2.05244	0	0	0.763	0.128
B Cells	13. Proliferating pre B cells	Lockd	2.03172	0	0	0.905	0.193
B Cells	13. Proliferating pre B cells	Ccna2	1.99587	0	0	0.819	0.139
B Cells	13. Proliferating pre B cells	Cd24a	1.97795	0	0	0.992	0.635
B Cells	13. Proliferating pre B cells	Dut	1.96296	0	0	0.846	0.237
B Cells	13. Proliferating pre B cells	Fbxo5	1.96027	0	0	0.753	0.102
B Cells	13. Proliferating pre B cells	Pcna	1.95442	0	0	0.816	0.255
B Cells	13. Proliferating pre B cells	Cks1b	1.95431	0	0	0.932	0.261
B Cells	13. Proliferating pre B cells	Smc4	1.91081	0	0	0.908	0.27
B Cells	13. Proliferating pre B cells	Vpreb3	1.87976	0	0	0.998	0.317
B Cells	13. Proliferating pre B cells	Ccnb2	1.87045	0	0	0.778	0.165
B Cells	13. Proliferating pre B cells	Chchd10	1.87007	0	0	0.99	0.282
B Cells	13. Proliferating pre B cells	Tmpo	1.86662	0	0	0.943	0.33
B Cells	13. Proliferating pre B cells	Tubb4b	1.83171	0	0	0.88	0.31
B Cells	13. Proliferating pre B cells	Pbk	1.81506	0	0	0.767	0.127
B Cells	13. Proliferating pre B cells	Elof1	1.80811	0	0	0.92	0.26
B Cells	13. Proliferating pre B cells	Dnajc9	1.79801	0	0	0.89	0.242
B Cells	13. Proliferating pre B cells	Cdc20	1.7706	0	0	0.651	0.132
B Cells	13. Proliferating pre B cells	Cdca8	1.75803	0	0	0.788	0.17
B Cells	13. Proliferating pre B cells	Slbp	1.7428	0	0	0.894	0.366
B Cells	13. Proliferating pre B cells	Ucp2	1.73388	0	0	0.979	0.561
B Cells	13. Proliferating pre B cells	Cbx3	1.73368	0	0	0.923	0.364
B Cells	13. Proliferating pre B cells	Ran	1.69149	0	0	0.99	0.516
B Cells	13. Proliferating pre B cells	Cnp	1.68166	0	0	0.907	0.257
B Cells	13. Proliferating pre B cells	Nucks1	1.67565	0	0	0.873	0.249
B Cells	13. Proliferating pre B cells	Pafah1b3	1.67547	0	0	0.938	0.223
B Cells	13. Proliferating pre B cells	H2afz	1.65125	0	0	1	0.835
B Cells	13. Proliferating pre B cells	Cenpf	1.64903	0	0	0.59	0.089
B Cells	13. Proliferating pre B cells	Asf1b	1.64773	0	0	0.781	0.155
B Cells	13. Proliferating pre B cells	Mki67	1.64662	0	0	0.805	0.161
B Cells	13. Proliferating pre B cells	Cdk1	1.62976	0	0	0.781	0.182
B Cells	13. Proliferating pre B cells	Cenpa	1.62798	0	0	0.768	0.256
B Cells	13. Proliferating pre B cells	Cdca3	1.58893	0	0	0.754	0.155
B Cells	13. Proliferating pre B cells	Hmgn1	1.58712	0	0	0.91	0.264
B Cells	13. Proliferating pre B cells	Mcm7	1.58516	0	0	0.782	0.171
B Cells	13. Proliferating pre B cells	Zfp706	1.57687	0	0	0.985	0.493
B Cells	13. Proliferating pre B cells	Smarca4	1.57584	0	0	0.866	0.189
B Cells	13. Proliferating pre B cells	Pkig	1.57215	0	0	0.953	0.317
B Cells	13. Proliferating pre B cells	Pgls	1.56962	0	0	0.973	0.498
B Cells	13. Proliferating pre B cells	Ppia	1.56525	0	0	0.999	0.844
B Cells	13. Proliferating pre B cells	Spc24	1.55441	0	0	0.808	0.176
B Cells	13. Proliferating pre B cells	Ranbp1	1.55132	0	0	0.909	0.391
B Cells	13. Proliferating pre B cells	Tipin	1.53935	0	0	0.792	0.19
B Cells	13. Proliferating pre B cells	Uhrf1	1.53691	0	0	0.721	0.107
B Cells	13. Proliferating pre B cells	Tifa	1.53181	0	0	0.95	0.282
B Cells	13. Proliferating pre B cells	Tcf3	1.52874	0	0	0.915	0.229
B Cells	13. Proliferating pre B cells	Lgals9	1.5287	0	0	0.878	0.271
B Cells	13. Proliferating pre B cells	Ccnb1	1.52802	0	0	0.575	0.118
B Cells	13. Proliferating pre B cells	Gmnn	1.52591	0	0	0.814	0.199
B Cells	13. Proliferating pre B cells	Hnrnpa3	1.51802	0	0	0.984	0.587
B Cells	13. Proliferating pre B cells	Arntl	1.50488	0	0	0.678	0.053
B Cells	13. Proliferating pre B cells	Lrmp	1.50224	0	0	0.875	0.254
B Cells	13. Proliferating pre B cells	Anp32b	1.49868	0	0	0.948	0.445
B Cells	13. Proliferating pre B cells	Sumo2	1.48494	0	0	0.984	0.615
B Cells	13. Proliferating pre B cells	Nhp2l1	1.4814	0	0	0.944	0.422
B Cells	13. Proliferating pre B cells	Spc25	1.47524	0	0	0.697	0.139
B Cells	13. Proliferating pre B cells	Bub3	1.47388	0	0	0.874	0.35
B Cells	13. Proliferating pre B cells	Hmgb3	1.47345	0	0	0.786	0.163
B Cells	13. Proliferating pre B cells	Kif22	1.46276	0	0	0.638	0.088
B Cells	13. Proliferating pre B cells	Smc2	1.46208	0	0	0.786	0.179
B Cells	13. Proliferating pre B cells	Ppp1cc	1.4572	0	0	0.951	0.495
B Cells	13. Proliferating pre B cells	Racgap1	1.45161	0	0	0.672	0.134
B Cells	13. Proliferating pre B cells	Snrpd1	1.45065	0	0	0.917	0.346
B Cells	13. Proliferating pre B cells	Calm2	1.43846	0	0	0.992	0.763
B Cells	13. Proliferating pre B cells	2700094K13Rik	1.4374	0	0	0.898	0.31
B Cells	13. Proliferating pre B cells	Hsp90aa1	1.43673	0	0	0.948	0.501
B Cells	13. Proliferating pre B cells	Srsf3	1.42841	0	0	0.97	0.528
B Cells	13. Proliferating pre B cells	Rrm1	1.42593	0	0	0.743	0.158
B Cells	13. Proliferating pre B cells	Hnrnpab	1.42548	0	0	0.89	0.335
B Cells	13. Proliferating pre B cells	Cbx1	1.42183	0	0	0.864	0.242
B Cells	13. Proliferating pre B cells	Hdgf	1.41799	0	0	0.847	0.279
B Cells	13. Proliferating pre B cells	Snrpe	1.41796	0	0	0.981	0.515
B Cells	13. Proliferating pre B cells	Hmgn2	1.41463	0	0	0.997	0.641
B Cells	13. Proliferating pre B cells	Cks2	1.41017	0	0	0.931	0.492
B Cells	13. Proliferating pre B cells	Mcm6	1.4035	0	0	0.68	0.174
B Cells	13. Proliferating pre B cells	Ssrp1	1.39973	0	0	0.841	0.262
B Cells	13. Proliferating pre B cells	Hnrnpa2b1	1.38932	0	0	0.996	0.721
B Cells	13. Proliferating pre B cells	Rbm3	1.38393	0	0	0.974	0.593
B Cells	13. Proliferating pre B cells	Pou2af1	1.3811	0	0	0.853	0.127
B Cells	13. Proliferating pre B cells	Erh	1.37886	0	0	0.971	0.491
B Cells	13. Proliferating pre B cells	Banf1	1.37024	0	0	0.885	0.295
B Cells	13. Proliferating pre B cells	Mcm3	1.36413	0	0	0.683	0.155
B Cells	13. Proliferating pre B cells	Gm43291	1.36173	0	0	0.663	0.076
B Cells	13. Proliferating pre B cells	Cenpm	1.35518	0	0	0.668	0.086
B Cells	13. Proliferating pre B cells	Srsf7	1.34997	0	0	0.908	0.375
B Cells	13. Proliferating pre B cells	Mzb1	1.34885	0	0	0.893	0.188
B Cells	13. Proliferating pre B cells	Rbbp4	1.34148	0	0	0.848	0.306
B Cells	13. Proliferating pre B cells	Rfc4	1.33198	0	0	0.697	0.133
B Cells	13. Proliferating pre B cells	Ccdc34	1.32978	0	0	0.705	0.144
B Cells	13. Proliferating pre B cells	Tpx2	1.31824	0	0	0.591	0.1
B Cells	13. Proliferating pre B cells	Lig1	1.3148	0	0	0.628	0.127
B Cells	13. Proliferating pre B cells	Ddx39	1.31373	0	0	0.832	0.246
B Cells	13. Proliferating pre B cells	Nasp	1.31156	0	0	0.717	0.176
B Cells	13. Proliferating pre B cells	Rsph1	1.31115	0	0	0.571	0.045
B Cells	13. Proliferating pre B cells	Lsm5	1.30842	0	0	0.945	0.412
B Cells	13. Proliferating pre B cells	Anapc5	1.30272	0	0	0.817	0.263
B Cells	13. Proliferating pre B cells	Ptprcap	1.30178	0	0	0.979	0.38
B Cells	13. Proliferating pre B cells	Srsf2	1.29008	0	0	0.931	0.476
B Cells	13. Proliferating pre B cells	Fcrla	1.28313	0	0	0.844	0.179
B Cells	13. Proliferating pre B cells	Herpud1	1.28282	0	0	0.904	0.328
B Cells	13. Proliferating pre B cells	Nono	1.27812	0	0	0.873	0.34
B Cells	13. Proliferating pre B cells	Alyref	1.26473	0	0	0.783	0.238
B Cells	13. Proliferating pre B cells	Sox4	1.2564	0	0	0.818	0.162
B Cells	13. Proliferating pre B cells	Tacc3	1.25541	0	0	0.643	0.132
B Cells	13. Proliferating pre B cells	Mcm5	1.25437	0	0	0.666	0.161
B Cells	13. Proliferating pre B cells	Ebf1	1.2494	0	0	0.992	0.294
B Cells	13. Proliferating pre B cells	Cdkn2c	1.2481	0	0	0.638	0.12
B Cells	13. Proliferating pre B cells	Snrpg	1.24619	0	0	0.977	0.558
B Cells	13. Proliferating pre B cells	Ncapd2	1.24343	0	0	0.64	0.093
B Cells	13. Proliferating pre B cells	Arl6ip1	1.23142	0	0	0.859	0.521
B Cells	13. Proliferating pre B cells	Nmral1	1.22929	0	0	0.61	0.088
B Cells	13. Proliferating pre B cells	Nudt21	1.22302	0	0	0.859	0.316
B Cells	13. Proliferating pre B cells	Ctcf	1.22121	0	0	0.75	0.193
B Cells	13. Proliferating pre B cells	Incenp	1.21809	0	0	0.622	0.12
B Cells	13. Proliferating pre B cells	Prc1	1.2109	0	0	0.534	0.086
B Cells	13. Proliferating pre B cells	Esco2	1.2095	0	0	0.545	0.07
B Cells	13. Proliferating pre B cells	Snrpf	1.20806	0	0	0.958	0.467
B Cells	13. Proliferating pre B cells	Cdk4	1.19823	0	0	0.753	0.245
B Cells	13. Proliferating pre B cells	Cenpe	1.19295	0	0	0.525	0.086
B Cells	13. Proliferating pre B cells	Hnrnpu	1.19099	0	0	0.922	0.442
B Cells	13. Proliferating pre B cells	Ccnd3	1.18164	0	0	0.86	0.537
B Cells	13. Proliferating pre B cells	Csrp2	1.18109	0	0	0.687	0.111
B Cells	13. Proliferating pre B cells	Ncl	1.17423	0	0	0.866	0.395
B Cells	13. Proliferating pre B cells	Hnrnpd	1.17376	0	0	0.755	0.228
B Cells	13. Proliferating pre B cells	Bcl7a	1.17263	0	0	0.721	0.099
B Cells	13. Proliferating pre B cells	Dtl	1.17147	0	0	0.575	0.082
B Cells	13. Proliferating pre B cells	Hnrnpa1	1.16912	0	0	0.901	0.395
B Cells	13. Proliferating pre B cells	Aurkb	1.16513	0	0	0.613	0.109
B Cells	13. Proliferating pre B cells	H2afy	1.16328	0	0	0.953	0.477
B Cells	13. Proliferating pre B cells	Psip1	1.15683	0	0	0.726	0.184
B Cells	13. Proliferating pre B cells	Cecr2	1.15649	0	0	0.7	0.086
B Cells	13. Proliferating pre B cells	Rbbp7	1.15204	0	0	0.761	0.239
B Cells	13. Proliferating pre B cells	Neil3	1.14933	0	0	0.537	0.078
B Cells	13. Proliferating pre B cells	Rpa2	1.14509	0	0	0.63	0.143
B Cells	13. Proliferating pre B cells	Slc16a1	1.14414	0	0	0.599	0.059
B Cells	13. Proliferating pre B cells	Pa2g4	1.13786	0	0	0.723	0.23
B Cells	13. Proliferating pre B cells	Mcm2	1.13587	0	0	0.581	0.121
B Cells	13. Proliferating pre B cells	Mad2l1	1.12916	0	0	0.651	0.127
B Cells	13. Proliferating pre B cells	Trim28	1.12892	0	0	0.739	0.192
B Cells	13. Proliferating pre B cells	Rhoh	1.12864	0	0	0.831	0.229
B Cells	13. Proliferating pre B cells	Rad21	1.12843	0	0	0.74	0.233
B Cells	13. Proliferating pre B cells	Ybx1	1.12622	0	0	0.965	0.633
B Cells	13. Proliferating pre B cells	Blnk	1.12532	0	0	0.799	0.156
B Cells	13. Proliferating pre B cells	Mrpl18	1.12302	0	0	0.852	0.346
B Cells	13. Proliferating pre B cells	Strbp	1.12248	0	0	0.683	0.11
B Cells	13. Proliferating pre B cells	Nap1l1	1.11929	0	0	0.829	0.346
B Cells	13. Proliferating pre B cells	Ewsr1	1.11854	0	0	0.859	0.342
B Cells	13. Proliferating pre B cells	Set	1.11687	0	0	0.884	0.399
B Cells	13. Proliferating pre B cells	Kif11	1.11658	0	0	0.538	0.082
B Cells	13. Proliferating pre B cells	Hn1	1.11583	0	0	0.895	0.478
B Cells	13. Proliferating pre B cells	Xrcc6	1.11564	0	0	0.746	0.141
B Cells	13. Proliferating pre B cells	Usp1	1.11394	0	0	0.691	0.18
B Cells	13. Proliferating pre B cells	Arpc5l	1.11314	0	0	0.888	0.367
B Cells	13. Proliferating pre B cells	Slamf7	1.11278	0	0	0.606	0.06
B Cells	13. Proliferating pre B cells	Bach2	1.09869	0	0	0.71	0.104
B Cells	13. Proliferating pre B cells	Hes6	1.09829	0	0	0.788	0.206
B Cells	13. Proliferating pre B cells	Snx2	1.09468	0	0	0.852	0.29
B Cells	13. Proliferating pre B cells	Smc1a	1.08881	0	0	0.708	0.206
B Cells	13. Proliferating pre B cells	Klhl6	1.08837	0	0	0.797	0.222
B Cells	13. Proliferating pre B cells	Ubald2	1.08833	0	0	0.851	0.397
B Cells	13. Proliferating pre B cells	Smc6	1.08794	0	0	0.739	0.237
B Cells	13. Proliferating pre B cells	Npm1	1.08598	0	0	0.932	0.563
B Cells	13. Proliferating pre B cells	Myb	1.08355	0	0	0.747	0.176
B Cells	13. Proliferating pre B cells	2700029M09Rik	1.08344	0	0	0.732	0.223
B Cells	13. Proliferating pre B cells	Kpna2	1.08242	0	0	0.524	0.152
B Cells	13. Proliferating pre B cells	Rnf7	1.07888	0	0	0.875	0.358
B Cells	13. Proliferating pre B cells	Nsmce4a	1.07625	0	0	0.816	0.287
B Cells	13. Proliferating pre B cells	Sae1	1.07502	0	0	0.71	0.201
B Cells	13. Proliferating pre B cells	Hmmr	1.07404	0	0	0.475	0.07
B Cells	13. Proliferating pre B cells	Smc3	1.07382	0	0	0.733	0.215
B Cells	13. Proliferating pre B cells	Cdkn3	1.07036	0	0	0.497	0.113
B Cells	13. Proliferating pre B cells	Slc1a5	1.06975	0	0	0.765	0.175
B Cells	13. Proliferating pre B cells	Tra2b	1.06238	0	0	0.923	0.474
B Cells	13. Proliferating pre B cells	Snrpb	1.05887	0	0	0.954	0.517
B Cells	13. Proliferating pre B cells	Hnrnpk	1.05595	0	0	0.982	0.692
B Cells	13. Proliferating pre B cells	Nup62	1.05406	0	0	0.594	0.1
B Cells	13. Proliferating pre B cells	Rpa3	1.05329	0	0	0.758	0.241
B Cells	13. Proliferating pre B cells	Fen1	1.05173	0	0	0.644	0.152
B Cells	13. Proliferating pre B cells	Hnrnpf	1.05155	0	0	0.973	0.677
B Cells	13. Proliferating pre B cells	Shcbp1	1.048	0	0	0.538	0.086
B Cells	13. Proliferating pre B cells	Ywhae	1.04723	0	0	0.927	0.501
B Cells	13. Proliferating pre B cells	Ddx39b	1.04576	0	0	0.836	0.335
B Cells	13. Proliferating pre B cells	Apobec3	1.04445	0	0	0.804	0.29
B Cells	13. Proliferating pre B cells	Orc6	1.04042	0	0	0.605	0.133
B Cells	13. Proliferating pre B cells	Tyms	1.03791	0	0	0.587	0.156
B Cells	13. Proliferating pre B cells	Hibadh	1.03761	0	0	0.717	0.189
B Cells	13. Proliferating pre B cells	Nol7	1.0355	0	0	0.859	0.34
B Cells	13. Proliferating pre B cells	Serbp1	1.03519	0	0	0.918	0.493
B Cells	13. Proliferating pre B cells	Lsm2	1.03508	0	0	0.742	0.242
B Cells	13. Proliferating pre B cells	Rfc3	1.02544	0	0	0.602	0.117
B Cells	13. Proliferating pre B cells	Cdca5	1.02509	0	0	0.518	0.068
B Cells	13. Proliferating pre B cells	Tex30	1.02464	0	0	0.698	0.176
B Cells	13. Proliferating pre B cells	Ptgr1	1.02348	0	0	0.595	0.163
B Cells	13. Proliferating pre B cells	Nrm	1.02303	0	0	0.668	0.183
B Cells	13. Proliferating pre B cells	Cmc2	1.02229	0	0	0.645	0.168
B Cells	13. Proliferating pre B cells	Cdc25b	1.02126	0	0	0.497	0.06
B Cells	13. Proliferating pre B cells	Gm8186	1.01952	0	0	0.775	0.293
B Cells	13. Proliferating pre B cells	Hist1h2ae	1.01742	0	0	0.423	0.055
B Cells	13. Proliferating pre B cells	Dazap1	1.01737	0	0	0.785	0.271
B Cells	13. Proliferating pre B cells	Pyhin1	1.01048	0	0	0.645	0.165
B Cells	13. Proliferating pre B cells	Raly	1.00998	0	0	0.9	0.454
B Cells	13. Proliferating pre B cells	Gtf2a2	1.00563	0	0	0.824	0.333
B Cells	13. Proliferating pre B cells	Apitd1	1.00469	0	0	0.583	0.105
B Cells	13. Proliferating pre B cells	Ywhaq	1.00259	0	0	0.89	0.425
B Cells	13. Proliferating pre B cells	Tcp1	1.00035	0	0	0.784	0.289
B Cells	13. Proliferating pre B cells	Srsf10	0.99722	0	0	0.753	0.237
B Cells	13. Proliferating pre B cells	H3f3a	0.99464	0	0	0.999	0.954
B Cells	13. Proliferating pre B cells	Csrp1	0.99143	0	0	0.655	0.169
B Cells	13. Proliferating pre B cells	Cbx5	0.9904	0	0	0.584	0.118
B Cells	13. Proliferating pre B cells	Rsph9	0.98848	0	0	0.495	0.021
B Cells	13. Proliferating pre B cells	Atp5a1	0.98712	0	0	0.938	0.524
B Cells	13. Proliferating pre B cells	Atp5g2	0.98657	0	0	0.909	0.479
B Cells	13. Proliferating pre B cells	Cdca7	0.9843	0	0	0.518	0.13
B Cells	13. Proliferating pre B cells	Paics	0.98393	0	0	0.609	0.169
B Cells	13. Proliferating pre B cells	Supt16	0.98284	0	0	0.612	0.193
B Cells	13. Proliferating pre B cells	Ndc80	0.98252	0	0	0.487	0.068
B Cells	13. Proliferating pre B cells	Il7r	0.9819	0	0	0.584	0.066
B Cells	13. Proliferating pre B cells	Marcksl1	0.98188	0	0	0.838	0.33
B Cells	13. Proliferating pre B cells	Mdh1	0.98086	0	0	0.841	0.382
B Cells	13. Proliferating pre B cells	Ube2e3	0.98058	0	0	0.731	0.227
B Cells	13. Proliferating pre B cells	Prim1	0.9797	0	0	0.53	0.091
B Cells	13. Proliferating pre B cells	Tram1	0.9795	0	0	0.879	0.419
B Cells	13. Proliferating pre B cells	Ddah2	0.97933	0	0	0.468	0.052
B Cells	13. Proliferating pre B cells	Hells	0.97899	0	0	0.521	0.09
B Cells	13. Proliferating pre B cells	Zfp422	0.97651	0	0	0.664	0.154
B Cells	13. Proliferating pre B cells	Tcf19	0.97634	0	0	0.465	0.062
B Cells	13. Proliferating pre B cells	Hnrnpr	0.97283	0	0	0.711	0.222
B Cells	13. Proliferating pre B cells	Ywhah	0.97214	0	0	0.916	0.496
B Cells	13. Proliferating pre B cells	Fam53b	0.9702	0	0	0.721	0.146
B Cells	13. Proliferating pre B cells	Lsm6	0.96941	0	0	0.861	0.377
B Cells	13. Proliferating pre B cells	Nudc	0.96711	0	0	0.765	0.283
B Cells	13. Proliferating pre B cells	Dnmt1	0.9663	0	0	0.599	0.14
B Cells	13. Proliferating pre B cells	Hmga1	0.9657	0	0	0.56	0.082
B Cells	13. Proliferating pre B cells	Srsf1	0.96361	0	0	0.736	0.246
B Cells	13. Proliferating pre B cells	Atp5b	0.96338	0	0	0.964	0.648
B Cells	13. Proliferating pre B cells	Larp7	0.96253	0	0	0.638	0.158
B Cells	13. Proliferating pre B cells	Mcm4	0.96159	0	0	0.543	0.122
B Cells	13. Proliferating pre B cells	Dtymk	0.96153	0	0	0.698	0.238
B Cells	13. Proliferating pre B cells	Hnrnpm	0.95929	0	0	0.89	0.421
B Cells	13. Proliferating pre B cells	Sgol1	0.95903	0	0	0.465	0.065
B Cells	13. Proliferating pre B cells	Rbmxl1	0.95898	0	0	0.684	0.195
B Cells	13. Proliferating pre B cells	Mif	0.95851	0	0	0.744	0.379
B Cells	13. Proliferating pre B cells	Calm3	0.9578	0	0	0.931	0.51
B Cells	13. Proliferating pre B cells	Cd72	0.95735	0	0	0.851	0.202
B Cells	13. Proliferating pre B cells	Psma6	0.95284	0	0	0.88	0.426
B Cells	13. Proliferating pre B cells	Impdh2	0.94769	0	0	0.669	0.24
B Cells	13. Proliferating pre B cells	Plekha2	0.94432	0	0	0.774	0.216
B Cells	13. Proliferating pre B cells	Wbp5	0.93773	0	0	0.729	0.225
B Cells	13. Proliferating pre B cells	Hmgn5	0.93493	0	0	0.609	0.15
B Cells	13. Proliferating pre B cells	Cenpw	0.93327	0	0	0.617	0.162
B Cells	13. Proliferating pre B cells	Nfyb	0.93102	0	0	0.647	0.184
B Cells	13. Proliferating pre B cells	Ube2n	0.92951	0	0	0.842	0.368
B Cells	13. Proliferating pre B cells	Rplp0	0.92933	0	0	0.994	0.84
B Cells	13. Proliferating pre B cells	Plk1	0.92745	0	0	0.448	0.075
B Cells	13. Proliferating pre B cells	Rpl28	0.92691	0	0	0.991	0.77
B Cells	13. Proliferating pre B cells	Exosc8	0.92641	0	0	0.68	0.198
B Cells	13. Proliferating pre B cells	Mis18bp1	0.92466	0	0	0.434	0.065
B Cells	13. Proliferating pre B cells	Ppil1	0.92218	0	0	0.606	0.154
B Cells	13. Proliferating pre B cells	Hprt	0.92079	0	0	0.801	0.359
B Cells	13. Proliferating pre B cells	Whsc1	0.91989	0	0	0.539	0.099
B Cells	13. Proliferating pre B cells	Rbm17	0.9185	0	0	0.762	0.269
B Cells	13. Proliferating pre B cells	Maz	0.91768	0	0	0.629	0.162
B Cells	13. Proliferating pre B cells	Ptp4a3	0.91552	0	0	0.784	0.224
B Cells	13. Proliferating pre B cells	Smarca5	0.91517	0	0	0.742	0.273
B Cells	13. Proliferating pre B cells	Nek2	0.91347	0	0	0.417	0.034
B Cells	13. Proliferating pre B cells	Actl6a	0.91319	0	0	0.673	0.186
B Cells	13. Proliferating pre B cells	Lsm3	0.91286	0	0	0.822	0.325
B Cells	13. Proliferating pre B cells	Lsm4	0.91155	0	0	0.832	0.391
B Cells	13. Proliferating pre B cells	Lmnb1	0.90899	0	0	0.952	0.494
B Cells	13. Proliferating pre B cells	Paip2	0.9045	0	0	0.927	0.497
B Cells	13. Proliferating pre B cells	Bub1b	0.90445	0	0	0.471	0.073
B Cells	13. Proliferating pre B cells	Rpsa	0.90362	0	0	0.98	0.728
B Cells	13. Proliferating pre B cells	Slc25a5	0.90258	0	0	0.964	0.659
B Cells	13. Proliferating pre B cells	Desi1	0.9025	0	0	0.605	0.134
B Cells	13. Proliferating pre B cells	Stambpl1	0.90178	0	0	0.556	0.09
B Cells	13. Proliferating pre B cells	Ube2t	0.90047	0	0	0.493	0.087
B Cells	13. Proliferating pre B cells	Arl5c	0.89935	0	0	0.716	0.199
B Cells	13. Proliferating pre B cells	Serinc3	0.89879	0	0	0.976	0.641
B Cells	13. Proliferating pre B cells	Kif23	0.89699	0	0	0.469	0.09
B Cells	13. Proliferating pre B cells	Fkbp4	0.8937	0	0	0.715	0.272
B Cells	13. Proliferating pre B cells	Gm37065	0.89315	0	0	0.515	0.044
B Cells	13. Proliferating pre B cells	Snrpd2	0.89056	0	0	0.859	0.416
B Cells	13. Proliferating pre B cells	Ift22	0.89045	0	0	0.539	0.074
B Cells	13. Proliferating pre B cells	G3bp1	0.88977	0	0	0.771	0.29
B Cells	13. Proliferating pre B cells	BC035044	0.88906	0	0	0.667	0.158
B Cells	13. Proliferating pre B cells	Sfpq	0.88805	0	0	0.873	0.428
B Cells	13. Proliferating pre B cells	Pbrm1	0.88755	0	0	0.679	0.215
B Cells	13. Proliferating pre B cells	Rpl4	0.8856	0	0	0.989	0.769
B Cells	13. Proliferating pre B cells	Erdr1	0.88485	0	0	0.664	0.209
B Cells	13. Proliferating pre B cells	U2af1	0.88453	0	0	0.872	0.444
B Cells	13. Proliferating pre B cells	Aurka	0.88347	0	0	0.441	0.093
B Cells	13. Proliferating pre B cells	4930579G24Rik	0.88321	0	0	0.485	0.078
B Cells	13. Proliferating pre B cells	Fkbp3	0.88085	0	0	0.737	0.281
B Cells	13. Proliferating pre B cells	Uba2	0.8804	0	0	0.68	0.226
B Cells	13. Proliferating pre B cells	Nsmce1	0.87786	0	0	0.714	0.235
B Cells	13. Proliferating pre B cells	Ube2i	0.87767	0	0	0.878	0.433
B Cells	13. Proliferating pre B cells	Fus	0.87426	0	0	0.864	0.415
B Cells	13. Proliferating pre B cells	Ctbp1	0.87373	0	0	0.803	0.349
B Cells	13. Proliferating pre B cells	Cdv3	0.87148	0	0	0.67	0.245
B Cells	13. Proliferating pre B cells	Rnps1	0.87007	0	0	0.627	0.173
B Cells	13. Proliferating pre B cells	Cbfb	0.86868	0	0	0.698	0.238
B Cells	13. Proliferating pre B cells	Atp5g3	0.86813	0	0	0.823	0.382
B Cells	13. Proliferating pre B cells	Rad51	0.86809	0	0	0.483	0.073
B Cells	13. Proliferating pre B cells	Snrnp40	0.8671	0	0	0.679	0.208
B Cells	13. Proliferating pre B cells	Wdr76	0.86678	0	0	0.454	0.062
B Cells	13. Proliferating pre B cells	Nxt1	0.86616	0	0	0.626	0.193
B Cells	13. Proliferating pre B cells	Ssb	0.86614	0	0	0.828	0.364
B Cells	13. Proliferating pre B cells	Tmem108	0.86571	0	0	0.544	0.059
B Cells	13. Proliferating pre B cells	Srsf6	0.8655	0	0	0.802	0.343
B Cells	13. Proliferating pre B cells	Smarcc1	0.86543	0	0	0.559	0.118
B Cells	13. Proliferating pre B cells	Eif5a	0.86158	0	0	0.95	0.667
B Cells	13. Proliferating pre B cells	Ncapg	0.86097	0	0	0.449	0.067
B Cells	13. Proliferating pre B cells	Trim59	0.86068	0	0	0.473	0.079
B Cells	13. Proliferating pre B cells	Dctpp1	0.85787	0	0	0.581	0.19
B Cells	13. Proliferating pre B cells	Rpl39	0.85786	0	0	0.997	0.815
B Cells	13. Proliferating pre B cells	Fignl1	0.85761	0	0	0.474	0.074
B Cells	13. Proliferating pre B cells	Dbf4	0.8558	0	0	0.496	0.101
B Cells	13. Proliferating pre B cells	Hspd1	0.85547	0	0	0.653	0.282
B Cells	13. Proliferating pre B cells	Dhfr	0.85446	0	0	0.469	0.072
B Cells	13. Proliferating pre B cells	Ptbp1	0.85362	0	0	0.622	0.173
B Cells	13. Proliferating pre B cells	Snrpa1	0.85244	0	0	0.651	0.204
B Cells	13. Proliferating pre B cells	Cisd1	0.84874	0	0	0.609	0.169
B Cells	13. Proliferating pre B cells	2007-09-01	0.84855	0	0	0.842	0.411
B Cells	13. Proliferating pre B cells	Hspa8	0.84754	0	0	0.993	0.849
B Cells	13. Proliferating pre B cells	Pla2g12a	0.84585	0	0	0.554	0.091
B Cells	13. Proliferating pre B cells	Cdca4	0.84407	0	0	0.506	0.093
B Cells	13. Proliferating pre B cells	Dck	0.8437	0	0	0.695	0.203
B Cells	13. Proliferating pre B cells	Rangap1	0.84343	0	0	0.551	0.128
B Cells	13. Proliferating pre B cells	Gins2	0.8405	0	0	0.452	0.079
B Cells	13. Proliferating pre B cells	Emg1	0.84011	0	0	0.842	0.384
B Cells	13. Proliferating pre B cells	Ssna1	0.83942	0	0	0.78	0.317
B Cells	13. Proliferating pre B cells	Srsf11	0.83801	0	0	0.771	0.32
B Cells	13. Proliferating pre B cells	Mrpl42	0.83529	0	0	0.704	0.261
B Cells	13. Proliferating pre B cells	Pmf1	0.83518	0	0	0.71	0.227
B Cells	13. Proliferating pre B cells	Lbr	0.8344	0	0	0.892	0.497
B Cells	13. Proliferating pre B cells	Rps2	0.834	0	0	0.972	0.737
B Cells	13. Proliferating pre B cells	Srsf4	0.8309	0	0	0.585	0.155
B Cells	13. Proliferating pre B cells	Rps20	0.83	0	0	0.985	0.722
B Cells	13. Proliferating pre B cells	Eif4h	0.8298	0	0	0.71	0.27
B Cells	13. Proliferating pre B cells	Ilf2	0.82933	0	0	0.67	0.212
B Cells	13. Proliferating pre B cells	Psmc4	0.8293	0	0	0.734	0.276
B Cells	13. Proliferating pre B cells	Cenpk	0.82783	0	0	0.463	0.084
B Cells	13. Proliferating pre B cells	Nde1	0.82509	0	0	0.475	0.092
B Cells	13. Proliferating pre B cells	Lyar	0.82446	0	0	0.544	0.168
B Cells	13. Proliferating pre B cells	Cdc42ep3	0.82382	0	0	0.739	0.283
B Cells	13. Proliferating pre B cells	E2f2	0.82311	0	0	0.552	0.115
B Cells	13. Proliferating pre B cells	Nrgn	0.8207	0	0	0.326	0.026
B Cells	13. Proliferating pre B cells	Clspn	0.81996	0	0	0.423	0.053
B Cells	13. Proliferating pre B cells	Prdx1	0.81821	0	0	0.96	0.532
B Cells	13. Proliferating pre B cells	Rcc1	0.81748	0	0	0.454	0.065
B Cells	13. Proliferating pre B cells	Smarcb1	0.81605	0	0	0.599	0.161
B Cells	13. Proliferating pre B cells	Knstrn	0.81533	0	0	0.468	0.117
B Cells	13. Proliferating pre B cells	Akap12	0.81413	0	0	0.535	0.064
B Cells	13. Proliferating pre B cells	Lsm8	0.8139	0	0	0.768	0.327
B Cells	13. Proliferating pre B cells	Hnrnpdl	0.81128	0	0	0.744	0.309
B Cells	13. Proliferating pre B cells	Nuf2	0.80789	0	0	0.455	0.079
B Cells	13. Proliferating pre B cells	Nme1	0.80725	0	0	0.737	0.364
B Cells	13. Proliferating pre B cells	Hist3h2ba	0.80702	0	0	0.325	0.042
B Cells	13. Proliferating pre B cells	Fxn	0.80678	0	0	0.496	0.086
B Cells	13. Proliferating pre B cells	Id3	0.80665	0	0	0.611	0.117
B Cells	13. Proliferating pre B cells	Sapcd2	0.80585	0	0	0.384	0.028
B Cells	13. Proliferating pre B cells	Eif4a3	0.80489	0	0	0.706	0.266
B Cells	13. Proliferating pre B cells	Asf1a	0.80361	0	0	0.648	0.179
B Cells	13. Proliferating pre B cells	Myef2	0.79925	0	0	0.411	0.053
B Cells	13. Proliferating pre B cells	Camk2d	0.79922	0	0	0.616	0.133
B Cells	13. Proliferating pre B cells	Irf4	0.79913	0	0	0.497	0.056
B Cells	13. Proliferating pre B cells	Pdap1	0.79828	0	0	0.622	0.212
B Cells	13. Proliferating pre B cells	Cox7a2	0.7982	0	0	0.98	0.677
B Cells	13. Proliferating pre B cells	Prpf19	0.79789	0	0	0.592	0.166
B Cells	13. Proliferating pre B cells	Rfc5	0.79781	0	0	0.508	0.119
B Cells	13. Proliferating pre B cells	Phgdh	0.79571	0	0	0.548	0.151
B Cells	13. Proliferating pre B cells	Hnrnpc	0.79538	0	0	0.877	0.465
B Cells	13. Proliferating pre B cells	Ppp1ca	0.79432	0	0	0.966	0.703
B Cells	13. Proliferating pre B cells	Gm8730	0.79413	0	0	0.868	0.483
B Cells	13. Proliferating pre B cells	Vbp1	0.79259	0	0	0.735	0.306
B Cells	13. Proliferating pre B cells	Exosc3	0.79254	0	0	0.658	0.205
B Cells	13. Proliferating pre B cells	Lrr1	0.79236	0	0	0.409	0.057
B Cells	13. Proliferating pre B cells	Cit	0.79142	0	0	0.414	0.071
B Cells	13. Proliferating pre B cells	Rps17	0.79071	0	0	0.986	0.747
B Cells	13. Proliferating pre B cells	Ndufab1	0.78941	0	0	0.767	0.336
B Cells	13. Proliferating pre B cells	Rmi2	0.78867	0	0	0.424	0.063
B Cells	13. Proliferating pre B cells	Hist1h1b	0.78845	0	0	0.364	0.04
B Cells	13. Proliferating pre B cells	Sf3b1	0.78712	0	0	0.887	0.485
B Cells	13. Proliferating pre B cells	Prmt1	0.78712	0	0	0.711	0.27
B Cells	13. Proliferating pre B cells	Pold1	0.78643	0	0	0.56	0.115
B Cells	13. Proliferating pre B cells	U2af2	0.78391	0	0	0.682	0.229
B Cells	13. Proliferating pre B cells	Sarnp	0.78361	0	0	0.859	0.419
B Cells	13. Proliferating pre B cells	Ncapd3	0.78351	0	0	0.433	0.077
B Cells	13. Proliferating pre B cells	Stip1	0.78129	0	0	0.637	0.212
B Cells	13. Proliferating pre B cells	Kifc1	0.78028	0	0	0.397	0.063
B Cells	13. Proliferating pre B cells	Ncaph2	0.77953	0	0	0.613	0.187
B Cells	13. Proliferating pre B cells	Cplx2	0.77746	0	0	0.411	0.045
B Cells	13. Proliferating pre B cells	Phf5a	0.77625	0	0	0.728	0.281
B Cells	13. Proliferating pre B cells	Hint1	0.7757	0	0	0.945	0.515
B Cells	13. Proliferating pre B cells	Fundc2	0.77316	0	0	0.674	0.228
B Cells	13. Proliferating pre B cells	Rad51ap1	0.7727	0	0	0.441	0.069
B Cells	13. Proliferating pre B cells	Ska1	0.77184	0	0	0.456	0.087
B Cells	13. Proliferating pre B cells	Dcun1d5	0.77174	0	0	0.796	0.353
B Cells	13. Proliferating pre B cells	Cacybp	0.77168	0	0	0.724	0.318
B Cells	13. Proliferating pre B cells	Siva1	0.76913	0	0	0.619	0.272
B Cells	13. Proliferating pre B cells	Cdca2	0.76687	0	0	0.396	0.056
B Cells	13. Proliferating pre B cells	Hsp90ab1	0.76657	0	0	0.937	0.665
B Cells	13. Proliferating pre B cells	Hjurp	0.76593	0	0	0.593	0.185
B Cells	13. Proliferating pre B cells	Cdkn2d	0.7647	0	0	0.741	0.4
B Cells	13. Proliferating pre B cells	Kif20a	0.76442	0	0	0.403	0.063
B Cells	13. Proliferating pre B cells	Eif1ax	0.76438	0	0	0.698	0.278
B Cells	13. Proliferating pre B cells	Atp5o	0.76424	0	0	0.895	0.478
B Cells	13. Proliferating pre B cells	Dnajc21	0.76331	0	0	0.493	0.1
B Cells	13. Proliferating pre B cells	Scaf11	0.76008	0	0	0.646	0.203
B Cells	13. Proliferating pre B cells	Ube2d2a	0.75944	0	0	0.892	0.498
B Cells	13. Proliferating pre B cells	Vdac3	0.7591	0	0	0.763	0.321
B Cells	13. Proliferating pre B cells	Psat1	0.75851	0	0	0.485	0.095
B Cells	13. Proliferating pre B cells	Bzw1	0.75766	0	0	0.806	0.376
B Cells	13. Proliferating pre B cells	Pold2	0.757	0	0	0.456	0.095
B Cells	13. Proliferating pre B cells	Cdk2	0.75684	0	0	0.525	0.147
B Cells	13. Proliferating pre B cells	Blvrb	0.75673	0	0	0.591	0.187
B Cells	13. Proliferating pre B cells	Nop56	0.75562	0	0	0.621	0.195
B Cells	13. Proliferating pre B cells	Ndufa4	0.75554	0	0	0.957	0.619
B Cells	13. Proliferating pre B cells	Slamf6	0.75339	0	0	0.588	0.102
B Cells	13. Proliferating pre B cells	Zfp207	0.75327	0	0	0.778	0.333
B Cells	13. Proliferating pre B cells	Eef2	0.75287	0	0	0.943	0.645
B Cells	13. Proliferating pre B cells	Nfkbia	0.75286	0	0	0.836	0.457
B Cells	13. Proliferating pre B cells	Eny2	0.75182	0	0	0.709	0.265
B Cells	13. Proliferating pre B cells	Aars	0.75179	0	0	0.596	0.176
B Cells	13. Proliferating pre B cells	Polr2m	0.75105	0	0	0.663	0.209
B Cells	13. Proliferating pre B cells	Foxp1	0.75094	0	0	0.826	0.317
B Cells	13. Proliferating pre B cells	Eif2s1	0.75065	0	0	0.627	0.223
B Cells	13. Proliferating pre B cells	Thoc7	0.75019	0	0	0.719	0.278
B Cells	13. Proliferating pre B cells	Nop58	0.74853	0	0	0.537	0.154
B Cells	13. Proliferating pre B cells	Tuba1c	0.74807	0	0	0.545	0.261
B Cells	13. Proliferating pre B cells	Tdp2	0.74673	0	0	0.531	0.121
B Cells	13. Proliferating pre B cells	Mapre1	0.74522	0	0	0.774	0.364
B Cells	13. Proliferating pre B cells	Rpl29	0.74472	0	0	0.955	0.693
B Cells	13. Proliferating pre B cells	Oser1	0.7436	0	0	0.661	0.267
B Cells	13. Proliferating pre B cells	Kif20b	0.74359	0	0	0.396	0.074
B Cells	13. Proliferating pre B cells	Pcbp2	0.74322	0	0	0.929	0.57
B Cells	13. Proliferating pre B cells	Naa50	0.74259	0	0	0.63	0.227
B Cells	13. Proliferating pre B cells	Prdx4	0.74247	0	0	0.563	0.136
B Cells	13. Proliferating pre B cells	Cct7	0.74227	0	0	0.785	0.364
B Cells	13. Proliferating pre B cells	Swi5	0.74103	0	0	0.845	0.435
B Cells	13. Proliferating pre B cells	Ccne2	0.74057	0	0	0.365	0.072
B Cells	13. Proliferating pre B cells	Ppm1g	0.74027	0	0	0.64	0.221
B Cells	13. Proliferating pre B cells	Rdm1	0.73827	0	0	0.479	0.103
B Cells	13. Proliferating pre B cells	Fcho1	0.73799	0	0	0.47	0.079
B Cells	13. Proliferating pre B cells	Elavl1	0.73719	0	0	0.771	0.337
B Cells	13. Proliferating pre B cells	Akr1b3	0.73648	0	0	0.691	0.248
B Cells	13. Proliferating pre B cells	Cpsf6	0.73152	0	0	0.629	0.196
B Cells	13. Proliferating pre B cells	Dnajc8	0.72952	0	0	0.809	0.382
B Cells	13. Proliferating pre B cells	Magoh	0.72949	0	0	0.815	0.399
B Cells	13. Proliferating pre B cells	Rps3a1	0.72946	0	0	0.998	0.867
B Cells	13. Proliferating pre B cells	Vars	0.7292	0	0	0.6	0.163
B Cells	13. Proliferating pre B cells	Ube2a	0.72803	0	0	0.79	0.372
B Cells	13. Proliferating pre B cells	Rpl3	0.72795	0	0	0.989	0.749
B Cells	13. Proliferating pre B cells	Igll1	0.72762	0	0	0.41	0.081
B Cells	13. Proliferating pre B cells	Cnbp	0.72705	0	0	0.914	0.524
B Cells	13. Proliferating pre B cells	Mthfd2	0.72666	0	0	0.504	0.141
B Cells	13. Proliferating pre B cells	Ckap2l	0.72665	0	0	0.377	0.056
B Cells	13. Proliferating pre B cells	Prep	0.726	0	0	0.469	0.069
B Cells	13. Proliferating pre B cells	Mrpl49	0.72567	0	0	0.517	0.112
B Cells	13. Proliferating pre B cells	Snrnp70	0.72488	0	0	0.689	0.255
B Cells	13. Proliferating pre B cells	Suz12	0.72485	0	0	0.476	0.103
B Cells	13. Proliferating pre B cells	Pin1	0.72423	0	0	0.659	0.24
B Cells	13. Proliferating pre B cells	Casc5	0.72354	0	0	0.4	0.073
B Cells	13. Proliferating pre B cells	Rps27l	0.7229	0	0	0.897	0.515
B Cells	13. Proliferating pre B cells	Rhno1	0.72216	0	0	0.471	0.108
B Cells	13. Proliferating pre B cells	Ndufs8	0.72163	0	0	0.786	0.355
B Cells	13. Proliferating pre B cells	Ddx54	0.72132	0	0	0.627	0.168
B Cells	13. Proliferating pre B cells	Prpf40a	0.72036	0	0	0.675	0.26
B Cells	13. Proliferating pre B cells	Cpsf2	0.72035	0	0	0.558	0.136
B Cells	13. Proliferating pre B cells	Mbd3	0.71854	0	0	0.563	0.156
B Cells	13. Proliferating pre B cells	Hnrnpl	0.71755	0	0	0.726	0.303
B Cells	13. Proliferating pre B cells	Gclc	0.71728	0	0	0.399	0.047
B Cells	13. Proliferating pre B cells	Eri1	0.71597	0	0	0.484	0.126
B Cells	13. Proliferating pre B cells	Gm10282	0.71341	0	0	0.569	0.198
B Cells	13. Proliferating pre B cells	Cct8	0.71242	0	0	0.79	0.379
B Cells	13. Proliferating pre B cells	Smarce1	0.7102	0	0	0.661	0.229
B Cells	13. Proliferating pre B cells	Sf3b2	0.71001	0	0	0.793	0.394
B Cells	13. Proliferating pre B cells	Nop10	0.70952	0	0	0.871	0.451
B Cells	13. Proliferating pre B cells	Psmc3	0.70847	0	0	0.743	0.319
B Cells	13. Proliferating pre B cells	Rpa1	0.70822	0	0	0.462	0.113
B Cells	13. Proliferating pre B cells	Cct5	0.706	0	0	0.803	0.4
B Cells	13. Proliferating pre B cells	Zfp367	0.70512	0	0	0.388	0.073
B Cells	13. Proliferating pre B cells	Dnajc7	0.70512	0	0	0.917	0.423
B Cells	13. Proliferating pre B cells	Hdac2	0.70491	0	0	0.608	0.196
B Cells	13. Proliferating pre B cells	Eef1g	0.7046	0	0	0.878	0.536
B Cells	13. Proliferating pre B cells	Cdc45	0.70444	0	0	0.429	0.089
B Cells	13. Proliferating pre B cells	Dlgap5	0.70424	0	0	0.35	0.057
B Cells	13. Proliferating pre B cells	Etfa	0.70351	0	0	0.623	0.224
B Cells	13. Proliferating pre B cells	Tardbp	0.70332	0	0	0.647	0.226
B Cells	13. Proliferating pre B cells	Mis18a	0.70292	0	0	0.572	0.191
B Cells	13. Proliferating pre B cells	Brd8	0.70278	0	0	0.533	0.151
B Cells	13. Proliferating pre B cells	Psmb7	0.70261	0	0	0.778	0.369
B Cells	13. Proliferating pre B cells	Hist1h4i	0.70251	0	0	0.509	0.142
B Cells	13. Proliferating pre B cells	Eif3h	0.70051	0	0	0.918	0.551
B Cells	13. Proliferating pre B cells	Ndufa12	0.69862	0	0	0.738	0.326
B Cells	13. Proliferating pre B cells	Puf60	0.69832	0	0	0.704	0.284
B Cells	13. Proliferating pre B cells	Bub1	0.69823	0	0	0.377	0.056
B Cells	13. Proliferating pre B cells	Cd79b	0.69779	0	0	0.971	0.359
B Cells	13. Proliferating pre B cells	Ubb	0.69737	0	0	0.998	0.967
B Cells	13. Proliferating pre B cells	Ndufa11	0.69704	0	0	0.839	0.409
B Cells	13. Proliferating pre B cells	Gdi2	0.69569	0	0	0.895	0.523
B Cells	13. Proliferating pre B cells	Ncaph	0.69566	0	0	0.385	0.053
B Cells	13. Proliferating pre B cells	Arhgap11a	0.69549	0	0	0.408	0.094
B Cells	13. Proliferating pre B cells	Sumo3	0.69459	0	0	0.659	0.261
B Cells	13. Proliferating pre B cells	C330027C09Rik	0.69457	0	0	0.357	0.06
B Cells	13. Proliferating pre B cells	Hat1	0.69448	0	0	0.556	0.178
B Cells	13. Proliferating pre B cells	Rpl22l1	0.69434	0	0	0.956	0.669
B Cells	13. Proliferating pre B cells	Mrpl28	0.69427	0	0	0.614	0.236
B Cells	13. Proliferating pre B cells	Psmb1	0.69312	0	0	0.948	0.597
B Cells	13. Proliferating pre B cells	Pgp	0.69282	0	0	0.582	0.217
B Cells	13. Proliferating pre B cells	Cep55	0.69148	0	0	0.337	0.047
B Cells	13. Proliferating pre B cells	Pnn	0.69084	0	0	0.608	0.212
B Cells	13. Proliferating pre B cells	Psmb6	0.68964	0	0	0.875	0.469
B Cells	13. Proliferating pre B cells	Minos1	0.68923	0	0	0.928	0.577
B Cells	13. Proliferating pre B cells	Hnrnpul1	0.68884	0	0	0.662	0.247
B Cells	13. Proliferating pre B cells	Cct4	0.68871	0	0	0.771	0.378
B Cells	13. Proliferating pre B cells	Psmd7	0.68795	0	0	0.607	0.22
B Cells	13. Proliferating pre B cells	Clic1	0.68771	0	0	0.983	0.769
B Cells	13. Proliferating pre B cells	Rpl15	0.68729	0	0	0.976	0.673
B Cells	13. Proliferating pre B cells	Fubp1	0.68592	0	0	0.651	0.238
B Cells	13. Proliferating pre B cells	Ndufc2	0.68559	0	0	0.831	0.414
B Cells	13. Proliferating pre B cells	Eif4e	0.68345	0	0	0.658	0.252
B Cells	13. Proliferating pre B cells	Phb2	0.68307	0	0	0.664	0.309
B Cells	13. Proliferating pre B cells	Coq7	0.68072	0	0	0.602	0.157
B Cells	13. Proliferating pre B cells	Hirip3	0.68054	0	0	0.401	0.067
B Cells	13. Proliferating pre B cells	E2f8	0.68039	0	0	0.39	0.077
B Cells	13. Proliferating pre B cells	Cyfip2	0.68021	0	0	0.655	0.244
B Cells	13. Proliferating pre B cells	Cnn3	0.67945	0	0	0.572	0.114
B Cells	13. Proliferating pre B cells	Cnot2	0.67923	0	0	0.531	0.136
B Cells	13. Proliferating pre B cells	Rps5	0.67907	0	0	0.999	0.856
B Cells	13. Proliferating pre B cells	Luc7l3	0.67859	0	0	0.628	0.223
B Cells	13. Proliferating pre B cells	Rpl10a	0.67814	0	0	0.972	0.697
B Cells	13. Proliferating pre B cells	Oaz1	0.6776	0	0	0.998	0.921
B Cells	13. Proliferating pre B cells	Strap	0.67712	0	0	0.674	0.274
B Cells	13. Proliferating pre B cells	Haus4	0.67605	0	0	0.455	0.1
B Cells	13. Proliferating pre B cells	Rpl14	0.67405	0	0	0.983	0.78
B Cells	13. Proliferating pre B cells	1110004F10Rik	0.67328	0	0	0.675	0.264
B Cells	13. Proliferating pre B cells	Rplp2	0.67312	0	0	0.993	0.844
B Cells	13. Proliferating pre B cells	Rnaseh2b	0.67295	0	0	0.498	0.138
B Cells	13. Proliferating pre B cells	Srrt	0.67287	0	0	0.529	0.155
B Cells	13. Proliferating pre B cells	Rpl36a	0.67275	0	0	0.973	0.69
B Cells	13. Proliferating pre B cells	Gnas	0.67274	0	0	0.929	0.604
B Cells	13. Proliferating pre B cells	Cxxc5	0.67174	0	0	0.516	0.091
B Cells	13. Proliferating pre B cells	Carhsp1	0.66953	0	0	0.602	0.198
B Cells	13. Proliferating pre B cells	Acin1	0.66947	0	0	0.658	0.248
B Cells	13. Proliferating pre B cells	Hdac1	0.66918	0	0	0.637	0.244
B Cells	13. Proliferating pre B cells	Gnb2l1	0.66882	0	0	0.927	0.593
B Cells	13. Proliferating pre B cells	Tsn	0.66838	0	0	0.683	0.269
B Cells	13. Proliferating pre B cells	Rpl7	0.66793	0	0	0.987	0.797
B Cells	13. Proliferating pre B cells	Ikzf1	0.66652	0	0	0.749	0.33
B Cells	13. Proliferating pre B cells	Rbm8a	0.66605	0	0	0.868	0.459
B Cells	13. Proliferating pre B cells	Nudcd2	0.66559	0	0	0.495	0.15
B Cells	13. Proliferating pre B cells	Rpgrip1	0.66455	0	0	0.463	0.167
B Cells	13. Proliferating pre B cells	Ap1ar	0.66414	0	0	0.497	0.103
B Cells	13. Proliferating pre B cells	Oat	0.66393	0	0	0.561	0.182
B Cells	13. Proliferating pre B cells	Luc7l2	0.66364	0	0	0.803	0.398
B Cells	13. Proliferating pre B cells	Plk4	0.6629	0	0	0.414	0.092
B Cells	13. Proliferating pre B cells	Cep57	0.66265	0	0	0.457	0.108
B Cells	13. Proliferating pre B cells	Hspa2	0.6626	0	0	0.363	0.047
B Cells	13. Proliferating pre B cells	Brix1	0.66182	0	0	0.574	0.166
B Cells	13. Proliferating pre B cells	Naca	0.6605	0	0	0.979	0.724
B Cells	13. Proliferating pre B cells	Ska2	0.66047	0	0	0.365	0.058
B Cells	13. Proliferating pre B cells	Mrps36	0.66026	0	0	0.625	0.218
B Cells	13. Proliferating pre B cells	Rtf1	0.65973	0	0	0.684	0.257
B Cells	13. Proliferating pre B cells	Pabpc1	0.65925	0	0	0.966	0.686
B Cells	13. Proliferating pre B cells	Ccnf	0.65904	0	0	0.347	0.052
B Cells	13. Proliferating pre B cells	Pole4	0.65887	0	0	0.687	0.298
B Cells	13. Proliferating pre B cells	Sephs1	0.65857	0	0	0.397	0.075
B Cells	13. Proliferating pre B cells	Bcas2	0.65728	0	0	0.73	0.316
B Cells	13. Proliferating pre B cells	Rfc2	0.65671	0	0	0.634	0.266
B Cells	13. Proliferating pre B cells	Mrpl12	0.65646	0	0	0.573	0.216
B Cells	13. Proliferating pre B cells	Cct2	0.65546	0	0	0.686	0.293
B Cells	13. Proliferating pre B cells	Cenpl	0.65339	0	0	0.363	0.076
B Cells	13. Proliferating pre B cells	Rps4x	0.65276	0	0	0.992	0.826
B Cells	13. Proliferating pre B cells	Tcf12	0.65201	0	0	0.483	0.111
B Cells	13. Proliferating pre B cells	Sgol2a	0.65172	0	0	0.322	0.046
B Cells	13. Proliferating pre B cells	Cox5a	0.6511	0	0	0.929	0.601
B Cells	13. Proliferating pre B cells	Btf3l4	0.65072	0	0	0.6	0.214
B Cells	13. Proliferating pre B cells	Hspa14	0.65062	0	0	0.578	0.193
B Cells	13. Proliferating pre B cells	Hnrnph1	0.65043	0	0	0.677	0.267
B Cells	13. Proliferating pre B cells	Rps12	0.65014	0	0	0.948	0.73
B Cells	13. Proliferating pre B cells	Ivns1abp	0.64814	0	0	0.605	0.199
B Cells	13. Proliferating pre B cells	Rcc2	0.64809	0	0	0.542	0.149
B Cells	13. Proliferating pre B cells	Psmc6	0.648	0	0	0.692	0.289
B Cells	13. Proliferating pre B cells	Frg1	0.64778	0	0	0.824	0.43
B Cells	13. Proliferating pre B cells	Nudt5	0.6477	0	0	0.503	0.148
B Cells	13. Proliferating pre B cells	Pbdc1	0.64634	0	0	0.571	0.188
B Cells	13. Proliferating pre B cells	Anp32a	0.6457	0	0	0.945	0.641
B Cells	13. Proliferating pre B cells	2010107E04Rik	0.64515	0	0	0.934	0.616
B Cells	13. Proliferating pre B cells	Phip	0.64513	0	0	0.657	0.231
B Cells	13. Proliferating pre B cells	Gm10076	0.64462	0	0	0.854	0.58
B Cells	13. Proliferating pre B cells	Med30	0.64433	0	0	0.621	0.24
B Cells	13. Proliferating pre B cells	Hes1	0.64411	0	0	0.394	0.075
B Cells	13. Proliferating pre B cells	Ndufc1	0.64371	0	0	0.782	0.384
B Cells	13. Proliferating pre B cells	Blk	0.64339	0	0	0.452	0.053
B Cells	13. Proliferating pre B cells	Mrps14	0.64144	0	0	0.831	0.423
B Cells	13. Proliferating pre B cells	Tk1	0.64122	0	0	0.43	0.115
B Cells	13. Proliferating pre B cells	Atp5j	0.63997	0	0	0.969	0.682
B Cells	13. Proliferating pre B cells	Npm3	0.63971	0	0	0.616	0.266
B Cells	13. Proliferating pre B cells	1700097N02Rik	0.63954	0	0	0.355	0.062
B Cells	13. Proliferating pre B cells	Ppih	0.63946	0	0	0.527	0.159
B Cells	13. Proliferating pre B cells	Topbp1	0.63872	0	0	0.462	0.117
B Cells	13. Proliferating pre B cells	Eif4a1	0.63787	0	0	0.955	0.629
B Cells	13. Proliferating pre B cells	Cyc1	0.63748	0	0	0.679	0.302
B Cells	13. Proliferating pre B cells	Arglu1	0.63707	0	0	0.629	0.248
B Cells	13. Proliferating pre B cells	Arf6	0.63573	0	0	0.851	0.44
B Cells	13. Proliferating pre B cells	Khdrbs1	0.63491	0	0	0.686	0.279
B Cells	13. Proliferating pre B cells	Capsl	0.63402	0	0	0.302	0.032
B Cells	13. Proliferating pre B cells	Eif3m	0.63358	0	0	0.794	0.399
B Cells	13. Proliferating pre B cells	Uchl3	0.63326	0	0	0.612	0.21
B Cells	13. Proliferating pre B cells	Bcl2l1	0.63324	0	0	0.403	0.076
B Cells	13. Proliferating pre B cells	Sf3b4	0.63323	0	0	0.607	0.213
B Cells	13. Proliferating pre B cells	Metap2	0.63288	0	0	0.705	0.319
B Cells	13. Proliferating pre B cells	Fh1	0.63209	0	0	0.521	0.158
B Cells	13. Proliferating pre B cells	Top1	0.63202	0	0	0.771	0.396
B Cells	13. Proliferating pre B cells	Tfg	0.63097	0	0	0.533	0.162
B Cells	13. Proliferating pre B cells	Matr3	0.62901	0	0	0.681	0.269
B Cells	13. Proliferating pre B cells	Lxn	0.62858	0	0	0.443	0.114
B Cells	13. Proliferating pre B cells	Atad2	0.6282	0	0	0.415	0.103
B Cells	13. Proliferating pre B cells	Cct3	0.62659	0	0	0.628	0.247
B Cells	13. Proliferating pre B cells	Rdx	0.62434	0	0	0.601	0.237
B Cells	13. Proliferating pre B cells	Sf3a3	0.62432	0	0	0.541	0.159
B Cells	13. Proliferating pre B cells	Eif4g2	0.62421	0	0	0.888	0.535
B Cells	13. Proliferating pre B cells	Prps1	0.62388	0	0	0.463	0.115
B Cells	13. Proliferating pre B cells	Ccng2	0.62244	0	0	0.594	0.24
B Cells	13. Proliferating pre B cells	Xrcc1	0.62164	0	0	0.429	0.086
B Cells	13. Proliferating pre B cells	Smarcd2	0.62132	0	0	0.63	0.226
B Cells	13. Proliferating pre B cells	Chtop	0.61905	0	0	0.582	0.203
B Cells	13. Proliferating pre B cells	Chchd1	0.61892	0	0	0.681	0.295
B Cells	13. Proliferating pre B cells	Mxd3	0.61885	0	0	0.301	0.048
B Cells	13. Proliferating pre B cells	Smchd1	0.61841	0	0	0.607	0.214
B Cells	13. Proliferating pre B cells	Srrm1	0.61766	0	0	0.635	0.265
B Cells	13. Proliferating pre B cells	Cenpn	0.61727	0	0	0.347	0.033
B Cells	13. Proliferating pre B cells	Eef1a1	0.61719	0	0	0.996	0.845
B Cells	13. Proliferating pre B cells	Uqcrfs1	0.61546	0	0	0.826	0.436
B Cells	13. Proliferating pre B cells	Tomm20	0.6151	0	0	0.82	0.426
B Cells	13. Proliferating pre B cells	Chaf1a	0.61494	0	0	0.364	0.063
B Cells	13. Proliferating pre B cells	Rbm25	0.61489	0	0	0.757	0.358
B Cells	13. Proliferating pre B cells	Mrps26	0.61478	0	0	0.563	0.19
B Cells	13. Proliferating pre B cells	Psmd14	0.61472	0	0	0.65	0.27
B Cells	13. Proliferating pre B cells	U2surp	0.61468	0	0	0.581	0.204
B Cells	13. Proliferating pre B cells	Tagln2	0.6133	0	0	0.872	0.441
B Cells	13. Proliferating pre B cells	Ruvbl1	0.61317	0	0	0.478	0.133
B Cells	13. Proliferating pre B cells	Mapk1	0.61288	0	0	0.652	0.26
B Cells	13. Proliferating pre B cells	Sms	0.61262	0	0	0.521	0.158
B Cells	13. Proliferating pre B cells	Ckap5	0.61236	0	0	0.342	0.074
B Cells	13. Proliferating pre B cells	2310036O22Rik	0.61175	0	0	0.82	0.453
B Cells	13. Proliferating pre B cells	Siglecg	0.61162	0	0	0.649	0.162
B Cells	13. Proliferating pre B cells	Rbmx	0.6116	0	0	0.411	0.099
B Cells	13. Proliferating pre B cells	Uchl5	0.61115	0	0	0.632	0.248
B Cells	13. Proliferating pre B cells	Cyb5b	0.61004	0	0	0.575	0.187
B Cells	13. Proliferating pre B cells	Pfdn6	0.60911	0	0	0.68	0.283
B Cells	13. Proliferating pre B cells	Stra13	0.60861	0	0	0.683	0.304
B Cells	13. Proliferating pre B cells	Tia1	0.60778	0	0	0.589	0.175
B Cells	13. Proliferating pre B cells	l7Rn6	0.60772	0	0	0.579	0.21
B Cells	13. Proliferating pre B cells	Psma1	0.60731	0	0	0.86	0.483
B Cells	13. Proliferating pre B cells	Rps8	0.60678	0	0	0.994	0.837
B Cells	13. Proliferating pre B cells	Mrfap1	0.60542	0	0	0.839	0.449
B Cells	13. Proliferating pre B cells	Utp3	0.60517	0	0	0.552	0.189
B Cells	13. Proliferating pre B cells	Fzr1	0.6044	0	0	0.405	0.117
B Cells	13. Proliferating pre B cells	Pcbp1	0.60435	0	0	0.791	0.416
B Cells	13. Proliferating pre B cells	Wtap	0.60407	0	0	0.706	0.311
B Cells	13. Proliferating pre B cells	Ptges3	0.60391	0	0	0.637	0.28
B Cells	13. Proliferating pre B cells	Lsm7	0.60232	0	0	0.531	0.2
B Cells	13. Proliferating pre B cells	Rtcb	0.60208	0	0	0.592	0.198
B Cells	13. Proliferating pre B cells	Idh3g	0.60206	0	0	0.639	0.255
B Cells	13. Proliferating pre B cells	Pax5	0.60182	0	0	0.548	0.091
B Cells	13. Proliferating pre B cells	Dnajc2	0.60177	0	0	0.535	0.173
B Cells	13. Proliferating pre B cells	Mta2	0.60101	0	0	0.552	0.181
B Cells	13. Proliferating pre B cells	Slc24a5	0.60037	0	0	0.291	0.037
B Cells	13. Proliferating pre B cells	Rpl22	0.59913	0	0	0.937	0.626
B Cells	13. Proliferating pre B cells	Ect2	0.59908	0	0	0.321	0.055
B Cells	13. Proliferating pre B cells	Nsmce2	0.59847	0	0	0.497	0.148
B Cells	13. Proliferating pre B cells	Thrap3	0.59749	0	0	0.558	0.195
B Cells	13. Proliferating pre B cells	Wbp11	0.59574	0	0	0.577	0.21
B Cells	13. Proliferating pre B cells	Psmd13	0.59514	0	0	0.685	0.307
B Cells	13. Proliferating pre B cells	Dpy30	0.59496	0	0	0.685	0.301
B Cells	13. Proliferating pre B cells	Idh2	0.59459	0	0	0.57	0.179
B Cells	13. Proliferating pre B cells	Rpl5	0.5942	0	0	0.927	0.602
B Cells	13. Proliferating pre B cells	Sptssa	0.59343	0	0	0.772	0.363
B Cells	13. Proliferating pre B cells	Itpa	0.59215	0	0	0.469	0.125
B Cells	13. Proliferating pre B cells	mt-Nd1	0.59214	0	0	0.995	0.746
B Cells	13. Proliferating pre B cells	Fmr1	0.59048	0	0	0.462	0.129
B Cells	13. Proliferating pre B cells	Spag5	0.5903	0	0	0.317	0.042
B Cells	13. Proliferating pre B cells	Cwc15	0.59009	0	0	0.757	0.365
B Cells	13. Proliferating pre B cells	E2f1	0.58913	0	0	0.344	0.078
B Cells	13. Proliferating pre B cells	Nt5dc2	0.58848	0	0	0.393	0.078
B Cells	13. Proliferating pre B cells	Kif2c	0.58825	0	0	0.305	0.046
B Cells	13. Proliferating pre B cells	Reep4	0.58753	0	0	0.365	0.096
B Cells	13. Proliferating pre B cells	Pdhb	0.5875	0	0	0.562	0.191
B Cells	13. Proliferating pre B cells	Sf3b6	0.58718	0	0	0.858	0.487
B Cells	13. Proliferating pre B cells	Eif3a	0.587	0	0	0.66	0.293
B Cells	13. Proliferating pre B cells	Nap1l4	0.58699	0	0	0.561	0.193
B Cells	13. Proliferating pre B cells	Cdc6	0.58616	0	0	0.31	0.045
B Cells	13. Proliferating pre B cells	Sf3b5	0.58582	0	0	0.799	0.4
B Cells	13. Proliferating pre B cells	Atad1	0.58515	0	0	0.487	0.134
B Cells	13. Proliferating pre B cells	Cd79a	0.58475	0	0	0.985	0.364
B Cells	13. Proliferating pre B cells	Slc25a51	0.58459	0	0	0.541	0.144
B Cells	13. Proliferating pre B cells	Mtch2	0.58425	0	0	0.651	0.276
B Cells	13. Proliferating pre B cells	Rnf26	0.58385	0	0	0.407	0.101
B Cells	13. Proliferating pre B cells	Akirin2	0.58338	0	0	0.534	0.201
B Cells	13. Proliferating pre B cells	Ccar1	0.58292	0	0	0.513	0.163
B Cells	13. Proliferating pre B cells	Psmb9	0.58251	0	0	0.744	0.351
B Cells	13. Proliferating pre B cells	Eef1b2	0.58217	0	0	0.836	0.503
B Cells	13. Proliferating pre B cells	Zfp91	0.58128	0	0	0.464	0.13
B Cells	13. Proliferating pre B cells	Chchd2	0.58064	0	0	0.976	0.768
B Cells	13. Proliferating pre B cells	Dynll1	0.57906	0	0	0.971	0.727
B Cells	13. Proliferating pre B cells	Rfc1	0.57902	0	0	0.441	0.13
B Cells	13. Proliferating pre B cells	Snrpc	0.5789	0	0	0.752	0.373
B Cells	13. Proliferating pre B cells	Eif3l	0.57743	0	0	0.594	0.234
B Cells	13. Proliferating pre B cells	Cox8a	0.57608	0	0	0.982	0.803
B Cells	13. Proliferating pre B cells	Rpl7a	0.57606	0	0	0.942	0.68
B Cells	13. Proliferating pre B cells	Rpl41	0.57606	0	0	0.999	0.972
B Cells	13. Proliferating pre B cells	Psmd11	0.57568	0	0	0.612	0.238
B Cells	13. Proliferating pre B cells	Polr3k	0.57545	0	0	0.548	0.178
B Cells	13. Proliferating pre B cells	2700060E02Rik	0.57529	0	0	0.792	0.388
B Cells	13. Proliferating pre B cells	Mzt1	0.57527	0	0	0.474	0.147
B Cells	13. Proliferating pre B cells	Polr2g	0.57424	0	0	0.738	0.346
B Cells	13. Proliferating pre B cells	Eif3e	0.57417	0	0	0.853	0.467
B Cells	13. Proliferating pre B cells	Arl5a	0.57329	0	0	0.389	0.08
B Cells	13. Proliferating pre B cells	D930015E06Rik	0.57257	0	0	0.509	0.128
B Cells	13. Proliferating pre B cells	Slc29a1	0.57256	0	0	0.416	0.093
B Cells	13. Proliferating pre B cells	Mrpl51	0.57179	0	0	0.639	0.267
B Cells	13. Proliferating pre B cells	Haus3	0.57124	0	0	0.395	0.085
B Cells	13. Proliferating pre B cells	Psmb2	0.57119	0	0	0.855	0.47
B Cells	13. Proliferating pre B cells	Pds5a	0.57098	0	0	0.504	0.167
B Cells	13. Proliferating pre B cells	Uchl1	0.57036	0	0	0.329	0.036
B Cells	13. Proliferating pre B cells	Rps16	0.57021	0	0	0.998	0.917
B Cells	13. Proliferating pre B cells	Ktn1	0.57	0	0	0.424	0.08
B Cells	13. Proliferating pre B cells	Eef1d	0.56987	0	0	0.798	0.43
B Cells	13. Proliferating pre B cells	Cycs	0.56973	0	0	0.868	0.484
B Cells	13. Proliferating pre B cells	Lmo4	0.5697	0	0	0.795	0.434
B Cells	13. Proliferating pre B cells	Uqcrc1	0.56966	0	0	0.773	0.392
B Cells	13. Proliferating pre B cells	Nipbl	0.56953	0	0	0.558	0.185
B Cells	13. Proliferating pre B cells	Rnf187	0.56946	0	0	0.67	0.267
B Cells	13. Proliferating pre B cells	Timm50	0.56847	0	0	0.447	0.133
B Cells	13. Proliferating pre B cells	C1qbp	0.56748	0	0	0.446	0.193
B Cells	13. Proliferating pre B cells	Syncrip	0.56715	0	0	0.538	0.183
B Cells	13. Proliferating pre B cells	Tubg1	0.56694	0	0	0.381	0.077
B Cells	13. Proliferating pre B cells	Cpm	0.56677	0	0	0.346	0.036
B Cells	13. Proliferating pre B cells	Sf1	0.56658	0	0	0.629	0.254
B Cells	13. Proliferating pre B cells	Cnih1	0.56636	0	0	0.522	0.177
B Cells	13. Proliferating pre B cells	Gspt1	0.56598	0	0	0.483	0.155
B Cells	13. Proliferating pre B cells	Calm1	0.5642	0	0	0.989	0.819
B Cells	13. Proliferating pre B cells	Cenpp	0.56414	0	0	0.317	0.044
B Cells	13. Proliferating pre B cells	Tubb2b	0.56364	0	0	0.277	0.034
B Cells	13. Proliferating pre B cells	Ndufs5	0.56352	0	0	0.815	0.46
B Cells	13. Proliferating pre B cells	Eif3g	0.5632	0	0	0.691	0.309
B Cells	13. Proliferating pre B cells	Sec63	0.5631	0	0	0.543	0.145
B Cells	13. Proliferating pre B cells	Fam64a	0.56193	0	0	0.265	0.047
B Cells	13. Proliferating pre B cells	Ndufb8	0.56188	0	0	0.848	0.481
B Cells	13. Proliferating pre B cells	Nup37	0.56133	0	0	0.37	0.082
B Cells	13. Proliferating pre B cells	Immt	0.56097	0	0	0.509	0.16
B Cells	13. Proliferating pre B cells	Ung	0.56096	0	0	0.261	0.051
B Cells	13. Proliferating pre B cells	Cdt1	0.56017	0	0	0.411	0.099
B Cells	13. Proliferating pre B cells	Prdx2	0.55916	0	0	0.733	0.335
B Cells	13. Proliferating pre B cells	Gar1	0.55908	0	0	0.461	0.142
B Cells	13. Proliferating pre B cells	Snrpa	0.55872	0	0	0.544	0.192
B Cells	13. Proliferating pre B cells	Rps12-ps3	0.55803	0	0	0.765	0.453
B Cells	13. Proliferating pre B cells	Sdhb	0.55741	0	0	0.799	0.429
B Cells	13. Proliferating pre B cells	Mybl2	0.55715	0	0	0.331	0.051
B Cells	13. Proliferating pre B cells	St13	0.55639	0	0	0.651	0.305
B Cells	13. Proliferating pre B cells	Ndufa2	0.55535	0	0	0.943	0.626
B Cells	13. Proliferating pre B cells	Parp1	0.55529	0	0	0.501	0.137
B Cells	13. Proliferating pre B cells	Rpl19	0.55514	0	0	0.992	0.831
B Cells	13. Proliferating pre B cells	Ruvbl2	0.55492	0	0	0.457	0.134
B Cells	13. Proliferating pre B cells	Gas2l3	0.55325	0	0	0.262	0.051
B Cells	13. Proliferating pre B cells	Caprin1	0.55325	0	0	0.594	0.237
B Cells	13. Proliferating pre B cells	Bfsp2	0.55274	0	0	0.346	0.052
B Cells	13. Proliferating pre B cells	Tmsb10	0.55163	0	0	0.999	0.815
B Cells	13. Proliferating pre B cells	Psmd1	0.55151	0	0	0.464	0.149
B Cells	13. Proliferating pre B cells	4921524J17Rik	0.5511	0	0	0.493	0.142
B Cells	13. Proliferating pre B cells	Atp5j2	0.55081	0	0	0.95	0.674
B Cells	13. Proliferating pre B cells	Psmc1	0.55049	0	0	0.547	0.218
B Cells	13. Proliferating pre B cells	Blmh	0.54984	0	0	0.51	0.168
B Cells	13. Proliferating pre B cells	Tomm5	0.54918	0	0	0.651	0.31
B Cells	13. Proliferating pre B cells	Nup210	0.54866	0	0	0.451	0.118
B Cells	13. Proliferating pre B cells	Tpr	0.54742	0	0	0.653	0.291
B Cells	13. Proliferating pre B cells	Rpp30	0.54736	0	0	0.445	0.122
B Cells	13. Proliferating pre B cells	Psma2	0.54716	0	0	0.906	0.571
B Cells	13. Proliferating pre B cells	Baz1b	0.54699	0	0	0.465	0.134
B Cells	13. Proliferating pre B cells	Ttk	0.54673	0	0	0.27	0.038
B Cells	13. Proliferating pre B cells	Rpl21	0.54631	0	0	0.993	0.837
B Cells	13. Proliferating pre B cells	Rbm38	0.54545	0	0	0.658	0.264
B Cells	13. Proliferating pre B cells	Snrpb2	0.54514	0	0	0.725	0.332
B Cells	13. Proliferating pre B cells	Pebp1	0.54498	0	0	0.641	0.296
B Cells	13. Proliferating pre B cells	Psma5	0.54492	0	0	0.718	0.34
B Cells	13. Proliferating pre B cells	Gtf2h5	0.54468	0	0	0.729	0.347
B Cells	13. Proliferating pre B cells	Hspe1	0.54452	0	0	0.701	0.418
B Cells	13. Proliferating pre B cells	Btrc	0.54426	0	0	0.356	0.044
B Cells	13. Proliferating pre B cells	Glul	0.54416	0	0	0.555	0.205
B Cells	13. Proliferating pre B cells	Kif15	0.54399	0	0	0.331	0.063
B Cells	13. Proliferating pre B cells	mt-Co3	0.54345	0	0	1	0.931
B Cells	13. Proliferating pre B cells	Eif2a	0.54338	0	0	0.543	0.185
B Cells	13. Proliferating pre B cells	Cdc5l	0.54318	0	0	0.545	0.191
B Cells	13. Proliferating pre B cells	Ppp1cb	0.54274	0	0	0.797	0.442
B Cells	13. Proliferating pre B cells	Timm13	0.54235	0	0	0.793	0.421
B Cells	13. Proliferating pre B cells	Ppp1r35	0.54199	0	0	0.601	0.247
B Cells	13. Proliferating pre B cells	Bccip	0.54145	0	0	0.579	0.203
B Cells	13. Proliferating pre B cells	Git2	0.54069	0	0	0.612	0.226
B Cells	13. Proliferating pre B cells	Mcrs1	0.54018	0	0	0.51	0.158
B Cells	13. Proliferating pre B cells	Upf3b	0.54013	0	0	0.445	0.13
B Cells	13. Proliferating pre B cells	Rps26	0.54005	0	0	0.987	0.778
B Cells	13. Proliferating pre B cells	Trp53	0.53753	0	0	0.603	0.229
B Cells	13. Proliferating pre B cells	Abcf1	0.53681	0	0	0.503	0.166
B Cells	13. Proliferating pre B cells	Rps10	0.53679	0	0	0.973	0.781
B Cells	13. Proliferating pre B cells	Polr2j	0.53675	0	0	0.687	0.327
B Cells	13. Proliferating pre B cells	Srrm2	0.53639	0	0	0.814	0.438
B Cells	13. Proliferating pre B cells	Cetn3	0.53592	0	0	0.675	0.304
B Cells	13. Proliferating pre B cells	Ahsa1	0.53545	0	0	0.684	0.327
B Cells	13. Proliferating pre B cells	Cux1	0.53532	0	0	0.543	0.19
B Cells	13. Proliferating pre B cells	mt-Co2	0.53529	0	0	0.999	0.86
B Cells	13. Proliferating pre B cells	Mns1	0.53511	0	0	0.321	0.045
B Cells	13. Proliferating pre B cells	Park7	0.53473	0	0	0.8	0.456
B Cells	13. Proliferating pre B cells	Car2	0.53472	0	0	0.402	0.073
B Cells	13. Proliferating pre B cells	Atp5h	0.53469	0	0	0.956	0.693
B Cells	13. Proliferating pre B cells	Rpl6	0.53387	0	0	0.985	0.796
B Cells	13. Proliferating pre B cells	Mrpl40	0.5337	0	0	0.506	0.173
B Cells	13. Proliferating pre B cells	Sumo1	0.53323	0	0	0.898	0.553
B Cells	13. Proliferating pre B cells	Ezr	0.53306	0	0	0.693	0.294
B Cells	13. Proliferating pre B cells	Cenph	0.53222	0	0	0.352	0.074
B Cells	13. Proliferating pre B cells	Pdlim1	0.53165	0	0	0.432	0.123
B Cells	13. Proliferating pre B cells	Cd81	0.53163	0	0	0.771	0.338
B Cells	13. Proliferating pre B cells	Mrps28	0.5307	0	0	0.484	0.156
B Cells	13. Proliferating pre B cells	Glrx3	0.53044	0	0	0.568	0.246
B Cells	13. Proliferating pre B cells	Atp1b3	0.52981	0	0	0.673	0.289
B Cells	13. Proliferating pre B cells	Zeb2os	0.52942	0	0	0.391	0.099
B Cells	13. Proliferating pre B cells	Bola3	0.52928	0	0	0.483	0.156
B Cells	13. Proliferating pre B cells	Tpt1	0.52918	0	0	0.997	0.877
B Cells	13. Proliferating pre B cells	Rad54l	0.52853	0	0	0.31	0.045
B Cells	13. Proliferating pre B cells	Polr2c	0.52853	0	0	0.605	0.248
B Cells	13. Proliferating pre B cells	Parp2	0.52808	0	0	0.397	0.095
B Cells	13. Proliferating pre B cells	Elf1	0.52808	0	0	0.65	0.242
B Cells	13. Proliferating pre B cells	Ak6	0.52759	0	0	0.441	0.143
B Cells	13. Proliferating pre B cells	Gabpb1	0.5272	0	0	0.435	0.129
B Cells	13. Proliferating pre B cells	Eif3c	0.52708	0	0	0.624	0.279
B Cells	13. Proliferating pre B cells	Tceb2	0.52703	0	0	0.957	0.687
B Cells	13. Proliferating pre B cells	Rnf157	0.52615	0	0	0.292	0.025
B Cells	13. Proliferating pre B cells	Kansl2	0.52569	0	0	0.47	0.131
B Cells	13. Proliferating pre B cells	Atp1b1	0.52535	0	0	0.688	0.197
B Cells	13. Proliferating pre B cells	Sdhaf2	0.52448	0	0	0.479	0.129
B Cells	13. Proliferating pre B cells	Pfdn4	0.52317	0	0	0.606	0.245
B Cells	13. Proliferating pre B cells	Nubp1	0.52263	0	0	0.47	0.143
B Cells	13. Proliferating pre B cells	Tpm4	0.52227	0	0	0.775	0.357
B Cells	13. Proliferating pre B cells	Snrpd3	0.52218	0	0	0.779	0.432
B Cells	13. Proliferating pre B cells	Eed	0.52217	0	0	0.574	0.214
B Cells	13. Proliferating pre B cells	Dynlt1a	0.52154	0	0	0.365	0.089
B Cells	13. Proliferating pre B cells	Zranb2	0.52131	0	0	0.511	0.172
B Cells	13. Proliferating pre B cells	Nhp2	0.52124	0	0	0.566	0.262
B Cells	13. Proliferating pre B cells	Eif2s2	0.5211	0	0	0.779	0.424
B Cells	13. Proliferating pre B cells	Btf3	0.52089	0	0	0.969	0.728
B Cells	13. Proliferating pre B cells	Msh2	0.52022	0	0	0.359	0.069
B Cells	13. Proliferating pre B cells	Ccnh	0.52009	0	0	0.493	0.161
B Cells	13. Proliferating pre B cells	Memo1	0.5194	0	0	0.386	0.091
B Cells	13. Proliferating pre B cells	Rpl23a	0.51934	0	0	0.998	0.887
B Cells	13. Proliferating pre B cells	Rfwd3	0.51908	0	0	0.336	0.066
B Cells	13. Proliferating pre B cells	Rps15a	0.51906	0	0	0.997	0.841
B Cells	13. Proliferating pre B cells	Adrbk1	0.51871	0	0	0.749	0.37
B Cells	13. Proliferating pre B cells	Ankrd10	0.51869	0	0	0.443	0.115
B Cells	13. Proliferating pre B cells	Azin1	0.51854	0	0	0.548	0.211
B Cells	13. Proliferating pre B cells	Cnot6	0.51771	0	0	0.423	0.118
B Cells	13. Proliferating pre B cells	Txnl1	0.51762	0	0	0.743	0.369
B Cells	13. Proliferating pre B cells	Sdha	0.51726	0	0	0.632	0.273
B Cells	13. Proliferating pre B cells	Ckap2	0.517	0	0	0.279	0.043
B Cells	13. Proliferating pre B cells	Fam204a	0.51631	0	0	0.483	0.143
B Cells	13. Proliferating pre B cells	Rbl1	0.51593	0	0	0.319	0.07
B Cells	13. Proliferating pre B cells	Psmd8	0.51464	0	0	0.755	0.392
B Cells	13. Proliferating pre B cells	Apex1	0.5146	0	0	0.381	0.124
B Cells	13. Proliferating pre B cells	Thoc3	0.51448	0	0	0.411	0.106
B Cells	13. Proliferating pre B cells	Uhrf2	0.51428	0	0	0.505	0.162
B Cells	13. Proliferating pre B cells	Hnrnpa0	0.51424	0	0	0.507	0.18
B Cells	13. Proliferating pre B cells	Atp5k	0.51405	0	0	0.901	0.576
B Cells	13. Proliferating pre B cells	Gadd45gip1	0.51365	0	0	0.562	0.212
B Cells	13. Proliferating pre B cells	Fip1l1	0.5131	0	0	0.534	0.191
B Cells	13. Proliferating pre B cells	Galk1	0.51264	0	0	0.384	0.095
B Cells	13. Proliferating pre B cells	Rpl8	0.51206	0	0	0.987	0.817
B Cells	13. Proliferating pre B cells	Pkmyt1	0.51205	0	0	0.335	0.08
B Cells	13. Proliferating pre B cells	Mms22l	0.51187	0	0	0.337	0.069
B Cells	13. Proliferating pre B cells	Asrgl1	0.51182	0	0	0.39	0.09
B Cells	13. Proliferating pre B cells	Nup85	0.51175	0	0	0.369	0.083
B Cells	13. Proliferating pre B cells	Plekhf2	0.5117	0	0	0.574	0.229
B Cells	13. Proliferating pre B cells	Prim2	0.51151	0	0	0.339	0.061
B Cells	13. Proliferating pre B cells	Tmem263	0.51076	0	0	0.369	0.075
B Cells	13. Proliferating pre B cells	Ndufs6	0.51059	0	0	0.785	0.442
B Cells	13. Proliferating pre B cells	Papola	0.51055	0	0	0.674	0.309
B Cells	13. Proliferating pre B cells	H2-Q4	0.51001	0	0	0.487	0.143
B Cells	13. Proliferating pre B cells	Lig4	0.50941	0	0	0.307	0.033
B Cells	13. Proliferating pre B cells	Cmtm7	0.50938	0	0	0.921	0.581
B Cells	13. Proliferating pre B cells	Ddx5	0.50932	0	0	0.98	0.82
B Cells	13. Proliferating pre B cells	Hnrnph3	0.5091	0	0	0.464	0.142
B Cells	13. Proliferating pre B cells	Csk	0.50847	0	0	0.71	0.304
B Cells	13. Proliferating pre B cells	Emc8	0.50846	0	0	0.456	0.148
B Cells	13. Proliferating pre B cells	Terf1	0.50832	0	0	0.375	0.1
B Cells	13. Proliferating pre B cells	Dhx15	0.50827	0	0	0.553	0.21
B Cells	13. Proliferating pre B cells	Atp5c1	0.50824	0	0	0.887	0.56
B Cells	13. Proliferating pre B cells	mt-Cytb	0.50809	0	0	0.998	0.83
B Cells	13. Proliferating pre B cells	Ndufa9	0.50775	0	0	0.567	0.227
B Cells	13. Proliferating pre B cells	Psmc2	0.50759	0	0	0.604	0.249
B Cells	13. Proliferating pre B cells	Mesdc1	0.5068	0	0	0.403	0.107
B Cells	13. Proliferating pre B cells	Aunip	0.50551	0	0	0.307	0.047
B Cells	13. Proliferating pre B cells	Tial1	0.50504	0	0	0.486	0.167
B Cells	13. Proliferating pre B cells	Ndufb5	0.50491	0	0	0.798	0.427
B Cells	13. Proliferating pre B cells	mt-Nd3	0.50411	0	0	0.718	0.333
B Cells	13. Proliferating pre B cells	Hdac8	0.50319	0	0	0.32	0.045
B Cells	13. Proliferating pre B cells	Drg1	0.50289	0	0	0.522	0.198
B Cells	13. Proliferating pre B cells	Wdhd1	0.50245	0	0	0.305	0.049
B Cells	13. Proliferating pre B cells	0610010K14Rik	0.50222	0	0	0.471	0.168
B Cells	13. Proliferating pre B cells	Uqcrc2	0.50191	0	0	0.633	0.287
B Cells	13. Proliferating pre B cells	Eif3i	0.5018	0	0	0.663	0.319
B Cells	13. Proliferating pre B cells	Mrps7	0.50145	0	0	0.486	0.158
B Cells	13. Proliferating pre B cells	H3f3b	0.50117	0	0	0.999	0.972
B Cells	13. Proliferating pre B cells	Rbx1	0.50062	0	0	0.952	0.665
B Cells	13. Proliferating pre B cells	Pgm2l1	0.50048	0	0	0.286	0.041
B Cells	13. Proliferating pre B cells	Vcp	0.5001	0	0	0.713	0.353
B Cells	2. Pre B cells	Dnajc7	3.72049	0	0	0.968	0.391
B Cells	2. Pre B cells	Tifa	3.22382	0	0	0.88	0.251
B Cells	2. Pre B cells	Ebf1	3.07969	0	0	0.982	0.256
B Cells	2. Pre B cells	Atp1b1	2.97458	0	0	0.786	0.161
B Cells	2. Pre B cells	Vpreb3	2.93402	0	0	0.976	0.28
B Cells	2. Pre B cells	Arl5c	2.87325	0	0	0.772	0.165
B Cells	2. Pre B cells	Rhoh	2.84954	0	0	0.795	0.198
B Cells	2. Pre B cells	Pafah1b3	2.75312	0	0	0.812	0.194
B Cells	2. Pre B cells	Sox4	2.70243	0	0	0.673	0.138
B Cells	2. Pre B cells	Chchd10	2.65975	0	0	0.894	0.251
B Cells	2. Pre B cells	Cd79b	2.53567	0	0	0.947	0.327
B Cells	2. Pre B cells	Cnp	2.50795	0	0	0.767	0.233
B Cells	2. Pre B cells	Fcrla	2.44881	0	0	0.715	0.153
B Cells	2. Pre B cells	Coq7	2.32483	0	0	0.516	0.14
B Cells	2. Pre B cells	Herpud1	2.31008	0	0	0.724	0.312
B Cells	2. Pre B cells	Cd79a	2.24746	0	0	0.965	0.331
B Cells	2. Pre B cells	Cecr2	2.19018	0	0	0.522	0.067
B Cells	2. Pre B cells	Ly6d	2.18312	0	0	0.904	0.385
B Cells	2. Pre B cells	Jund	2.15097	0	0	0.901	0.611
B Cells	2. Pre B cells	Gm43291	2.1172	0	0	0.405	0.066
B Cells	2. Pre B cells	Bach2	2.09674	0	0	0.518	0.086
B Cells	2. Pre B cells	Sec63	2.09131	0	0	0.508	0.126
B Cells	2. Pre B cells	Xrcc6	2.06423	0	0	0.504	0.128
B Cells	2. Pre B cells	Fam53b	2.03962	0	0	0.521	0.132
B Cells	2. Pre B cells	Foxp1	1.99449	0	0	0.697	0.3
B Cells	2. Pre B cells	Spib	1.97945	0	0	0.583	0.135
B Cells	2. Pre B cells	Cd72	1.94559	0	0	0.652	0.183
B Cells	2. Pre B cells	Tcf3	1.92251	0	0	0.603	0.217
B Cells	2. Pre B cells	Pou2af1	1.90311	0	0	0.532	0.114
B Cells	2. Pre B cells	Bcl7a	1.85107	0	0	0.442	0.088
B Cells	2. Pre B cells	Blnk	1.84137	0	0	0.544	0.142
B Cells	2. Pre B cells	Rag1	1.83667	0	0	0.336	0.028
B Cells	2. Pre B cells	Fam129c	1.81304	0	0	0.439	0.077
B Cells	2. Pre B cells	Mzb1	1.80545	0	0	0.623	0.172
B Cells	2. Pre B cells	Smarca4	1.77788	0	0	0.499	0.183
B Cells	2. Pre B cells	Pkig	1.74902	0	0	0.657	0.307
B Cells	2. Pre B cells	Slc1a5	1.74441	0	0	0.473	0.168
B Cells	2. Pre B cells	Plekha2	1.71805	0	0	0.529	0.206
B Cells	2. Pre B cells	Siglecg	1.70834	0	0	0.513	0.146
B Cells	2. Pre B cells	Ptprcap	1.70573	0	0	0.791	0.363
B Cells	2. Pre B cells	Hist1h1c	1.66457	0	0	0.416	0.269
B Cells	2. Pre B cells	Akap12	1.65403	0	0	0.35	0.054
B Cells	2. Pre B cells	Lrmp	1.64634	0	0	0.541	0.249
B Cells	2. Pre B cells	Sema4b	1.62177	0	0	0.34	0.08
B Cells	2. Pre B cells	Myl4	1.57729	0	0	0.386	0.085
B Cells	2. Pre B cells	Blvrb	1.57419	0	0	0.447	0.177
B Cells	2. Pre B cells	Il12a	1.56961	0	0	0.317	0.062
B Cells	2. Pre B cells	Nfkbia	1.5673	0	0	0.716	0.447
B Cells	2. Pre B cells	Klhl6	1.54926	0	0	0.457	0.22
B Cells	2. Pre B cells	Cerk	1.54604	0	0	0.383	0.124
B Cells	2. Pre B cells	Serinc3	1.52504	0	0	0.856	0.633
B Cells	2. Pre B cells	Cd38	1.49964	0	0	0.315	0.051
B Cells	2. Pre B cells	Pyhin1	1.48669	0	0	0.414	0.158
B Cells	2. Pre B cells	Hist3h2a	1.47658	0	0	0.379	0.154
B Cells	2. Pre B cells	Slamf6	1.45102	0	0	0.357	0.095
B Cells	2. Pre B cells	Serinc5	1.44535	0	0	0.288	0.052
B Cells	2. Pre B cells	C1galt1	1.43433	0	0	0.31	0.091
B Cells	2. Pre B cells	Cd69	1.42255	0	0	0.308	0.129
B Cells	2. Pre B cells	Ptp4a3	1.41849	0	0	0.47	0.22
B Cells	2. Pre B cells	Btg1	1.40845	0	0	0.951	0.846
B Cells	2. Pre B cells	Asf1a	1.40248	0	0	0.345	0.179
B Cells	2. Pre B cells	Pgls	1.39757	0	0	0.639	0.5
B Cells	2. Pre B cells	Cd19	1.39534	0	0	0.392	0.113
B Cells	2. Pre B cells	Hes6	1.39362	0	0	0.407	0.207
B Cells	2. Pre B cells	Dusp2	1.38579	0	0	0.528	0.231
B Cells	2. Pre B cells	Zfp706	1.36732	0	0	0.713	0.489
B Cells	2. Pre B cells	Malat1	1.36432	0	0	0.999	0.991
B Cells	2. Pre B cells	Paip2	1.36111	0	0	0.663	0.495
B Cells	2. Pre B cells	Spns3	1.34607	0	0	0.29	0.084
B Cells	2. Pre B cells	Txndc11	1.33508	0	0	0.302	0.118
B Cells	2. Pre B cells	Myb	1.33356	0	0	0.359	0.177
B Cells	2. Pre B cells	Elof1	1.32758	0	0	0.422	0.266
B Cells	2. Pre B cells	Cd24a	1.30415	0	0	0.785	0.633
B Cells	2. Pre B cells	Sepw1	1.30217	0	0	0.698	0.452
B Cells	2. Pre B cells	Ddx54	1.29583	0	0	0.35	0.166
B Cells	2. Pre B cells	Unc93b1	1.29415	0	0	0.634	0.436
B Cells	2. Pre B cells	Zeb2	1.29041	0	0	0.415	0.234
B Cells	2. Pre B cells	Cd2	1.29012	0	0	0.331	0.095
B Cells	2. Pre B cells	H3f3b	1.28363	0	0	0.994	0.971
B Cells	2. Pre B cells	Slc25a51	1.28263	0	0	0.315	0.141
B Cells	2. Pre B cells	Tmsb10	1.28195	0	0	0.994	0.805
B Cells	2. Pre B cells	Pax5	1.27112	0	0	0.318	0.085
B Cells	2. Pre B cells	Dok3	1.26907	0	0	0.565	0.408
B Cells	2. Pre B cells	Il7r	1.26496	0	0	0.271	0.065
B Cells	2. Pre B cells	Bcl2l1	1.23754	0	0	0.254	0.071
B Cells	2. Pre B cells	Pla2g12a	1.23341	0	0	0.269	0.09
B Cells	2. Pre B cells	Ypel3	1.22916	0	0	0.734	0.575
B Cells	2. Pre B cells	Syk	1.22877	0	0	0.422	0.254
B Cells	2. Pre B cells	Serp1	1.22329	0	0	0.787	0.688
B Cells	2. Pre B cells	Foxo1	1.21878	0	0	0.287	0.085
B Cells	2. Pre B cells	Rbm39	1.21624	0	0	0.835	0.712
B Cells	2. Pre B cells	D930015E06Rik	1.17488	0	0	0.293	0.126
B Cells	2. Pre B cells	Apobec3	1.17449	0	0	0.469	0.291
B Cells	2. Pre B cells	Vgll4	1.16848	0	0	0.288	0.123
B Cells	2. Pre B cells	Lmo4	1.16539	0	0	0.528	0.437
B Cells	2. Pre B cells	Smim14	1.16261	0	0	0.702	0.585
B Cells	2. Pre B cells	Gpd1l	1.16008	0	0	0.259	0.098
B Cells	2. Pre B cells	Stambpl1	1.15659	0	0	0.262	0.09
B Cells	2. Pre B cells	Cd37	1.14308	0	0	0.635	0.483
B Cells	2. Pre B cells	Cxxc5	1.13197	0	0	0.261	0.089
B Cells	2. Pre B cells	Tia1	1.12983	0	0	0.317	0.175
B Cells	2. Pre B cells	Apobec1	1.12577	0	0	0.275	0.106
B Cells	2. Pre B cells	H2-Q4	1.11602	0	0	0.311	0.139
B Cells	2. Pre B cells	Arpc5l	1.10819	0	0	0.507	0.371
B Cells	2. Pre B cells	Desi1	1.10748	0	0	0.259	0.137
B Cells	2. Pre B cells	Tcf12	1.10166	0	0	0.261	0.109
B Cells	2. Pre B cells	Nol7	1.09808	0	0	0.46	0.346
B Cells	2. Pre B cells	Cox7a2l	1.09587	0	0	0.715	0.592
B Cells	2. Pre B cells	Snn	1.08646	0	0	0.253	0.071
B Cells	2. Pre B cells	4930523C07Rik	1.07873	0	0	0.392	0.268
B Cells	2. Pre B cells	Mob4	1.07636	0	0	0.414	0.33
B Cells	2. Pre B cells	Ddx5	1.06198	0	0	0.873	0.82
B Cells	2. Pre B cells	Zfos1	1.05216	0	0	0.427	0.31
B Cells	2. Pre B cells	Sdc4	1.04137	0	0	0.329	0.146
B Cells	2. Pre B cells	Gpcpd1	1.03988	0	0	0.359	0.216
B Cells	2. Pre B cells	Eif3f	1.03665	0	0	0.795	0.65
B Cells	2. Pre B cells	Spg21	1.03648	0	0	0.327	0.302
B Cells	2. Pre B cells	Tmem123	1.02994	0	0	0.364	0.244
B Cells	2. Pre B cells	Srp14	1.02249	0	0	0.619	0.566
B Cells	2. Pre B cells	Atf7ip	1.01884	0	0	0.302	0.178
B Cells	2. Pre B cells	Camk2d	1.01562	0	0	0.289	0.135
B Cells	2. Pre B cells	Snrpf	1.01213	0	0	0.591	0.471
B Cells	2. Pre B cells	Phip	1.00334	0	0	0.325	0.236
B Cells	2. Pre B cells	Elf1	0.99605	0	0	0.347	0.245
B Cells	2. Pre B cells	Ptma	0.9954	0	0	0.985	0.821
B Cells	2. Pre B cells	Arhgap17	0.99535	0	0	0.259	0.136
B Cells	2. Pre B cells	B4galt1	0.99496	0	0	0.265	0.208
B Cells	2. Pre B cells	Il16	0.99152	0	0	0.332	0.219
B Cells	2. Pre B cells	Fam63b	0.9913	0	0	0.272	0.163
B Cells	2. Pre B cells	Jun	0.98825	0	0	0.373	0.238
B Cells	2. Pre B cells	Cytip	0.97765	0	0	0.478	0.373
B Cells	2. Pre B cells	Hibadh	0.97712	0	0	0.285	0.197
B Cells	2. Pre B cells	Ccng2	0.97673	0	0	0.332	0.243
B Cells	2. Pre B cells	Eif3e	0.97496	0	0	0.591	0.469
B Cells	2. Pre B cells	mt-Cytb	0.9716	0	0	0.982	0.822
B Cells	2. Pre B cells	Klhl24	0.96264	0	0	0.25	0.124
B Cells	2. Pre B cells	Tram1	0.9619	0	0	0.485	0.427
B Cells	2. Pre B cells	Rgs2	0.95966	0	0	0.645	0.546
B Cells	2. Pre B cells	Dgkd	0.95452	0	0	0.251	0.14
B Cells	2. Pre B cells	Sfpq	0.9545	0	0	0.499	0.435
B Cells	2. Pre B cells	Cdc42ep3	0.95422	0	0	0.355	0.291
B Cells	2. Pre B cells	mt-Co1	0.95373	0	0	0.998	0.94
B Cells	2. Pre B cells	BC035044	0.9494	0	0	0.271	0.164
B Cells	2. Pre B cells	Snx2	0.94582	0	0	0.4	0.298
B Cells	2. Pre B cells	Ikzf1	0.93786	0	0	0.392	0.337
B Cells	2. Pre B cells	Hnrnpk	0.93458	0	0	0.777	0.694
B Cells	2. Pre B cells	Ccm2	0.93306	0	0	0.315	0.225
B Cells	2. Pre B cells	mt-Co3	0.93054	0	0	0.997	0.927
B Cells	2. Pre B cells	Arid5a	0.92979	0	0	0.25	0.14
B Cells	2. Pre B cells	Gltscr2	0.9216	0	0	0.562	0.485
B Cells	2. Pre B cells	Csk	0.91798	0	0	0.387	0.309
B Cells	2. Pre B cells	Ubc	0.9131	0	0	0.771	0.722
B Cells	2. Pre B cells	Tspan13	0.91046	0	0	0.479	0.315
B Cells	2. Pre B cells	mt-Nd4	0.90941	0	0	0.91	0.725
B Cells	2. Pre B cells	Sec11c	0.90901	0	0	0.627	0.591
B Cells	2. Pre B cells	Arf6	0.90761	0	0	0.491	0.448
B Cells	2. Pre B cells	Eef2	0.90613	0	0	0.779	0.642
B Cells	2. Pre B cells	Dusp5	0.9057	0	0	0.257	0.155
B Cells	2. Pre B cells	H3f3a	0.90566	0	0	0.978	0.954
B Cells	2. Pre B cells	mt-Co2	0.90563	0	0	0.981	0.854
B Cells	2. Pre B cells	Pnrc2	0.90513	0	0	0.306	0.225
B Cells	2. Pre B cells	Pnisr	0.90396	0	0	0.344	0.283
B Cells	2. Pre B cells	Rbm38	0.89889	0	0	0.328	0.27
B Cells	2. Pre B cells	Marcks	0.89606	0	0	0.349	0.211
B Cells	2. Pre B cells	Hbp1	0.89485	0	0	0.273	0.185
B Cells	2. Pre B cells	Nipbl	0.89376	0	0	0.262	0.19
B Cells	2. Pre B cells	Tra2b	0.88576	0	0	0.543	0.482
B Cells	2. Pre B cells	Vbp1	0.88444	0	0	0.356	0.315
B Cells	2. Pre B cells	Maf1	0.88437	0	0	0.324	0.268
B Cells	2. Pre B cells	Tgif1	0.88425	0	0	0.264	0.169
B Cells	2. Pre B cells	Pycard	0.87209	0	0	0.459	0.427
B Cells	2. Pre B cells	Map3k1	0.87119	0	0	0.274	0.192
B Cells	2. Pre B cells	Hmgn1	0.8697	0	0	0.406	0.271
B Cells	2. Pre B cells	Rtcb	0.8581	0	0	0.268	0.205
B Cells	2. Pre B cells	Smarce1	0.85297	0	0	0.286	0.237
B Cells	2. Pre B cells	mt-Atp6	0.84253	0	0	0.997	0.921
B Cells	2. Pre B cells	Tnfrsf13c	0.83851	0	0	0.278	0.107
B Cells	2. Pre B cells	Cbx1	0.83559	0	0	0.309	0.255
B Cells	2. Pre B cells	Zfp207	0.83549	0	0	0.374	0.343
B Cells	2. Pre B cells	Nhp2l1	0.83368	0	0	0.473	0.434
B Cells	2. Pre B cells	Ezh2	0.83352	0	0	0.254	0.201
B Cells	2. Pre B cells	Rps3a1	0.8311	0	0	0.978	0.861
B Cells	2. Pre B cells	Tgfb1	0.82203	0	0	0.446	0.412
B Cells	2. Pre B cells	Fam107b	0.82093	0	0	0.451	0.451
B Cells	2. Pre B cells	Slc38a2	0.81272	0	0	0.305	0.264
B Cells	2. Pre B cells	Dbnl	0.80824	0	0	0.378	0.373
B Cells	2. Pre B cells	Son	0.80612	0	0	0.536	0.534
B Cells	2. Pre B cells	H2-Q7	0.80456	0	0	0.279	0.155
B Cells	2. Pre B cells	Mrpl43	0.80262	0	0	0.311	0.284
B Cells	2. Pre B cells	Sf3b1	0.79829	0	0	0.491	0.497
B Cells	2. Pre B cells	Cdkn1b	0.79297	0	0	0.266	0.223
B Cells	2. Pre B cells	Tmem243	0.79266	0	0	0.337	0.275
B Cells	2. Pre B cells	Pold4	0.79056	0	0	0.348	0.303
B Cells	2. Pre B cells	Cxcr4	0.78985	0	0	0.399	0.364
B Cells	2. Pre B cells	Pim1	0.7896	0	0	0.512	0.44
B Cells	2. Pre B cells	Trp53	0.78911	0	0	0.286	0.235
B Cells	2. Pre B cells	Erdr1	0.78738	0	0	0.264	0.218
B Cells	2. Pre B cells	Gpbp1	0.7864	0	0	0.287	0.255
B Cells	2. Pre B cells	Eif3h	0.78544	0	0	0.618	0.556
B Cells	2. Pre B cells	Rbbp6	0.78233	0	0	0.271	0.232
B Cells	2. Pre B cells	Lbh	0.77657	0	0	0.271	0.198
B Cells	2. Pre B cells	Git2	0.77633	0	0	0.274	0.234
B Cells	2. Pre B cells	Calm1	0.77511	0	0	0.844	0.822
B Cells	2. Pre B cells	Tcp11l2	0.77363	0	0	0.334	0.297
B Cells	2. Pre B cells	Cirbp	0.77276	0	0	0.295	0.259
B Cells	2. Pre B cells	Calm2	0.77082	0	0	0.818	0.766
B Cells	2. Pre B cells	Gm9844	0.76404	0	0	0.299	0.245
B Cells	2. Pre B cells	Krit1	0.76308	0	0	0.252	0.209
B Cells	2. Pre B cells	Fus	0.75753	0	0	0.441	0.427
B Cells	2. Pre B cells	Atp5a1	0.75493	0	0	0.586	0.532
B Cells	2. Pre B cells	Wtap	0.75405	0	0	0.337	0.321
B Cells	2. Pre B cells	Zfand6	0.7538	0	0	0.366	0.364
B Cells	2. Pre B cells	Srsf3	0.75304	0	0	0.584	0.537
B Cells	2. Pre B cells	Sepp1	0.75048	0	0	0.335	0.26
B Cells	2. Pre B cells	Cnbp	0.74932	0	0	0.577	0.531
B Cells	2. Pre B cells	Cib1	0.74077	0	0	0.347	0.363
B Cells	2. Pre B cells	Ube2e3	0.7385	0	0	0.254	0.24
B Cells	2. Pre B cells	Ccnl2	0.73724	0	0	0.278	0.246
B Cells	2. Pre B cells	Lgals9	0.73459	0	0	0.305	0.287
B Cells	2. Pre B cells	Klf13	0.72781	0	0	0.436	0.459
B Cells	2. Pre B cells	Naca	0.72441	0	0	0.833	0.722
B Cells	2. Pre B cells	mt-Nd2	0.72166	0	0	0.639	0.531
B Cells	2. Pre B cells	Gdi2	0.72117	0	0	0.538	0.534
B Cells	2. Pre B cells	Srsf11	0.72004	0	0	0.34	0.333
B Cells	2. Pre B cells	Eif3m	0.71629	0	0	0.42	0.409
B Cells	2. Pre B cells	mt-Nd3	0.71501	0	0	0.372	0.342
B Cells	2. Pre B cells	Mapk1	0.71401	0	0	0.27	0.271
B Cells	2. Pre B cells	Rpl7	0.71176	0	0	0.898	0.794
B Cells	2. Pre B cells	Ctbp1	0.71143	0	0	0.353	0.363
B Cells	2. Pre B cells	Ndufs8	0.71065	0	0	0.365	0.368
B Cells	2. Pre B cells	Mat2b	0.70982	0	0	0.322	0.321
B Cells	2. Pre B cells	Hnrnpm	0.70903	0	0	0.435	0.434
B Cells	2. Pre B cells	mt-Nd1	0.70865	0	0	0.929	0.738
B Cells	2. Pre B cells	Syf2	0.70786	0	0	0.433	0.447
B Cells	2. Pre B cells	Klf2	0.70298	0	0	0.644	0.569
B Cells	2. Pre B cells	Rchy1	0.70116	0	0	0.349	0.336
B Cells	2. Pre B cells	Matr3	0.69191	0	0	0.28	0.281
B Cells	2. Pre B cells	Tmem234	0.69189	0	0	0.35	0.366
B Cells	2. Pre B cells	Erp29	0.68983	0	0	0.455	0.433
B Cells	2. Pre B cells	Mndal	0.68878	0	0	0.276	0.224
B Cells	2. Pre B cells	Hnrnpa2b1	0.68503	0	0	0.795	0.723
B Cells	2. Pre B cells	Rps27	0.6847	0	0	0.999	0.981
B Cells	2. Pre B cells	Limd2	0.6813	0	0	0.638	0.695
B Cells	2. Pre B cells	Eif4g2	0.68071	0	0	0.519	0.547
B Cells	2. Pre B cells	Nono	0.68023	0	0	0.359	0.355
B Cells	2. Pre B cells	Snrpe	0.6783	0	0	0.572	0.524
B Cells	2. Pre B cells	Bloc1s2	0.67823	0	0	0.269	0.261
B Cells	2. Pre B cells	Mbnl1	0.67606	0	0	0.466	0.47
B Cells	2. Pre B cells	Ndufa11	0.6758	0	0	0.397	0.423
B Cells	2. Pre B cells	Rbm25	0.675	0	0	0.357	0.371
B Cells	2. Pre B cells	Srsf5	0.67427	0	0	0.6	0.612
B Cells	2. Pre B cells	mt-Nd5	0.66772	0	0	0.305	0.308
B Cells	2. Pre B cells	H2-K1	0.66572	0	0	0.706	0.661
B Cells	2. Pre B cells	Psmb1	0.66367	0	0	0.613	0.606
B Cells	2. Pre B cells	Ube2d2a	0.66303	0	0	0.478	0.512
B Cells	2. Pre B cells	Ywhaq	0.66163	0	0	0.44	0.438
B Cells	2. Pre B cells	Psmd8	0.66131	0	0	0.375	0.404
B Cells	2. Pre B cells	Ets1	0.65987	0	0	0.318	0.279
B Cells	2. Pre B cells	Rbm17	0.65919	0	0	0.269	0.284
B Cells	2. Pre B cells	Fubp1	0.65849	0	0	0.26	0.249
B Cells	2. Pre B cells	Ogt	0.65745	0	0	0.321	0.295
B Cells	2. Pre B cells	Hnrnpc	0.65509	0	0	0.459	0.478
B Cells	2. Pre B cells	Btg2	0.65025	0	0	0.694	0.581
B Cells	2. Pre B cells	Ly6e	0.65017	0	0	0.795	0.643
B Cells	2. Pre B cells	2001-09-01	0.64914	0	0	0.295	0.275
B Cells	2. Pre B cells	Btf3	0.64618	0	0	0.783	0.731
B Cells	2. Pre B cells	Rpl13a	0.64434	0	0	0.986	0.893
B Cells	2. Pre B cells	Hnrnpa1	0.64395	0	0	0.453	0.405
B Cells	2. Pre B cells	Map1lc3b	0.64359	0	0	0.696	0.704
B Cells	2. Pre B cells	Rpl18a	0.63889	0	0	0.996	0.947
B Cells	2. Pre B cells	Rpl28	0.63603	0	0	0.868	0.768
B Cells	2. Pre B cells	Sh3glb1	0.63546	0	0	0.454	0.472
B Cells	2. Pre B cells	Nxf1	0.6351	0	0	0.236	0.251
B Cells	2. Pre B cells	Hnrnpl	0.63485	0	0	0.291	0.317
B Cells	2. Pre B cells	Uqcrh	0.63445	0	0	0.736	0.744
B Cells	2. Pre B cells	Zfp36l1	0.63302	0	0	0.282	0.194
B Cells	2. Pre B cells	Cct2	0.63219	0	0	0.296	0.305
B Cells	2. Pre B cells	Rpl4	0.63143	0	0	0.898	0.765
B Cells	2. Pre B cells	Eif4a2	0.6293	0	0	0.438	0.483
B Cells	2. Pre B cells	Mrpl54	0.62769	0	0	0.266	0.281
B Cells	2. Pre B cells	Rsrc2	0.62589	0	0	0.311	0.341
B Cells	2. Pre B cells	Kmt2e	0.62521	0	0	0.278	0.277
B Cells	2. Pre B cells	Fam103a1	0.62454	0	0	0.392	0.433
B Cells	2. Pre B cells	Clk1	0.62428	0	0	0.411	0.448
B Cells	2. Pre B cells	Atf4	0.62221	0	0	0.331	0.359
B Cells	2. Pre B cells	Frg1	0.61354	0	0	0.403	0.445
B Cells	2. Pre B cells	Csnk1a1	0.61011	0	0	0.32	0.355
B Cells	2. Pre B cells	Arglu1	0.61009	0	0	0.251	0.259
B Cells	2. Pre B cells	Rps26	0.60999	0	0	0.898	0.774
B Cells	2. Pre B cells	Wasf2	0.60885	0	0	0.26	0.279
B Cells	2. Pre B cells	Rtf1	0.60604	0	5e-05	0.249	0.271
B Cells	2. Pre B cells	Ppp1cc	0.60569	0	0	0.487	0.509
B Cells	2. Pre B cells	Oser1	0.60493	0	3e-05	0.256	0.28
B Cells	2. Pre B cells	Mrpl34	0.60448	0	0.00269	0.251	0.279
B Cells	2. Pre B cells	Tsc22d3	0.60353	0	0	0.353	0.378
B Cells	2. Pre B cells	Rpl34	0.60315	0	0	0.956	0.872
B Cells	2. Pre B cells	Ewsr1	0.60296	0	0	0.333	0.358
B Cells	2. Pre B cells	Srsf6	0.59571	0	0	0.329	0.358
B Cells	2. Pre B cells	Cyfip2	0.59491	0	0	0.242	0.256
B Cells	2. Pre B cells	Hmgb1	0.59422	0	0	0.845	0.7
B Cells	2. Pre B cells	Top1	0.59306	0	0	0.347	0.412
B Cells	2. Pre B cells	Eif2s3y	0.59253	0	3e-05	0.234	0.25
B Cells	2. Pre B cells	Rrp1	0.592	0	0	0.249	0.259
B Cells	2. Pre B cells	2700060E02Rik	0.59124	0	0	0.383	0.401
B Cells	2. Pre B cells	Bzw1	0.58838	0	0	0.353	0.391
B Cells	2. Pre B cells	Nsa2	0.58523	0	0	0.296	0.324
B Cells	2. Pre B cells	Rpl17	0.58497	0	0	0.959	0.893
B Cells	2. Pre B cells	Lyn	0.58346	0	0	0.343	0.357
B Cells	2. Pre B cells	Sys1	0.58194	0	0.0176	0.308	0.361
B Cells	2. Pre B cells	Srrm2	0.58056	0	0	0.413	0.452
B Cells	2. Pre B cells	Prdx2	0.57844	0	0	0.346	0.347
B Cells	2. Pre B cells	Eif3k	0.57469	0	0	0.601	0.612
B Cells	2. Pre B cells	Sec62	0.57443	0	0	0.364	0.432
B Cells	2. Pre B cells	Yeats4	0.57259	0	0	0.292	0.325
B Cells	2. Pre B cells	Elavl1	0.57246	0	0	0.307	0.353
B Cells	2. Pre B cells	Ube2i	0.57236	0	0	0.401	0.449
B Cells	2. Pre B cells	Polr2k	0.57216	0	1e-05	0.347	0.413
B Cells	2. Pre B cells	Emg1	0.57177	0	0	0.371	0.399
B Cells	2. Pre B cells	Uqcrfs1	0.56889	0	0	0.404	0.451
B Cells	2. Pre B cells	Zfp622	0.56875	0	0.00106	0.255	0.28
B Cells	2. Pre B cells	Sumo2	0.56644	0	0	0.666	0.621
B Cells	2. Pre B cells	Pdcd4	0.56625	0	0	0.293	0.272
B Cells	2. Pre B cells	Rps20	0.56486	0	0	0.865	0.718
B Cells	2. Pre B cells	Rps27rt	0.56406	0	0	0.849	0.788
B Cells	2. Pre B cells	Ndufs2	0.56396	0	9e-05	0.288	0.329
B Cells	2. Pre B cells	Churc1	0.563	0	0.01248	0.271	0.305
B Cells	2. Pre B cells	Rpl11	0.56294	0	0	0.929	0.83
B Cells	2. Pre B cells	Lamtor5	0.55957	0	0	0.338	0.392
B Cells	2. Pre B cells	Emc6	0.55896	0	1e-05	0.265	0.292
B Cells	2. Pre B cells	Pnrc1	0.55814	0	0	0.544	0.573
B Cells	2. Pre B cells	S100a10	0.55761	0	0	0.575	0.444
B Cells	2. Pre B cells	Rpl19	0.55527	0	0	0.936	0.827
B Cells	2. Pre B cells	Cwc15	0.55199	0	0.04504	0.319	0.381
B Cells	2. Pre B cells	Oaz1	0.55022	0	0	0.943	0.922
B Cells	2. Pre B cells	Rab11b	0.54457	0	1e-05	0.325	0.377
B Cells	2. Pre B cells	Dnajb6	0.54439	0	0	0.38	0.446
B Cells	2. Pre B cells	Dusp11	0.54431	0	0.00621	0.243	0.265
B Cells	2. Pre B cells	Rpl27a	0.54245	0	0	0.933	0.835
B Cells	2. Pre B cells	Rpl27	0.54243	0	0	0.868	0.777
B Cells	2. Pre B cells	Rps19	0.54215	0	0	0.995	0.904
B Cells	2. Pre B cells	Rnf7	0.54	0	0	0.329	0.377
B Cells	2. Pre B cells	Sarnp	0.5394	0	0	0.375	0.436
B Cells	2. Pre B cells	Sumo1	0.53601	0	0	0.505	0.568
B Cells	2. Pre B cells	Eif2s2	0.53563	0	0	0.385	0.438
B Cells	2. Pre B cells	Psmb6	0.5355	0	0	0.438	0.484
B Cells	2. Pre B cells	Hsp90b1	0.53529	0	0	0.508	0.521
B Cells	2. Pre B cells	Rps7	0.53389	0	0	0.945	0.816
B Cells	2. Pre B cells	Rpl18	0.52238	0	0	0.904	0.804
B Cells	2. Pre B cells	Morf4l1	0.51965	0	0	0.615	0.65
B Cells	2. Pre B cells	Ssrp1	0.51697	0	0.00026	0.257	0.281
B Cells	2. Pre B cells	Polr1d	0.51658	0	0	0.416	0.482
B Cells	2. Pre B cells	Rps15a	0.51493	0	0	0.959	0.836
B Cells	2. Pre B cells	Rpl23a	0.51255	0	0	0.97	0.883
B Cells	2. Pre B cells	Rpl35	0.50968	0	0	0.973	0.757
B Cells	2. Pre B cells	Atp5b	0.50814	0	0	0.668	0.656
B Cells	2. Pre B cells	Rps17	0.50798	0	0	0.866	0.744
B Cells	2. Pre B cells	Pfdn2	0.50487	0	0.00215	0.335	0.397
B Cells	2. Pre B cells	Hnrnpa3	0.50422	0	0	0.625	0.596
B Cells	2. Pre B cells	Rps13	0.50245	0	0	0.927	0.859
B Cells	4. Immature B cells	Ms4a1	3.63755	0	0	0.863	0.094
B Cells	4. Immature B cells	Ly6d	2.91956	0	0	0.985	0.394
B Cells	4. Immature B cells	Dusp2	2.75841	0	0	0.717	0.228
B Cells	4. Immature B cells	Cd72	2.52328	0	0	0.765	0.189
B Cells	4. Immature B cells	Tnfrsf13c	2.48425	0	0	0.661	0.089
B Cells	4. Immature B cells	Cd79a	2.45582	0	0	0.99	0.347
B Cells	4. Immature B cells	Cd79b	2.4328	0	0	0.958	0.343
B Cells	4. Immature B cells	Spib	2.18518	0	0	0.687	0.141
B Cells	4. Immature B cells	Cd74	2.17917	0	0	0.951	0.61
B Cells	4. Immature B cells	Sdc4	2.04433	0	0	0.581	0.136
B Cells	4. Immature B cells	Fcmr	2.03029	0	0	0.543	0.073
B Cells	4. Immature B cells	Vpreb3	1.88541	0	0	0.875	0.305
B Cells	4. Immature B cells	Siglecg	1.85934	0	0	0.6	0.151
B Cells	4. Immature B cells	Ifi30	1.79942	0	0	0.586	0.231
B Cells	4. Immature B cells	Zfp36l1	1.77733	0	0	0.541	0.181
B Cells	4. Immature B cells	Cd37	1.75714	0	0	0.806	0.478
B Cells	4. Immature B cells	Chchd10	1.7546	0	0	0.778	0.275
B Cells	4. Immature B cells	Ptprcap	1.71346	0	0	0.862	0.37
B Cells	4. Immature B cells	Nfkbid	1.64495	0	0	0.363	0.195
B Cells	4. Immature B cells	Fam129c	1.63292	0	0	0.45	0.086
B Cells	4. Immature B cells	Scd1	1.63101	0	0	0.411	0.054
B Cells	4. Immature B cells	Hvcn1	1.59535	0	0	0.505	0.198
B Cells	4. Immature B cells	Pou2f2	1.5794	0	0	0.437	0.108
B Cells	4. Immature B cells	Ebf1	1.57857	0	0	0.9	0.28
B Cells	4. Immature B cells	Fcrla	1.56466	0	0	0.616	0.173
B Cells	4. Immature B cells	Cd83	1.56066	0	0	0.326	0.082
B Cells	4. Immature B cells	Arpc5l	1.5567	0	0	0.679	0.364
B Cells	4. Immature B cells	H2-DMb2	1.52617	0	0	0.448	0.1
B Cells	4. Immature B cells	Ccr7	1.51202	0	0	0.369	0.08
B Cells	4. Immature B cells	Ptpn6	1.50227	0	0	0.739	0.512
B Cells	4. Immature B cells	Cnp	1.40284	0	0	0.627	0.255
B Cells	4. Immature B cells	Mef2c	1.39194	0	0	0.547	0.24
B Cells	4. Immature B cells	Cd19	1.38914	0	0	0.458	0.116
B Cells	4. Immature B cells	Pax5	1.35166	0	0	0.387	0.088
B Cells	4. Immature B cells	Pkig	1.34619	0	0	0.64	0.317
B Cells	4. Immature B cells	Ralgps2	1.3421	0	0	0.374	0.089
B Cells	4. Immature B cells	Btg1	1.30627	0	0	0.971	0.848
B Cells	4. Immature B cells	Malat1	1.30461	0	0	0.999	0.992
B Cells	4. Immature B cells	Tmem123	1.28811	0	0	0.461	0.242
B Cells	4. Immature B cells	Swap70	1.27491	0	0	0.324	0.091
B Cells	4. Immature B cells	Tnfrsf13b	1.27219	0	0	0.369	0.142
B Cells	4. Immature B cells	Cd69	1.25942	0	0	0.317	0.134
B Cells	4. Immature B cells	Lrmp	1.22353	0	0	0.451	0.262
B Cells	4. Immature B cells	Bank1	1.22053	0	0	0.299	0.05
B Cells	4. Immature B cells	Bcl11a	1.21974	0	0	0.344	0.13
B Cells	4. Immature B cells	Ddx54	1.21191	0	0	0.375	0.17
B Cells	4. Immature B cells	Gm43291	1.20473	0	0	0.306	0.08
B Cells	4. Immature B cells	Nfkbia	1.1883	0	0	0.638	0.458
B Cells	4. Immature B cells	Foxp1	1.18328	0	0	0.589	0.317
B Cells	4. Immature B cells	Hmgn1	1.17747	0	0	0.537	0.267
B Cells	4. Immature B cells	Jund	1.17347	0	0	0.86	0.621
B Cells	4. Immature B cells	Cd24a	1.17267	0	0	0.816	0.635
B Cells	4. Immature B cells	Sepw1	1.17208	0	0	0.735	0.456
B Cells	4. Immature B cells	Fam43a	1.16899	0	0	0.287	0.074
B Cells	4. Immature B cells	Ccnd2	1.16721	0	0	0.267	0.126
B Cells	4. Immature B cells	Gm43603	1.16703	0	0	0.293	0.05
B Cells	4. Immature B cells	Unc93b1	1.15721	0	0	0.66	0.44
B Cells	4. Immature B cells	Il2rg	1.15267	0	0	0.365	0.133
B Cells	4. Immature B cells	Pold4	1.15193	0	0	0.482	0.297
B Cells	4. Immature B cells	Ly6e	1.14127	0	0	0.91	0.641
B Cells	4. Immature B cells	Cnn3	1.11324	0	0	0.312	0.116
B Cells	4. Immature B cells	Pou2af1	1.11299	0	0	0.413	0.132
B Cells	4. Immature B cells	Il21r	1.10742	0	0	0.289	0.09
B Cells	4. Immature B cells	Hck	1.09934	0	0	0.392	0.275
B Cells	4. Immature B cells	Rnase6	1.09438	0	0	0.373	0.15
[truncated: 10,167 more rows]

## Sheet: 2b
CELL LINEAGE	CLUSTER NUMBER AND CELL TYPE	GENE	AVERAGE LOG2(FC)	P VALUE	ADJUSTED P VALUE	PCT.1	PCT.2
Osteoblasts	3. MSCs	Hp	5.14111	0	0	0.989	0.529
Osteoblasts	3. MSCs	Cxcl12	4.91563	0	0	1	0.29
Osteoblasts	3. MSCs	Adipoq	4.45205	0	0	0.86	0.011
Osteoblasts	3. MSCs	Ccl2	4.2923	0	0	0.539	0.037
Osteoblasts	3. MSCs	Gas6	3.83267	0	0	0.966	0.29
Osteoblasts	3. MSCs	Cxcl14	3.66466	0	0	0.955	0.139
Osteoblasts	3. MSCs	Apoe	3.65255	0	0	1	0.56
Osteoblasts	3. MSCs	Trf	3.54687	0	0	0.64	0.16
Osteoblasts	3. MSCs	Serping1	3.37987	0	0	0.961	0.242
Osteoblasts	3. MSCs	Lpl	3.17984	0	0	0.854	0.146
Osteoblasts	3. MSCs	Igfbp4	2.99221	0	0	0.989	0.489
Osteoblasts	3. MSCs	Esm1	2.98962	0	0	0.803	0.036
Osteoblasts	3. MSCs	Vcam1	2.9692	0	0	0.949	0.198
Osteoblasts	3. MSCs	Gdpd2	2.95283	0	0	0.899	0.105
Osteoblasts	3. MSCs	Agt	2.76964	0	0	0.933	0.238
Osteoblasts	3. MSCs	Serpina3g	2.6992	0	0	0.702	0.052
Osteoblasts	3. MSCs	Sfrp4	2.60442	0	0	0.753	0.08
Osteoblasts	3. MSCs	Dpep1	2.53263	0	0	0.753	0.046
Osteoblasts	3. MSCs	Kng1	2.48265	0	0	0.68	0.017
Osteoblasts	3. MSCs	Il1rn	2.47811	0	0	0.455	0.045
Osteoblasts	3. MSCs	H2-D1	2.46272	0	0	0.989	0.897
Osteoblasts	3. MSCs	Lepr	2.45554	0	0	0.803	0.139
Osteoblasts	3. MSCs	Clu	2.44997	0	0	0.91	0.193
Osteoblasts	3. MSCs	Igfbp5	2.39988	0	0	0.91	0.227
Osteoblasts	3. MSCs	H2-K1	2.38955	0	0	0.983	0.751
Osteoblasts	3. MSCs	Cd302	2.28901	0	0	0.882	0.562
Osteoblasts	3. MSCs	Tmem176b	2.27042	0	0	0.955	0.721
Osteoblasts	3. MSCs	Kng2	2.2702	0	0	0.669	0.015
Osteoblasts	3. MSCs	C4b	2.21682	0	0	0.652	0.157
Osteoblasts	3. MSCs	Cyp1b1	2.19186	0	0	0.73	0.092
Osteoblasts	3. MSCs	Serpina12	2.12963	0	0	0.562	0.04
Osteoblasts	3. MSCs	Il34	2.1216	0	0	0.618	0.039
Osteoblasts	3. MSCs	Pappa	2.07994	0	0	0.685	0.059
Osteoblasts	3. MSCs	Fbln5	2.07856	0	0	0.893	0.181
Osteoblasts	3. MSCs	Fstl1	2.06738	0	0	0.899	0.342
Osteoblasts	3. MSCs	C1ra	2.01795	0	0	0.702	0.117
Osteoblasts	3. MSCs	Ltbp2	2.00456	0	0	0.573	0.046
Osteoblasts	3. MSCs	Wisp2	1.99519	0	0	0.522	0.066
Osteoblasts	3. MSCs	Ccl19	1.97668	0	0	0.506	0.046
Osteoblasts	3. MSCs	Lbp	1.97553	0	0	0.624	0.147
Osteoblasts	3. MSCs	Col8a1	1.93133	0	0	0.747	0.116
Osteoblasts	3. MSCs	Kitl	1.91482	0	0	0.77	0.16
Osteoblasts	3. MSCs	C3	1.90096	0	0	0.461	0.091
Osteoblasts	3. MSCs	Arrdc4	1.89046	0	0	0.601	0.142
Osteoblasts	3. MSCs	Adamts2	1.88717	0	0	0.826	0.237
Osteoblasts	3. MSCs	Pdgfrb	1.8866	0	0	0.809	0.21
Osteoblasts	3. MSCs	Ebf3	1.88234	0	0	0.596	0.058
Osteoblasts	3. MSCs	Mdk	1.86805	0	0	0.708	0.146
Osteoblasts	3. MSCs	Chrdl1	1.85329	0	0	0.59	0.232
Osteoblasts	3. MSCs	B2m	1.84643	0	0	0.989	0.943
Osteoblasts	3. MSCs	Plxdc2	1.84536	0	0	0.702	0.139
Osteoblasts	3. MSCs	Gpx3	1.82524	0	0	0.978	0.59
Osteoblasts	3. MSCs	Tmem176a	1.82323	0	0	0.944	0.694
Osteoblasts	3. MSCs	Plpp3	1.80042	0	0	0.809	0.316
Osteoblasts	3. MSCs	1500009L16Rik	1.76117	0	0	0.579	0.103
Osteoblasts	3. MSCs	Ms4a4d	1.75931	0	0	0.551	0.017
Osteoblasts	3. MSCs	Fst	1.75922	0	0	0.59	0.056
Osteoblasts	3. MSCs	Cldn10	1.75849	0	0	0.674	0.135
Osteoblasts	3. MSCs	Csf1	1.75818	0	0	0.708	0.175
Osteoblasts	3. MSCs	Hbb-bs	1.7418	0	0	0.169	0.024
Osteoblasts	3. MSCs	Cebpa	1.72651	0	0	0.551	0.091
Osteoblasts	3. MSCs	Serpine2	1.69913	0	0	0.989	0.496
Osteoblasts	3. MSCs	Ackr4	1.69754	0	0	0.607	0.126
Osteoblasts	3. MSCs	Hba-a1	1.69358	0	0	0.112	0.024
Osteoblasts	3. MSCs	Cxcl1	1.69191	0	0	0.23	0.064
Osteoblasts	3. MSCs	H2-Q7	1.61802	0	0	0.691	0.209
Osteoblasts	3. MSCs	Grem1	1.61315	0	0	0.494	0.025
Osteoblasts	3. MSCs	Abi3bp	1.61283	0	0	0.545	0.067
Osteoblasts	3. MSCs	Ecm1	1.58758	0	0	0.725	0.207
Osteoblasts	3. MSCs	H2-Q10	1.5794	0	0	0.511	0.081
Osteoblasts	3. MSCs	Nfkbia	1.55716	0	0	0.725	0.5
Osteoblasts	3. MSCs	Mme	1.54449	0	0	0.494	0.066
Osteoblasts	3. MSCs	Id4	1.52174	0	0	0.584	0.181
Osteoblasts	3. MSCs	Fbn1	1.52047	0	0	0.64	0.113
Osteoblasts	3. MSCs	Ptx3	1.50696	0	0	0.382	0.036
Osteoblasts	3. MSCs	Ifitm3	1.49572	0	0	0.983	0.827
Osteoblasts	3. MSCs	Spry1	1.48835	0	0	0.478	0.073
Osteoblasts	3. MSCs	Igf1	1.47585	0	0	0.551	0.081
Osteoblasts	3. MSCs	Loxl1	1.46458	0	0	0.663	0.146
Osteoblasts	3. MSCs	Cdh11	1.44961	0	0	0.702	0.223
Osteoblasts	3. MSCs	Slc6a6	1.42669	0	0	0.685	0.26
Osteoblasts	3. MSCs	Islr	1.42481	0	0	0.787	0.47
Osteoblasts	3. MSCs	Tns3	1.4238	0	0	0.652	0.316
Osteoblasts	3. MSCs	Ggt5	1.41755	0	0	0.528	0.08
Osteoblasts	3. MSCs	C2	1.41186	0	0	0.416	0.026
Osteoblasts	3. MSCs	Rarres2	1.40101	0	0	0.73	0.207
Osteoblasts	3. MSCs	Nnmt	1.39792	0	0	0.5	0.084
Osteoblasts	3. MSCs	Ccl7	1.38249	0	0	0.174	0.007
Osteoblasts	3. MSCs	Slc26a7	1.37861	0	0	0.382	0.012
Osteoblasts	3. MSCs	Lgals3bp	1.37518	0	0	0.573	0.307
Osteoblasts	3. MSCs	Igsf3	1.3747	0	0	0.618	0.274
Osteoblasts	3. MSCs	Pdgfra	1.37072	0	0	0.466	0.109
Osteoblasts	3. MSCs	Mmp23	1.35952	0	0	0.556	0.204
Osteoblasts	3. MSCs	Slc1a5	1.35704	0	0	0.517	0.259
Osteoblasts	3. MSCs	Runx1	1.34846	0	0	0.618	0.291
Osteoblasts	3. MSCs	Wdr86	1.32652	0	0	0.41	0.022
Osteoblasts	3. MSCs	Angptl4	1.30601	0	0	0.494	0.155
Osteoblasts	3. MSCs	Errfi1	1.30312	0	0	0.64	0.385
Osteoblasts	3. MSCs	Serpina3c	1.29123	0	0	0.326	0.002
Osteoblasts	3. MSCs	Ebf1	1.28441	0	0	0.882	0.493
Osteoblasts	3. MSCs	Epdr1	1.25045	0	0	0.624	0.251
Osteoblasts	3. MSCs	Ghr	1.24598	0	0	0.5	0.183
Osteoblasts	3. MSCs	Cd1d1	1.21877	0	0	0.528	0.166
Osteoblasts	3. MSCs	Lamb1	1.21428	0	0	0.433	0.071
Osteoblasts	3. MSCs	Tgfbr3	1.21285	0	0	0.5	0.202
Osteoblasts	3. MSCs	Shroom3	1.20913	0	0	0.382	0.027
Osteoblasts	3. MSCs	Vegfc	1.19722	0	0	0.444	0.075
Osteoblasts	3. MSCs	Tnc	1.19179	0	0	0.933	0.254
Osteoblasts	3. MSCs	Gpx8	1.17056	0	0	0.792	0.583
Osteoblasts	3. MSCs	Hba-a2	1.1637	0	0	0.118	0.019
Osteoblasts	3. MSCs	Fth1	1.15766	0	0	0.989	0.985
Osteoblasts	3. MSCs	Gpm6b	1.15512	0	0	0.494	0.109
Osteoblasts	3. MSCs	Fgf7	1.14916	0	0	0.365	0.045
Osteoblasts	3. MSCs	Sdc1	1.14411	0	0	0.551	0.178
Osteoblasts	3. MSCs	Npc2	1.14035	0	0	0.854	0.736
Osteoblasts	3. MSCs	Serpina3f	1.13906	0	0	0.287	0.02
Osteoblasts	3. MSCs	2001-03-01	1.13848	0	0	0.354	0.022
Osteoblasts	3. MSCs	Igfbp7	1.13357	0	0	0.961	0.77
Osteoblasts	3. MSCs	Samhd1	1.13352	0	0	0.551	0.31
Osteoblasts	3. MSCs	Itih5	1.12036	0	0	0.36	0.054
Osteoblasts	3. MSCs	C1s1	1.10372	0	0	0.433	0.103
Osteoblasts	3. MSCs	St3gal6	1.10229	0	0	0.657	0.454
Osteoblasts	3. MSCs	Fgfr2	1.09853	0	0	0.506	0.171
Osteoblasts	3. MSCs	Steap4	1.08771	0	0	0.545	0.108
Osteoblasts	3. MSCs	C6	1.08337	0	0	0.298	0.008
Osteoblasts	3. MSCs	Colec12	1.07998	0	0	0.624	0.362
Osteoblasts	3. MSCs	Ism1	1.07363	0	0	0.331	0.024
Osteoblasts	3. MSCs	Gm4951	1.06959	0	0	0.337	0.039
Osteoblasts	3. MSCs	Slc5a3	1.06847	0	0	0.371	0.217
Osteoblasts	3. MSCs	H2-Q4	1.06671	0	0	0.59	0.281
Osteoblasts	3. MSCs	Mgst1	1.06091	0	0	0.663	0.368
Osteoblasts	3. MSCs	Psmb8	1.05845	0	0	0.646	0.348
Osteoblasts	3. MSCs	Cpq	1.05292	0	0	0.612	0.392
Osteoblasts	3. MSCs	Cdh2	1.04941	0	0	0.567	0.206
Osteoblasts	3. MSCs	Zeb2	1.04814	0	0	0.674	0.342
Osteoblasts	3. MSCs	Pcolce	1.04192	0	0	0.787	0.472
Osteoblasts	3. MSCs	Hspa5	1.04045	0	0	0.955	0.867
Osteoblasts	3. MSCs	CR974586.5	1.03088	0	0	0.219	0.011
Osteoblasts	3. MSCs	Ifnar2	1.03009	0	0	0.573	0.316
Osteoblasts	3. MSCs	Prdx4	1.02649	0	0	0.652	0.608
Osteoblasts	3. MSCs	Cebpb	1.02472	0	2e-05	0.685	0.576
Osteoblasts	3. MSCs	Tmem159	1.02132	0	0	0.421	0.186
Osteoblasts	3. MSCs	Pdlim4	1.01226	0	0	0.399	0.102
Osteoblasts	3. MSCs	Olfml2b	1.0117	0	0	0.73	0.224
Osteoblasts	3. MSCs	H2-T22	1.00975	0	0	0.494	0.239
Osteoblasts	3. MSCs	Ogn	1.00792	0	0	0.461	0.146
Osteoblasts	3. MSCs	Lrp1	1.00735	0	0	0.573	0.438
Osteoblasts	3. MSCs	Rbms1	0.99859	0	0	0.685	0.456
Osteoblasts	3. MSCs	Ptgfr	0.99706	0	0	0.275	0.02
Osteoblasts	3. MSCs	Cfb	0.9887	0	0	0.253	0.013
Osteoblasts	3. MSCs	Bmp4	0.9796	0	0	0.281	0.039
Osteoblasts	3. MSCs	Foxc1	0.97948	0	0	0.534	0.368
Osteoblasts	3. MSCs	Fzd1	0.97342	0	0	0.287	0.066
Osteoblasts	3. MSCs	Susd2	0.96706	0	0	0.287	0.036
Osteoblasts	3. MSCs	Cib1	0.96205	0	0.00019	0.461	0.359
Osteoblasts	3. MSCs	Bicc1	0.96117	0	0	0.444	0.147
Osteoblasts	3. MSCs	Amy1	0.94948	0	0	0.326	0.049
Osteoblasts	3. MSCs	Rgcc	0.94476	0	0	0.713	0.455
Osteoblasts	3. MSCs	Gja1	0.94312	0	0	0.781	0.45
Osteoblasts	3. MSCs	Mpdz	0.94115	0	0	0.376	0.087
Osteoblasts	3. MSCs	Rmnd1	0.93781	0	0.00018	0.225	0.096
Osteoblasts	3. MSCs	Marcks	0.93613	0	0	0.809	0.463
Osteoblasts	3. MSCs	Cpxm1	0.93475	0	0	0.41	0.105
Osteoblasts	3. MSCs	Sod2	0.93274	0	2e-05	0.579	0.506
Osteoblasts	3. MSCs	Fam69a	0.93274	0	0	0.399	0.137
Osteoblasts	3. MSCs	Gsr	0.9308	0	0	0.618	0.485
Osteoblasts	3. MSCs	Lrpap1	0.91884	0	0	0.629	0.514
Osteoblasts	3. MSCs	Mt2	0.91701	0	0	0.624	0.349
Osteoblasts	3. MSCs	Ccl9	0.91497	0	0.02155	0.275	0.161
Osteoblasts	3. MSCs	S1pr3	0.91154	0	0	0.494	0.2
Osteoblasts	3. MSCs	Hvcn1	0.91139	0	0	0.388	0.14
Osteoblasts	3. MSCs	Ctsl	0.90604	0	0	0.843	0.599
Osteoblasts	3. MSCs	Pgf	0.90592	0	0	0.354	0.13
Osteoblasts	3. MSCs	Clmp	0.90483	0	0	0.433	0.197
Osteoblasts	3. MSCs	Il1r1	0.90326	0	0	0.326	0.109
Osteoblasts	3. MSCs	Ltbp1	0.90227	0	0	0.444	0.119
Osteoblasts	3. MSCs	Kctd12	0.89354	0	0	0.522	0.288
Osteoblasts	3. MSCs	Mycbp2	0.88948	0	0	0.511	0.33
Osteoblasts	3. MSCs	Ptprd	0.88913	0	0	0.5	0.195
Osteoblasts	3. MSCs	Fbln1	0.88436	0	0	0.315	0.078
Osteoblasts	3. MSCs	Vegfa	0.87394	0	0.0011	0.281	0.151
Osteoblasts	3. MSCs	Antxr1	0.87318	0	0	0.455	0.22
Osteoblasts	3. MSCs	Ibsp	0.86947	0	0	0.86	0.383
Osteoblasts	3. MSCs	Ftl1	0.86021	0	0	0.989	0.969
Osteoblasts	3. MSCs	Rbms3	0.85742	0	0	0.371	0.11
Osteoblasts	3. MSCs	Tle2	0.8556	0	0	0.326	0.136
Osteoblasts	3. MSCs	Dlg5	0.85224	0	0	0.242	0.065
Osteoblasts	3. MSCs	Svep1	0.8492	0	0	0.258	0.039
Osteoblasts	3. MSCs	Fzd5	0.8451	0	0	0.264	0.065
Osteoblasts	3. MSCs	Hmgn3	0.8434	0	5e-05	0.556	0.462
Osteoblasts	3. MSCs	Tnfsf11	0.84146	0	0	0.275	0.068
Osteoblasts	3. MSCs	Sfrp1	0.84016	0	0	0.27	0.035
Osteoblasts	3. MSCs	Lhfp	0.83829	0	0	0.612	0.319
Osteoblasts	3. MSCs	Ifi27	0.8361	0	0	0.702	0.65
Osteoblasts	3. MSCs	Nrp1	0.83574	0	0	0.674	0.383
Osteoblasts	3. MSCs	Emb	0.8317	0	0	0.483	0.33
Osteoblasts	3. MSCs	Tnfrsf19	0.83123	0	0	0.331	0.108
Osteoblasts	3. MSCs	Isg15	0.83091	0	0	0.354	0.134
Osteoblasts	3. MSCs	Gstt1	0.83001	0	0	0.32	0.044
Osteoblasts	3. MSCs	Sgce	0.81818	0	1e-05	0.455	0.307
Osteoblasts	3. MSCs	Dpysl3	0.81666	0	0	0.511	0.259
Osteoblasts	3. MSCs	Slc29a1	0.80684	0	0	0.781	0.665
Osteoblasts	3. MSCs	Fhl2	0.80541	0	0	0.399	0.165
Osteoblasts	3. MSCs	Podnl1	0.8037	0	0	0.382	0.121
Osteoblasts	3. MSCs	Emp2	0.80205	0	0	0.483	0.326
Osteoblasts	3. MSCs	Nptn	0.79826	0	0	0.674	0.549
Osteoblasts	3. MSCs	Sphk1	0.79254	0	0	0.247	0.09
Osteoblasts	3. MSCs	Cp	0.78716	0	0	0.764	0.256
Osteoblasts	3. MSCs	Amotl2	0.78714	0	0.03534	0.343	0.228
Osteoblasts	3. MSCs	Pon2	0.78398	0	0	0.455	0.288
Osteoblasts	3. MSCs	Scp2	0.78191	0	5e-05	0.674	0.668
Osteoblasts	3. MSCs	H2-Q6	0.77892	0	0	0.354	0.113
Osteoblasts	3. MSCs	Gpr88	0.77565	0	0	0.202	0.015
Osteoblasts	3. MSCs	Zfp36l2	0.77357	0	0.00075	0.539	0.434
Osteoblasts	3. MSCs	Olfml3	0.77303	0	0	0.719	0.412
Osteoblasts	3. MSCs	Cstb	0.77152	0	0.00036	0.624	0.614
Osteoblasts	3. MSCs	Bgn	0.77149	0	0	0.978	0.801
Osteoblasts	3. MSCs	Plxna2	0.76877	0	0	0.348	0.127
Osteoblasts	3. MSCs	Hsp90b1	0.76735	0	0	0.91	0.82
Osteoblasts	3. MSCs	Rspo2	0.76712	0	0	0.18	0.004
Osteoblasts	3. MSCs	Rasa3	0.76293	0	0	0.303	0.147
Osteoblasts	3. MSCs	P2rx4	0.76284	0	0.00404	0.331	0.209
Osteoblasts	3. MSCs	St3gal1	0.76102	0	0.00094	0.326	0.194
Osteoblasts	3. MSCs	Spon1	0.74586	0	0	0.258	0.033
Osteoblasts	3. MSCs	Gm2a	0.74087	0	0.0041	0.365	0.236
Osteoblasts	3. MSCs	Limch1	0.7406	0	0	0.545	0.221
Osteoblasts	3. MSCs	Rftn1	0.74045	0	0	0.292	0.115
Osteoblasts	3. MSCs	Rnaset2a	0.74041	0	9e-05	0.573	0.491
Osteoblasts	3. MSCs	Soat1	0.73802	0	0	0.337	0.15
Osteoblasts	3. MSCs	Ifngr1	0.73686	0	0.00024	0.567	0.455
Osteoblasts	3. MSCs	St5	0.73543	0	0	0.309	0.105
Osteoblasts	3. MSCs	Mgmt	0.73321	0	0	0.292	0.089
Osteoblasts	3. MSCs	Plekhf1	0.7325	0	0	0.32	0.157
Osteoblasts	3. MSCs	Sepp1	0.72699	0	0	0.91	0.526
Osteoblasts	3. MSCs	AW112010	0.72694	0	0	0.489	0.284
Osteoblasts	3. MSCs	Chl1	0.72581	0	0	0.197	0.01
Osteoblasts	3. MSCs	Lox	0.72534	0	0	0.427	0.193
Osteoblasts	3. MSCs	Umad1	0.72492	0	0	0.264	0.095
Osteoblasts	3. MSCs	Efemp1	0.71932	0	0	0.18	0.024
Osteoblasts	3. MSCs	Nudt4	0.71783	0	0	0.624	0.49
Osteoblasts	3. MSCs	Thsd7a	0.7058	0	0	0.253	0.03
Osteoblasts	3. MSCs	Heyl	0.70449	0	1e-05	0.219	0.08
Osteoblasts	3. MSCs	Pdlim2	0.70265	0	0	0.444	0.248
Osteoblasts	3. MSCs	Fmo2	0.70218	0	0	0.169	0.005
Osteoblasts	3. MSCs	Ifitm2	0.69727	0	0	0.91	0.923
Osteoblasts	3. MSCs	Il7	0.69608	0	0	0.213	0.012
Osteoblasts	3. MSCs	H2-T23	0.69052	0	5e-05	0.303	0.148
Osteoblasts	3. MSCs	Lamp2	0.68878	0	0.00016	0.669	0.632
Osteoblasts	3. MSCs	Psap	0.68804	0	0	0.927	0.898
Osteoblasts	3. MSCs	Dapk1	0.68275	0	0	0.225	0.074
Osteoblasts	3. MSCs	Gns	0.67805	0	1e-05	0.331	0.172
Osteoblasts	3. MSCs	Shc1	0.66899	0	0.00217	0.388	0.251
Osteoblasts	3. MSCs	Hspa8	0.66524	0	0	0.944	0.979
Osteoblasts	3. MSCs	Tspan4	0.65964	0	0.01268	0.64	0.585
Osteoblasts	3. MSCs	Zfp36l1	0.65868	0	0.02817	0.685	0.64
Osteoblasts	3. MSCs	Cygb	0.65808	0	0	0.303	0.055
Osteoblasts	3. MSCs	Nid1	0.65765	0	0	0.337	0.145
Osteoblasts	3. MSCs	Ak3	0.65671	0	0	0.343	0.17
Osteoblasts	3. MSCs	Bmp5	0.65348	0	0	0.264	0.087
Osteoblasts	3. MSCs	Tmem178	0.65333	0	0	0.174	0.016
Osteoblasts	3. MSCs	Camk2n1	0.64802	0	0.0209	0.376	0.246
Osteoblasts	3. MSCs	Nsg1	0.64689	0	0	0.303	0.089
Osteoblasts	3. MSCs	Dnaja1	0.63845	0	0.00051	0.781	0.805
Osteoblasts	3. MSCs	Pdzrn4	0.63656	0	0	0.169	0.012
Osteoblasts	3. MSCs	Iigp1	0.63212	0	1e-05	0.185	0.059
Osteoblasts	3. MSCs	Hfe	0.63032	0	7e-05	0.287	0.136
Osteoblasts	3. MSCs	Prrx1	0.62919	0	0	0.404	0.166
Osteoblasts	3. MSCs	Angpt1	0.62529	0	0	0.213	0.022
Osteoblasts	3. MSCs	Fam174b	0.62348	0	0	0.174	0.022
Osteoblasts	3. MSCs	S100a11	0.61765	0	0	0.893	0.892
Osteoblasts	3. MSCs	Ahnak	0.61753	0	0.00238	0.635	0.559
Osteoblasts	3. MSCs	Ahcyl2	0.61425	0	0.00011	0.27	0.13
Osteoblasts	3. MSCs	Tuba1a	0.61402	0	0	0.781	0.721
Osteoblasts	3. MSCs	Mnda	0.61233	0	0	0.225	0.039
Osteoblasts	3. MSCs	Qpct	0.60985	0	0	0.213	0.058
Osteoblasts	3. MSCs	Fmo1	0.60571	0	0	0.247	0.052
Osteoblasts	3. MSCs	2004-09-01	0.60224	0	1e-05	0.466	0.279
Osteoblasts	3. MSCs	Irf1	0.6019	0	0.00451	0.371	0.225
Osteoblasts	3. MSCs	Cx3cl1	0.60045	0	0	0.18	0.027
Osteoblasts	3. MSCs	Igfbp3	0.60023	0	0	0.416	0.078
Osteoblasts	3. MSCs	Lfng	0.59943	0	0	0.292	0.108
Osteoblasts	3. MSCs	Prdm11	0.5985	0	0	0.18	0.037
Osteoblasts	3. MSCs	Il10rb	0.59126	0	0.00029	0.354	0.197
Osteoblasts	3. MSCs	Kazn	0.58595	0	0	0.174	0.037
Osteoblasts	3. MSCs	Prdx5	0.58528	0	0	0.831	0.771
Osteoblasts	3. MSCs	Angptl1	0.57926	0	0	0.14	0.004
Osteoblasts	3. MSCs	Ar	0.57914	0	0.00019	0.219	0.089
Osteoblasts	3. MSCs	Myl12b	0.57797	0	0.00194	0.68	0.605
Osteoblasts	3. MSCs	Lamc1	0.57579	0	6e-05	0.36	0.185
Osteoblasts	3. MSCs	Gm16685	0.5741	0	0	0.152	0.003
Osteoblasts	3. MSCs	Clec2d	0.57123	0	8e-05	0.36	0.177
Osteoblasts	3. MSCs	Selm	0.5683	0	0	0.82	0.753
Osteoblasts	3. MSCs	Myeov2	0.56812	0	0.00015	0.781	0.762
Osteoblasts	3. MSCs	Itm2c	0.56637	0	1e-05	0.775	0.723
Osteoblasts	3. MSCs	Plekhg2	0.56237	0	0.00951	0.281	0.147
Osteoblasts	3. MSCs	Grn	0.56076	0	0.00345	0.635	0.596
Osteoblasts	3. MSCs	Smpdl3a	0.55599	0	0.01709	0.461	0.338
Osteoblasts	3. MSCs	Frmd6	0.55426	0	0.00099	0.287	0.146
Osteoblasts	3. MSCs	Fam105a	0.55203	0	0	0.225	0.066
Osteoblasts	3. MSCs	Oat	0.55116	0	0.01527	0.669	0.594
Osteoblasts	3. MSCs	Tmbim6	0.54839	0	0	0.809	0.797
Osteoblasts	3. MSCs	Podn	0.54835	0	0	0.174	0.007
Osteoblasts	3. MSCs	Pla1a	0.54459	0	0	0.146	0.024
Osteoblasts	3. MSCs	Negr1	0.5425	0	0	0.118	0.007
Osteoblasts	3. MSCs	Gpr153	0.54197	0	6e-05	0.236	0.102
Osteoblasts	3. MSCs	Ube2l6	0.54082	0	0	0.253	0.099
Osteoblasts	3. MSCs	Rai14	0.53811	0	0.00054	0.287	0.142
Osteoblasts	3. MSCs	Tapbp	0.53707	0	0.01798	0.579	0.521
Osteoblasts	3. MSCs	Bmper	0.53695	0	0	0.124	0.022
Osteoblasts	3. MSCs	Cnn2	0.53658	0	0.0029	0.64	0.514
Osteoblasts	3. MSCs	Man1a	0.53234	0	0.02169	0.281	0.154
Osteoblasts	3. MSCs	Akap12	0.53233	0	0.00255	0.247	0.114
Osteoblasts	3. MSCs	Lama4	0.53186	0	0.03796	0.292	0.165
Osteoblasts	3. MSCs	Serpina3n	0.53098	0	0	0.157	0.024
Osteoblasts	3. MSCs	Egfr	0.53014	0	0	0.174	0.028
Osteoblasts	3. MSCs	Csmd1	0.52725	0	0	0.18	0.026
Osteoblasts	3. MSCs	Cmbl	0.52713	0	6e-05	0.253	0.112
Osteoblasts	3. MSCs	Kctd11	0.52638	0	0	0.213	0.065
Osteoblasts	3. MSCs	Tap2	0.52443	0	0.01032	0.365	0.215
Osteoblasts	3. MSCs	Malat1	0.5242	0	0	0.983	0.998
Osteoblasts	3. MSCs	Gstm1	0.52081	0	0	0.652	0.437
Osteoblasts	3. MSCs	Slc2a3	0.51942	0	0.01638	0.169	0.07
Osteoblasts	3. MSCs	Pdia4	0.51823	0	0.01115	0.618	0.561
Osteoblasts	3. MSCs	Gas1	0.51674	0	0.01461	0.348	0.193
Osteoblasts	3. MSCs	Tmsb4x	0.5166	0	0	1	0.998
Osteoblasts	3. MSCs	Tmem140	0.51621	0	0.00696	0.275	0.141
Osteoblasts	3. MSCs	Rtp4	0.51607	0	0	0.27	0.105
Osteoblasts	3. MSCs	Syde1	0.51385	0	0.00071	0.219	0.095
Osteoblasts	3. MSCs	Eva1c	0.51283	0	0	0.169	0.034
Osteoblasts	3. MSCs	Adcy2	0.51183	0	0	0.169	0.049
Osteoblasts	3. MSCs	Dram1	0.51109	0	0	0.185	0.046
Osteoblasts	3. MSCs	Slc40a1	0.51107	0	0.02806	0.202	0.094
Osteoblasts	3. MSCs	Palld	0.51106	0	0.00473	0.337	0.179
Osteoblasts	3. MSCs	Icam1	0.51059	0	0.00036	0.213	0.087
Osteoblasts	3. MSCs	Maob	0.50259	0	0	0.14	0.028
Osteoblasts	3. MSCs	Adap2os	0.50148	0	0.00316	0.152	0.055
Osteoblasts	7. Osteoprogenitors	Col3a1	3.41836	0	0	0.681	0.15
Osteoblasts	7. Osteoprogenitors	Wif1	2.48695	0	0	0.782	0.24
Osteoblasts	7. Osteoprogenitors	Mmp13	2.35081	0	0	0.756	0.191
Osteoblasts	7. Osteoprogenitors	Postn	2.29446	0	0	0.639	0.127
Osteoblasts	7. Osteoprogenitors	Tnc	2.16658	0	0	0.983	0.274
Osteoblasts	7. Osteoprogenitors	Gja1	2.04814	0	0	0.95	0.45
Osteoblasts	7. Osteoprogenitors	Olfml2b	2.03055	0	0	0.908	0.229
Osteoblasts	7. Osteoprogenitors	Olfml3	1.98907	0	0	0.933	0.408
Osteoblasts	7. Osteoprogenitors	Omd	1.9591	0	0	0.429	0.125
Osteoblasts	7. Osteoprogenitors	Serpine2	1.90237	0	0	0.975	0.514
Osteoblasts	7. Osteoprogenitors	Lum	1.88582	0	0	0.731	0.467
Osteoblasts	7. Osteoprogenitors	Mmp14	1.70557	0	0	0.798	0.353
Osteoblasts	7. Osteoprogenitors	Col8a1	1.68478	0	0	0.647	0.144
Osteoblasts	7. Osteoprogenitors	Limch1	1.68081	0	0	0.655	0.225
Osteoblasts	7. Osteoprogenitors	Gas1	1.62789	0	0	0.739	0.172
Osteoblasts	7. Osteoprogenitors	Ptn	1.58236	0	0	0.235	0.041
Osteoblasts	7. Osteoprogenitors	Kcnk2	1.55729	0	0	0.588	0.093
Osteoblasts	7. Osteoprogenitors	Cdh11	1.54583	0	0	0.866	0.228
Osteoblasts	7. Osteoprogenitors	Dpysl3	1.51738	0	0	0.874	0.242
Osteoblasts	7. Osteoprogenitors	Loxl1	1.51519	0	0	0.79	0.155
Osteoblasts	7. Osteoprogenitors	Mmp2	1.51351	0	0	0.731	0.312
Osteoblasts	7. Osteoprogenitors	Sdc2	1.50863	0	0	0.824	0.482
Osteoblasts	7. Osteoprogenitors	Cfh	1.50063	0	0	0.983	0.32
Osteoblasts	7. Osteoprogenitors	Col12a1	1.46126	0	0	0.756	0.366
Osteoblasts	7. Osteoprogenitors	Islr	1.42691	0	0	0.84	0.477
Osteoblasts	7. Osteoprogenitors	Kctd12	1.41414	0	0	0.773	0.278
Osteoblasts	7. Osteoprogenitors	Igf1	1.41374	0	0	0.479	0.102
Osteoblasts	7. Osteoprogenitors	Fbln1	1.41027	0	0	0.437	0.078
Osteoblasts	7. Osteoprogenitors	Vcan	1.37832	0	0	0.345	0.033
Osteoblasts	7. Osteoprogenitors	Spp1	1.37131	0	0	0.975	0.552
Osteoblasts	7. Osteoprogenitors	Adamts2	1.36479	0	0	0.849	0.256
Osteoblasts	7. Osteoprogenitors	Ecm1	1.35273	0	0	0.681	0.228
Osteoblasts	7. Osteoprogenitors	Alpl	1.31397	0	0	0.908	0.449
Osteoblasts	7. Osteoprogenitors	Pcolce	1.3103	0	0	0.882	0.476
Osteoblasts	7. Osteoprogenitors	Fhl2	1.2539	0	0	0.58	0.16
Osteoblasts	7. Osteoprogenitors	Ogn	1.24891	0	0	0.571	0.149
Osteoblasts	7. Osteoprogenitors	Cxcl14	1.24647	0	0	0.571	0.193
Osteoblasts	7. Osteoprogenitors	Cp	1.23638	0	0	0.84	0.268
Osteoblasts	7. Osteoprogenitors	Dcn	1.22462	0	0	0.731	0.422
Osteoblasts	7. Osteoprogenitors	Ptprd	1.21983	0	0	0.748	0.188
Osteoblasts	7. Osteoprogenitors	Mdk	1.21425	0	0	0.622	0.172
Osteoblasts	7. Osteoprogenitors	Clmp	1.20809	0	0	0.706	0.186
Osteoblasts	7. Osteoprogenitors	Mfap2	1.2064	0	0	0.655	0.185
Osteoblasts	7. Osteoprogenitors	Cldn10	1.18845	0	0	0.63	0.157
Osteoblasts	7. Osteoprogenitors	Col6a2	1.18458	0	0	0.84	0.501
Osteoblasts	7. Osteoprogenitors	Cpxm1	1.1665	0	0	0.555	0.106
Osteoblasts	7. Osteoprogenitors	St3gal6	1.15737	0	0	0.664	0.461
Osteoblasts	7. Osteoprogenitors	Cd63	1.14908	0	0	1	0.85
Osteoblasts	7. Osteoprogenitors	Fgfr2	1.1385	0	0	0.681	0.171
Osteoblasts	7. Osteoprogenitors	Plxna2	1.12153	0	0	0.571	0.119
Osteoblasts	7. Osteoprogenitors	Gpx3	1.11516	0	0	0.958	0.605
Osteoblasts	7. Osteoprogenitors	Tmsb10	1.11502	0	0	1	0.885
Osteoblasts	7. Osteoprogenitors	Pdgfrb	1.10859	0	0	0.79	0.232
Osteoblasts	7. Osteoprogenitors	Cnn2	1.09663	0	0	0.832	0.505
Osteoblasts	7. Osteoprogenitors	Wisp2	1.09652	0	0	0.319	0.095
Osteoblasts	7. Osteoprogenitors	Lifr	1.09302	0	0	0.748	0.469
Osteoblasts	7. Osteoprogenitors	Igsf3	1.08022	0	0	0.681	0.282
Osteoblasts	7. Osteoprogenitors	Rmnd1	1.06749	0	0	0.294	0.095
Osteoblasts	7. Osteoprogenitors	Wls	1.04598	0	0	0.756	0.38
Osteoblasts	7. Osteoprogenitors	Igfbp4	1.04536	0	0	0.798	0.519
Osteoblasts	7. Osteoprogenitors	Angpt4	1.04074	0	0	0.395	0.08
Osteoblasts	7. Osteoprogenitors	Csf1	1.03374	0	0	0.597	0.201
Osteoblasts	7. Osteoprogenitors	Tmem176a	1.0273	0	0	0.95	0.702
Osteoblasts	7. Osteoprogenitors	Cdh2	1.02094	0	0	0.723	0.208
Osteoblasts	7. Osteoprogenitors	S1pr3	1.01995	0	0	0.605	0.203
Osteoblasts	7. Osteoprogenitors	Rai14	1.01958	0	0	0.487	0.133
Osteoblasts	7. Osteoprogenitors	Hey1	1.01616	0	0	0.412	0.075
Osteoblasts	7. Osteoprogenitors	Antxr1	1.01265	0	0	0.63	0.216
Osteoblasts	7. Osteoprogenitors	Slc20a2	1.01215	0	0	0.378	0.075
Osteoblasts	7. Osteoprogenitors	Fstl1	1.00211	0	0	0.807	0.368
Osteoblasts	7. Osteoprogenitors	Zfhx4	0.99825	0	0	0.513	0.132
Osteoblasts	7. Osteoprogenitors	Bin1	0.9981	0	0	0.681	0.314
Osteoblasts	7. Osteoprogenitors	B2m	0.99103	0	0	1	0.944
Osteoblasts	7. Osteoprogenitors	Cxcl12	0.98841	0	0	0.807	0.328
Osteoblasts	7. Osteoprogenitors	Scara3	0.98717	0	0	0.563	0.175
Osteoblasts	7. Osteoprogenitors	Itm2a	0.98455	0	0.00071	0.588	0.393
Osteoblasts	7. Osteoprogenitors	Col5a1	0.97756	0	0	0.58	0.232
Osteoblasts	7. Osteoprogenitors	Plxdc2	0.97672	0	0	0.647	0.162
Osteoblasts	7. Osteoprogenitors	Col6a3	0.97646	0	0	0.807	0.44
Osteoblasts	7. Osteoprogenitors	Fap	0.97586	0	0	0.84	0.459
Osteoblasts	7. Osteoprogenitors	Rgs3	0.96563	0	0	0.765	0.47
Osteoblasts	7. Osteoprogenitors	Fbln5	0.96325	0	0	0.622	0.224
Osteoblasts	7. Osteoprogenitors	Qsox1	0.96248	0	0	0.546	0.278
Osteoblasts	7. Osteoprogenitors	Fbn1	0.95198	0	0	0.504	0.141
Osteoblasts	7. Osteoprogenitors	Slc29a1	0.95195	0	0	0.882	0.662
Osteoblasts	7. Osteoprogenitors	Podnl1	0.95053	0	0	0.513	0.121
Osteoblasts	7. Osteoprogenitors	Ggt5	0.94784	0	0	0.412	0.104
Osteoblasts	7. Osteoprogenitors	Colec12	0.94014	0	0	0.723	0.364
Osteoblasts	7. Osteoprogenitors	Ctsc	0.93624	0	0	0.555	0.205
Osteoblasts	7. Osteoprogenitors	Cd302	0.9267	0	0	0.824	0.577
Osteoblasts	7. Osteoprogenitors	Tmem176b	0.9208	0	0	0.966	0.728
Osteoblasts	7. Osteoprogenitors	Hvcn1	0.91804	0	0	0.496	0.141
Osteoblasts	7. Osteoprogenitors	Gpc1	0.90828	0	0	0.706	0.375
Osteoblasts	7. Osteoprogenitors	H2-K1	0.90743	0	0	0.874	0.767
Osteoblasts	7. Osteoprogenitors	H2-D1	0.90432	0	0	0.992	0.9
Osteoblasts	7. Osteoprogenitors	Tnfrsf19	0.90121	0	0	0.496	0.104
Osteoblasts	7. Osteoprogenitors	Runx1	0.89441	0	0	0.647	0.3
Osteoblasts	7. Osteoprogenitors	Tpm1	0.88948	0	0	0.899	0.668
Osteoblasts	7. Osteoprogenitors	Col6a1	0.87873	0	0	0.874	0.517
Osteoblasts	7. Osteoprogenitors	Gdpd2	0.86669	0	0	0.571	0.155
Osteoblasts	7. Osteoprogenitors	Mpp6	0.86475	0	0	0.521	0.261
Osteoblasts	7. Osteoprogenitors	Tns3	0.85349	0	0	0.689	0.325
Osteoblasts	7. Osteoprogenitors	Prrx1	0.85166	0	0	0.563	0.164
Osteoblasts	7. Osteoprogenitors	Cpq	0.84995	0	0	0.689	0.395
Osteoblasts	7. Osteoprogenitors	Pdlim2	0.84935	0	0	0.689	0.238
Osteoblasts	7. Osteoprogenitors	Col5a2	0.84873	0	0	0.706	0.343
Osteoblasts	7. Osteoprogenitors	Id4	0.84558	0	0.00016	0.412	0.207
Osteoblasts	7. Osteoprogenitors	Tuba1c	0.8443	0	0	0.748	0.513
Osteoblasts	7. Osteoprogenitors	Pappa	0.84385	0	0	0.429	0.098
Osteoblasts	7. Osteoprogenitors	Ackr4	0.83844	0	0	0.521	0.148
Osteoblasts	7. Osteoprogenitors	Plat	0.83541	0	0	0.269	0.048
Osteoblasts	7. Osteoprogenitors	Ccdc3	0.83533	0	0	0.521	0.126
Osteoblasts	7. Osteoprogenitors	Srpx2	0.82811	0	0	0.605	0.263
Osteoblasts	7. Osteoprogenitors	Manf	0.82102	0	0	0.916	0.737
Osteoblasts	7. Osteoprogenitors	Myeov2	0.81972	0	0	0.899	0.754
Osteoblasts	7. Osteoprogenitors	Clec11a	0.81413	0	0	0.798	0.47
Osteoblasts	7. Osteoprogenitors	Kazald1	0.80829	0	0	0.529	0.176
Osteoblasts	7. Osteoprogenitors	Ttyh2	0.80534	0	0	0.37	0.085
Osteoblasts	7. Osteoprogenitors	H2-Q7	0.80518	0	0	0.555	0.235
Osteoblasts	7. Osteoprogenitors	Ncam1	0.80428	0	0	0.521	0.268
Osteoblasts	7. Osteoprogenitors	Pgf	0.80362	0	0	0.378	0.136
Osteoblasts	7. Osteoprogenitors	Marcks	0.803	0	0	0.891	0.469
Osteoblasts	7. Osteoprogenitors	Ibsp	0.79982	0	0.00039	0.689	0.411
Osteoblasts	7. Osteoprogenitors	Mxra8	0.79581	0	0	0.756	0.453
Osteoblasts	7. Osteoprogenitors	Maf	0.78448	0	0	0.538	0.208
Osteoblasts	7. Osteoprogenitors	Zeb2	0.78437	0	0	0.739	0.349
Osteoblasts	7. Osteoprogenitors	Pak1	0.78398	0	0	0.496	0.253
Osteoblasts	7. Osteoprogenitors	Tnn	0.78011	0	0	0.143	0.02
Osteoblasts	7. Osteoprogenitors	Ltbp1	0.7773	0	0	0.437	0.131
Osteoblasts	7. Osteoprogenitors	H2-Q6	0.77049	0	0	0.336	0.123
Osteoblasts	7. Osteoprogenitors	Sox4	0.77048	0	0	0.731	0.352
Osteoblasts	7. Osteoprogenitors	St6galnac4	0.76453	0	0	0.571	0.231
Osteoblasts	7. Osteoprogenitors	Bicc1	0.75741	0	0	0.521	0.152
Osteoblasts	7. Osteoprogenitors	Hspa5	0.75528	0	0	0.975	0.869
Osteoblasts	7. Osteoprogenitors	Gas6	0.755	0	0	0.765	0.327
Osteoblasts	7. Osteoprogenitors	Ptpn13	0.75427	0	0	0.328	0.07
Osteoblasts	7. Osteoprogenitors	Pdia4	0.75248	0	0	0.798	0.55
Osteoblasts	7. Osteoprogenitors	Cyp1b1	0.74908	0	0	0.555	0.126
Osteoblasts	7. Osteoprogenitors	Slit2	0.74582	0	0	0.487	0.134
Osteoblasts	7. Osteoprogenitors	H2-Q4	0.74513	0	0	0.555	0.295
Osteoblasts	7. Osteoprogenitors	Lmo7	0.74388	0	2e-05	0.538	0.329
Osteoblasts	7. Osteoprogenitors	Tmem59	0.7422	0	0	0.899	0.823
Osteoblasts	7. Osteoprogenitors	Nudt4	0.73767	0	0	0.748	0.486
Osteoblasts	7. Osteoprogenitors	Ppfibp2	0.73751	0	0	0.403	0.1
Osteoblasts	7. Osteoprogenitors	Arrdc4	0.73208	0	0	0.496	0.165
Osteoblasts	7. Osteoprogenitors	Vdr	0.73198	0	0	0.471	0.173
Osteoblasts	7. Osteoprogenitors	Grem1	0.7312	0	0	0.252	0.058
Osteoblasts	7. Osteoprogenitors	Ctsb	0.72682	0	0	0.924	0.803
Osteoblasts	7. Osteoprogenitors	Adam12	0.7262	0	0	0.328	0.116
Osteoblasts	7. Osteoprogenitors	Foxc1	0.72483	0	0	0.63	0.367
Osteoblasts	7. Osteoprogenitors	Abi3bp	0.7176	0	0	0.378	0.095
Osteoblasts	7. Osteoprogenitors	Metrnl	0.71568	0	0	0.681	0.333
Osteoblasts	7. Osteoprogenitors	Scarf2	0.71519	0	0	0.487	0.261
Osteoblasts	7. Osteoprogenitors	Dapk2	0.71299	0	0	0.546	0.247
Osteoblasts	7. Osteoprogenitors	Pmepa1	0.71041	0	0	0.672	0.34
Osteoblasts	7. Osteoprogenitors	Fgfr1	0.70976	0	0.00011	0.672	0.442
Osteoblasts	7. Osteoprogenitors	Mxd4	0.70947	0	0	0.748	0.562
Osteoblasts	7. Osteoprogenitors	Slc36a2	0.70865	0	0	0.496	0.148
Osteoblasts	7. Osteoprogenitors	Rbms3	0.70618	0	0	0.387	0.118
Osteoblasts	7. Osteoprogenitors	Tnfsf11	0.70359	0	0	0.361	0.069
Osteoblasts	7. Osteoprogenitors	Ctsk	0.70124	0	0	0.639	0.403
Osteoblasts	7. Osteoprogenitors	Epdr1	0.69881	0	0	0.655	0.262
Osteoblasts	7. Osteoprogenitors	Gstm1	0.69026	0	0	0.723	0.439
Osteoblasts	7. Osteoprogenitors	Dlx5	0.68917	0	6e-05	0.521	0.312
Osteoblasts	7. Osteoprogenitors	Itgav	0.68514	0	0.00013	0.462	0.256
Osteoblasts	7. Osteoprogenitors	Emp3	0.68127	0	0	0.824	0.693
Osteoblasts	7. Osteoprogenitors	Nradd	0.67802	0	0	0.445	0.118
Osteoblasts	7. Osteoprogenitors	Lrp1	0.67701	0	0	0.689	0.435
Osteoblasts	7. Osteoprogenitors	Vldlr	0.67254	0	0.0008	0.252	0.096
Osteoblasts	7. Osteoprogenitors	Sdc1	0.67138	0	0	0.487	0.196
Osteoblasts	7. Osteoprogenitors	Irx3	0.67098	0	0	0.42	0.18
Osteoblasts	7. Osteoprogenitors	Palld	0.66807	0	0	0.462	0.176
Osteoblasts	7. Osteoprogenitors	Timp2	0.66621	0	0	0.798	0.632
Osteoblasts	7. Osteoprogenitors	Tagln2	0.66479	0	0	0.756	0.474
Osteoblasts	7. Osteoprogenitors	Atp1a1	0.65833	0	0	0.84	0.647
Osteoblasts	7. Osteoprogenitors	Sdc3	0.65467	0	0.00194	0.655	0.452
Osteoblasts	7. Osteoprogenitors	Emilin1	0.65274	0	0	0.739	0.483
Osteoblasts	7. Osteoprogenitors	Ccdc12	0.64767	0	0	0.866	0.648
Osteoblasts	7. Osteoprogenitors	Unc5b	0.64694	0	0.00074	0.445	0.251
Osteoblasts	7. Osteoprogenitors	Bmp1	0.64393	0	0	0.597	0.361
Osteoblasts	7. Osteoprogenitors	Htra1	0.64364	0	0.00023	0.681	0.474
Osteoblasts	7. Osteoprogenitors	Ifitm3	0.64212	0	0	0.958	0.834
Osteoblasts	7. Osteoprogenitors	Galr2	0.64081	0	0	0.244	0.036
Osteoblasts	7. Osteoprogenitors	Ltbp3	0.63873	0	0.00015	0.403	0.201
Osteoblasts	7. Osteoprogenitors	Stx7	0.63794	0	0	0.613	0.389
Osteoblasts	7. Osteoprogenitors	Map1b	0.6351	0	0.0009	0.37	0.17
Osteoblasts	7. Osteoprogenitors	Efna5	0.63085	0	0	0.303	0.061
Osteoblasts	7. Osteoprogenitors	Nsg1	0.62979	0	0	0.378	0.091
Osteoblasts	7. Osteoprogenitors	Rftn1	0.62918	0	0	0.429	0.111
Osteoblasts	7. Osteoprogenitors	Sema7a	0.62892	0	0	0.471	0.133
Osteoblasts	7. Osteoprogenitors	Sulf1	0.62556	0	0	0.361	0.104
Osteoblasts	7. Osteoprogenitors	Nptn	0.62541	0	0	0.748	0.548
Osteoblasts	7. Osteoprogenitors	Lhfp	0.62255	0	0	0.714	0.322
Osteoblasts	7. Osteoprogenitors	Ctsh	0.61924	0	0.01899	0.588	0.41
Osteoblasts	7. Osteoprogenitors	Itgb5	0.61919	0	0.0001	0.555	0.334
Osteoblasts	7. Osteoprogenitors	Lamp2	0.61808	0	0	0.84	0.622
Osteoblasts	7. Osteoprogenitors	Enah	0.61581	0	0	0.647	0.397
Osteoblasts	7. Osteoprogenitors	Id3	0.61213	0	1e-05	0.966	0.839
Osteoblasts	7. Osteoprogenitors	Gm9844	0.61176	0	0	0.479	0.222
Osteoblasts	7. Osteoprogenitors	Gpx8	0.60935	0	0	0.824	0.588
Osteoblasts	7. Osteoprogenitors	Gm44029	0.6062	0	0	0.277	0.046
Osteoblasts	7. Osteoprogenitors	Sdf2l1	0.60164	0	0.00704	0.58	0.391
Osteoblasts	7. Osteoprogenitors	Ifngr2	0.60026	0	0	0.521	0.27
Osteoblasts	7. Osteoprogenitors	Auts2	0.59571	0	0.01926	0.471	0.305
Osteoblasts	7. Osteoprogenitors	Mmp23	0.59437	0	0	0.471	0.222
Osteoblasts	7. Osteoprogenitors	Tubb5	0.59256	0	1e-05	0.857	0.722
Osteoblasts	7. Osteoprogenitors	Sh3pxd2b	0.58884	0	0	0.395	0.141
Osteoblasts	7. Osteoprogenitors	Serpinf1	0.58588	0	0	0.697	0.406
Osteoblasts	7. Osteoprogenitors	Aldh2	0.58439	0	0.0007	0.714	0.544
Osteoblasts	7. Osteoprogenitors	Fat1	0.58433	0	2e-05	0.555	0.333
Osteoblasts	7. Osteoprogenitors	Ankrd11	0.5824	0	0.0008	0.496	0.292
Osteoblasts	7. Osteoprogenitors	Fads3	0.57775	0	0	0.487	0.203
Osteoblasts	7. Osteoprogenitors	Shc1	0.57154	0	0	0.513	0.247
Osteoblasts	7. Osteoprogenitors	Timp1	0.5688	0	0.00134	0.672	0.442
Osteoblasts	7. Osteoprogenitors	Spata13	0.56831	0	0	0.336	0.091
Osteoblasts	7. Osteoprogenitors	Amotl1	0.56793	0	0.00017	0.605	0.398
Osteoblasts	7. Osteoprogenitors	Snai2	0.56427	0	0.00873	0.345	0.178
Osteoblasts	7. Osteoprogenitors	Thbs2	0.56371	0	0.00149	0.218	0.076
Osteoblasts	7. Osteoprogenitors	Lrp4	0.56168	0	0.00134	0.345	0.154
Osteoblasts	7. Osteoprogenitors	Ndnf	0.5586	0	0	0.286	0.056
Osteoblasts	7. Osteoprogenitors	Heyl	0.55736	0	0	0.336	0.077
Osteoblasts	7. Osteoprogenitors	Mme	0.55156	0	0	0.37	0.089
Osteoblasts	7. Osteoprogenitors	Ebf1	0.5506	0	5e-05	0.807	0.512
Osteoblasts	7. Osteoprogenitors	Rab34	0.54949	0	0.02516	0.471	0.313
Osteoblasts	7. Osteoprogenitors	Nav2	0.54797	0	1e-05	0.269	0.096
Osteoblasts	7. Osteoprogenitors	Tle2	0.5478	0	0	0.378	0.139
Osteoblasts	7. Osteoprogenitors	Slit3	0.54521	0	0	0.42	0.117
Osteoblasts	7. Osteoprogenitors	Zfp36l1	0.54348	0	0.00811	0.807	0.633
Osteoblasts	7. Osteoprogenitors	Ctsz	0.54329	0	2e-05	0.815	0.661
Osteoblasts	7. Osteoprogenitors	Zcchc24	0.54123	0	0	0.412	0.14
Osteoblasts	7. Osteoprogenitors	Chn1	0.53918	0	0	0.311	0.09
Osteoblasts	7. Osteoprogenitors	Fermt2	0.53709	0	0.00247	0.639	0.455
Osteoblasts	7. Osteoprogenitors	Esr1	0.52815	0	0	0.303	0.065
Osteoblasts	7. Osteoprogenitors	Hsp90b1	0.52496	0	7e-05	0.966	0.819
Osteoblasts	7. Osteoprogenitors	Dclk1	0.521	0	0.00278	0.227	0.088
Osteoblasts	7. Osteoprogenitors	Laptm4a	0.52058	0	0	0.975	0.902
Osteoblasts	7. Osteoprogenitors	Shox2	0.52017	0	7e-05	0.647	0.412
Osteoblasts	7. Osteoprogenitors	Foxs1	0.51848	0	0	0.345	0.085
Osteoblasts	7. Osteoprogenitors	Dnajc3	0.51827	0	0.03863	0.748	0.597
Osteoblasts	7. Osteoprogenitors	Fam20a	0.51726	0	0	0.336	0.097
Osteoblasts	7. Osteoprogenitors	Ggh	0.51619	0	0.00465	0.63	0.454
Osteoblasts	7. Osteoprogenitors	H2-T22	0.51515	0	0.00249	0.454	0.251
Osteoblasts	7. Osteoprogenitors	Tuba1a	0.51486	0	0.00096	0.857	0.718
Osteoblasts	7. Osteoprogenitors	Zcchc14	0.51388	0	0.00014	0.429	0.208
Osteoblasts	7. Osteoprogenitors	Serf1	0.5115	0	0.00302	0.571	0.383
Osteoblasts	7. Osteoprogenitors	Mrc2	0.5103	0	0	0.395	0.172
Osteoblasts	7. Osteoprogenitors	Plekhg2	0.50887	0	3e-05	0.353	0.147
Osteoblasts	7. Osteoprogenitors	Ptk7	0.50418	0	0.00106	0.378	0.194
Osteoblasts	7. Osteoprogenitors	Ckb	0.50185	0	0.02021	0.605	0.384
Osteoblasts	0. Pre-osteoblasts	Spp1	3.25917	0	0	0.911	0.533
Osteoblasts	0. Pre-osteoblasts	Mmp13	3.13533	0	0	0.702	0.161
Osteoblasts	0. Pre-osteoblasts	Tnc	2.58768	0	0	0.978	0.228
Osteoblasts	0. Pre-osteoblasts	Cfh	2.57865	0	0	0.942	0.282
Osteoblasts	0. Pre-osteoblasts	Dmp1	2.49023	0	0	0.56	0.056
Osteoblasts	0. Pre-osteoblasts	Car3	2.39637	0	0	0.591	0.087
Osteoblasts	0. Pre-osteoblasts	Cp	2.37452	0	0	0.862	0.227
Osteoblasts	0. Pre-osteoblasts	Lifr	2.34777	0	0	0.902	0.429
Osteoblasts	0. Pre-osteoblasts	Wif1	2.0431	0	0	0.796	0.202
Osteoblasts	0. Pre-osteoblasts	Serpine2	2.01838	0	0	0.96	0.486
Osteoblasts	0. Pre-osteoblasts	Lrp4	1.98494	0	0	0.569	0.11
Osteoblasts	0. Pre-osteoblasts	Fap	1.86752	0	0	0.818	0.437
Osteoblasts	0. Pre-osteoblasts	Cadm1	1.84195	0	0	0.649	0.125
Osteoblasts	0. Pre-osteoblasts	Dapk2	1.82424	0	0	0.742	0.2
Osteoblasts	0. Pre-osteoblasts	Ptgis	1.77477	0	0	0.747	0.244
Osteoblasts	0. Pre-osteoblasts	Limch1	1.76315	0	0	0.738	0.185
Osteoblasts	0. Pre-osteoblasts	Nrp2	1.75552	0	0	0.684	0.239
Osteoblasts	0. Pre-osteoblasts	Ncam1	1.74979	0	0	0.662	0.231
Osteoblasts	0. Pre-osteoblasts	Slit2	1.74062	0	0	0.609	0.094
Osteoblasts	0. Pre-osteoblasts	Postn	1.71407	0	0	0.64	0.094
Osteoblasts	0. Pre-osteoblasts	Olfml3	1.69889	0	0	0.844	0.386
Osteoblasts	0. Pre-osteoblasts	Angpt4	1.66721	0	0	0.48	0.047
Osteoblasts	0. Pre-osteoblasts	Hpgd	1.58221	0	0	0.587	0.21
Osteoblasts	0. Pre-osteoblasts	Vdr	1.53893	0	0	0.56	0.141
Osteoblasts	0. Pre-osteoblasts	Ibsp	1.53838	0	0	0.867	0.368
Osteoblasts	0. Pre-osteoblasts	Olfml2b	1.50048	0	0	0.622	0.224
Osteoblasts	0. Pre-osteoblasts	Col25a1	1.45776	0	0	0.471	0.042
Osteoblasts	0. Pre-osteoblasts	Pard6g	1.44368	0	0	0.582	0.125
Osteoblasts	0. Pre-osteoblasts	Gja1	1.36816	0	0	0.791	0.439
Osteoblasts	0. Pre-osteoblasts	Lum	1.35373	0	0	0.782	0.442
Osteoblasts	0. Pre-osteoblasts	Tpm1	1.34411	0	0	0.898	0.653
Osteoblasts	0. Pre-osteoblasts	Slc36a2	1.31533	0	0	0.569	0.115
Osteoblasts	0. Pre-osteoblasts	Cd63	1.30938	0	0	0.978	0.843
Osteoblasts	0. Pre-osteoblasts	Zeb2	1.28583	0	0	0.738	0.324
Osteoblasts	0. Pre-osteoblasts	Cdh11	1.25441	0	0	0.676	0.213
Osteoblasts	0. Pre-osteoblasts	Metrnl	1.24471	0	0	0.662	0.313
Osteoblasts	0. Pre-osteoblasts	Gpc1	1.24404	0	0	0.591	0.37
Osteoblasts	0. Pre-osteoblasts	Bmp1	1.2366	0	0	0.613	0.343
Osteoblasts	0. Pre-osteoblasts	Kcnk2	1.23588	0	0	0.409	0.086
Osteoblasts	0. Pre-osteoblasts	Gas1	1.23227	0	0	0.538	0.163
Osteoblasts	0. Pre-osteoblasts	Mmp2	1.22733	0	0	0.698	0.289
Osteoblasts	0. Pre-osteoblasts	Ptprd	1.20622	0	0	0.569	0.176
Osteoblasts	0. Pre-osteoblasts	Fign	1.1954	0	0	0.396	0.099
Osteoblasts	0. Pre-osteoblasts	Runx2	1.19437	0	0	0.604	0.306
Osteoblasts	0. Pre-osteoblasts	Itgb5	1.18764	0	0	0.587	0.315
Osteoblasts	0. Pre-osteoblasts	Srpx2	1.16552	0	0	0.556	0.248
Osteoblasts	0. Pre-osteoblasts	Dcn	1.15373	0	0	0.791	0.393
Osteoblasts	0. Pre-osteoblasts	Scara3	1.148	0	0	0.498	0.158
Osteoblasts	0. Pre-osteoblasts	Bmp3	1.14594	0	0	0.413	0.065
Osteoblasts	0. Pre-osteoblasts	Ptprz1	1.13955	0	0	0.351	0.031
Osteoblasts	0. Pre-osteoblasts	Cdh2	1.13305	0	0	0.587	0.193
Osteoblasts	0. Pre-osteoblasts	Sema7a	1.11023	0	0	0.418	0.118
Osteoblasts	0. Pre-osteoblasts	Satb2	1.0945	0	0	0.453	0.1
Osteoblasts	0. Pre-osteoblasts	Marcks	1.0938	0	0	0.84	0.449
Osteoblasts	0. Pre-osteoblasts	Ndnf	1.08397	0	0	0.258	0.045
Osteoblasts	0. Pre-osteoblasts	Sdc2	1.07154	0	0	0.698	0.477
Osteoblasts	0. Pre-osteoblasts	Cst3	1.07131	0	0	0.991	0.951
Osteoblasts	0. Pre-osteoblasts	Cdh15	1.04951	0	0	0.36	0.043
Osteoblasts	0. Pre-osteoblasts	Gpx3	1.04915	0	0	0.902	0.589
Osteoblasts	0. Pre-osteoblasts	Mxra8	1.0401	0	0	0.658	0.447
Osteoblasts	0. Pre-osteoblasts	Notch2	1.02428	0	1e-05	0.382	0.241
Osteoblasts	0. Pre-osteoblasts	Ptprs	1.02372	0	0	0.431	0.187
Osteoblasts	0. Pre-osteoblasts	Gsn	1.02016	0	0	0.809	0.635
Osteoblasts	0. Pre-osteoblasts	Igsf3	1.01149	0	0	0.569	0.271
Osteoblasts	0. Pre-osteoblasts	Cnn2	1.00853	0	0	0.698	0.502
Osteoblasts	0. Pre-osteoblasts	Mrc2	0.9988	0	0	0.422	0.153
Osteoblasts	0. Pre-osteoblasts	Tmem176a	0.99564	0	0	0.867	0.697
Osteoblasts	0. Pre-osteoblasts	Fat1	0.99434	0	0	0.533	0.321
Osteoblasts	0. Pre-osteoblasts	Ifitm5	0.98985	0	0	0.373	0.074
Osteoblasts	0. Pre-osteoblasts	Alpl	0.96978	0	0	0.787	0.436
Osteoblasts	0. Pre-osteoblasts	Colec12	0.96588	0	0	0.564	0.363
Osteoblasts	0. Pre-osteoblasts	Fam20c	0.9638	0	0	0.413	0.262
Osteoblasts	0. Pre-osteoblasts	Bglap2	0.96101	0	0	0.84	0.375
Osteoblasts	0. Pre-osteoblasts	Cdc42ep3	0.96003	0	0	0.676	0.506
Osteoblasts	0. Pre-osteoblasts	Ppfibp2	0.95354	0	0	0.382	0.083
Osteoblasts	0. Pre-osteoblasts	Cyfip2	0.94665	0	0	0.396	0.125
Osteoblasts	0. Pre-osteoblasts	Kctd12	0.93392	0	0	0.524	0.28
Osteoblasts	0. Pre-osteoblasts	Sema5a	0.91811	0	0	0.373	0.111
Osteoblasts	0. Pre-osteoblasts	Csf1	0.91724	0	0	0.547	0.182
Osteoblasts	0. Pre-osteoblasts	Bglap3	0.91379	0	0	0.702	0.298
Osteoblasts	0. Pre-osteoblasts	Maf	0.9045	0	0	0.431	0.202
Osteoblasts	0. Pre-osteoblasts	Mxd4	0.90076	0	0	0.72	0.554
Osteoblasts	0. Pre-osteoblasts	Ctnnb1	0.89403	0	0	0.809	0.704
Osteoblasts	0. Pre-osteoblasts	Adamts18	0.88984	0	0	0.151	0.009
Osteoblasts	0. Pre-osteoblasts	Fgfr2	0.88199	0	0	0.444	0.17
Osteoblasts	0. Pre-osteoblasts	Fat3	0.88037	0	0	0.253	0.046
Osteoblasts	0. Pre-osteoblasts	Hvcn1	0.87123	0	0	0.356	0.138
Osteoblasts	0. Pre-osteoblasts	Pdia4	0.85174	0	0	0.658	0.553
Osteoblasts	0. Pre-osteoblasts	Timp1	0.84946	0	3e-05	0.573	0.44
Osteoblasts	0. Pre-osteoblasts	Wisp1	0.84727	0	0	0.422	0.201
Osteoblasts	0. Pre-osteoblasts	Fgfr1	0.84634	0	0	0.618	0.434
Osteoblasts	0. Pre-osteoblasts	Mef2c	0.84568	0	0	0.796	0.592
Osteoblasts	0. Pre-osteoblasts	Tmem176b	0.84407	0	0	0.876	0.725
Osteoblasts	0. Pre-osteoblasts	Runx1	0.84234	0	0	0.524	0.295
Osteoblasts	0. Pre-osteoblasts	Sp7	0.83199	0	0	0.484	0.341
Osteoblasts	0. Pre-osteoblasts	Pcolce	0.82966	0	0	0.76	0.467
Osteoblasts	0. Pre-osteoblasts	Nfib	0.8288	0	0	0.507	0.277
Osteoblasts	0. Pre-osteoblasts	Scarf2	0.82698	0	0	0.44	0.253
Osteoblasts	0. Pre-osteoblasts	Fhl2	0.82675	0	0	0.396	0.158
Osteoblasts	0. Pre-osteoblasts	Bglap	0.8144	0	0	0.876	0.433
Osteoblasts	0. Pre-osteoblasts	Prcp	0.80729	0	0	0.52	0.281
Osteoblasts	0. Pre-osteoblasts	Tns3	0.80425	0	0	0.542	0.321
Osteoblasts	0. Pre-osteoblasts	Pak1	0.78715	0	0	0.4	0.251
Osteoblasts	0. Pre-osteoblasts	Sdf2l1	0.78669	0	0.00024	0.498	0.39
Osteoblasts	0. Pre-osteoblasts	Zfhx4	0.78274	0	0	0.356	0.129
Osteoblasts	0. Pre-osteoblasts	Manf	0.77936	0	0	0.813	0.74
Osteoblasts	0. Pre-osteoblasts	Sh3pxd2b	0.77908	0	0	0.351	0.13
Osteoblasts	0. Pre-osteoblasts	Podnl1	0.77171	0	0	0.298	0.125
Osteoblasts	0. Pre-osteoblasts	Mmp14	0.77083	0	0	0.569	0.355
Osteoblasts	0. Pre-osteoblasts	Nbl1	0.76822	0	0	0.462	0.166
Osteoblasts	0. Pre-osteoblasts	Rgs3	0.76739	0	0	0.613	0.472
Osteoblasts	0. Pre-osteoblasts	Tmsb10	0.75698	0	0	0.951	0.884
Osteoblasts	0. Pre-osteoblasts	Dpysl3	0.75495	0	0	0.52	0.25
Osteoblasts	0. Pre-osteoblasts	Tnfrsf19	0.75311	0	0	0.293	0.107
Osteoblasts	0. Pre-osteoblasts	Col22a1	0.7484	0	0	0.284	0.083
Osteoblasts	0. Pre-osteoblasts	Slit3	0.7471	0	0	0.351	0.107
Osteoblasts	0. Pre-osteoblasts	Bin1	0.74629	0	0	0.502	0.315
Osteoblasts	0. Pre-osteoblasts	Bicc1	0.74435	0	0	0.378	0.148
Osteoblasts	0. Pre-osteoblasts	Rapgef4	0.74414	0	0	0.356	0.132
Osteoblasts	0. Pre-osteoblasts	Vldlr	0.74045	0	0	0.289	0.081
Osteoblasts	0. Pre-osteoblasts	Enpp1	0.74006	0	0.00565	0.316	0.201
Osteoblasts	0. Pre-osteoblasts	Raph1	0.73914	0	0.00011	0.458	0.324
Osteoblasts	0. Pre-osteoblasts	Tbx2	0.73719	0	0	0.338	0.105
Osteoblasts	0. Pre-osteoblasts	Sox4	0.73701	0	0	0.573	0.349
Osteoblasts	0. Pre-osteoblasts	Cldn10	0.7309	0	0	0.427	0.154
Osteoblasts	0. Pre-osteoblasts	Gstm2	0.7274	0	0	0.382	0.106
Osteoblasts	0. Pre-osteoblasts	Dlx5	0.72714	0	6e-05	0.444	0.309
Osteoblasts	0. Pre-osteoblasts	Lhfp	0.72586	0	0	0.662	0.304
Osteoblasts	0. Pre-osteoblasts	Plekhm3	0.72524	0	0	0.249	0.052
Osteoblasts	0. Pre-osteoblasts	Col13a1	0.72498	0	0	0.324	0.121
Osteoblasts	0. Pre-osteoblasts	Fam63b	0.71045	0	0	0.484	0.308
Osteoblasts	0. Pre-osteoblasts	Gm44029	0.70275	0	0	0.213	0.04
Osteoblasts	0. Pre-osteoblasts	Epdr1	0.70076	0	0	0.511	0.256
Osteoblasts	0. Pre-osteoblasts	Stk17b	0.70004	0	0	0.467	0.296
Osteoblasts	0. Pre-osteoblasts	Ackr4	0.69611	0	0	0.409	0.14
Osteoblasts	0. Pre-osteoblasts	Pdgfra	0.69529	0	0	0.356	0.114
Osteoblasts	0. Pre-osteoblasts	Col1a2	0.686	0	0	0.982	0.592
Osteoblasts	0. Pre-osteoblasts	Loxl1	0.68575	0	0	0.431	0.163
Osteoblasts	0. Pre-osteoblasts	Emp3	0.68371	0	0	0.751	0.694
Osteoblasts	0. Pre-osteoblasts	Hspa5	0.6835	0	0	0.902	0.872
Osteoblasts	0. Pre-osteoblasts	Haus3	0.67882	0	0	0.213	0.087
Osteoblasts	0. Pre-osteoblasts	Epb41l2	0.6702	0	0	0.404	0.225
Osteoblasts	0. Pre-osteoblasts	Col5a1	0.6688	0	0	0.404	0.234
Osteoblasts	0. Pre-osteoblasts	Ccdc12	0.6677	0	0	0.716	0.655
Osteoblasts	0. Pre-osteoblasts	Adamts2	0.6667	0	0	0.596	0.252
Osteoblasts	0. Pre-osteoblasts	Creld2	0.66154	0	0.00879	0.493	0.411
Osteoblasts	0. Pre-osteoblasts	Ctsk	0.65728	0	0	0.542	0.401
Osteoblasts	0. Pre-osteoblasts	Adam12	0.65247	0	0	0.302	0.106
Osteoblasts	0. Pre-osteoblasts	Clmp	0.65223	0	0	0.449	0.188
Osteoblasts	0. Pre-osteoblasts	Insig2	0.652	0	0.0002	0.502	0.395
Osteoblasts	0. Pre-osteoblasts	St6galnac4	0.64397	0	0	0.404	0.231
Osteoblasts	0. Pre-osteoblasts	Kazald1	0.63285	0	0	0.427	0.167
Osteoblasts	0. Pre-osteoblasts	Flrt2	0.62846	0	0	0.244	0.068
Osteoblasts	0. Pre-osteoblasts	AU021092	0.62144	0	0	0.191	0.035
Osteoblasts	0. Pre-osteoblasts	Foxn3	0.61745	0	0	0.404	0.234
Osteoblasts	0. Pre-osteoblasts	Calr	0.6156	0	0	0.893	0.828
Osteoblasts	0. Pre-osteoblasts	Sgms2	0.61231	0	0	0.498	0.272
Osteoblasts	0. Pre-osteoblasts	Ccnd1	0.61177	0	0	0.342	0.179
Osteoblasts	0. Pre-osteoblasts	Creb3l1	0.61074	0	0.00029	0.378	0.244
Osteoblasts	0. Pre-osteoblasts	Adamts9	0.61055	0	0	0.262	0.099
Osteoblasts	0. Pre-osteoblasts	Gstm1	0.60941	0	0	0.667	0.429
Osteoblasts	0. Pre-osteoblasts	Esr1	0.60803	0	0	0.267	0.055
Osteoblasts	0. Pre-osteoblasts	Serpinf1	0.60324	0	0	0.68	0.39
Osteoblasts	0. Pre-osteoblasts	Dnajc3	0.60209	0	0.02481	0.636	0.602
Osteoblasts	0. Pre-osteoblasts	Hsp90b1	0.59801	0	0	0.884	0.821
Osteoblasts	0. Pre-osteoblasts	Bgn	0.59733	0	0	0.978	0.796
Osteoblasts	0. Pre-osteoblasts	Pdia3	0.59716	0	0	0.858	0.807
Osteoblasts	0. Pre-osteoblasts	mt-Cytb	0.59146	0	0	0.991	0.996
Osteoblasts	0. Pre-osteoblasts	Tmem59	0.58802	0	0	0.791	0.833
Osteoblasts	0. Pre-osteoblasts	Cd200	0.58475	0	0	0.72	0.562
Osteoblasts	0. Pre-osteoblasts	Selenbp1	0.58261	0	0	0.191	0.056
Osteoblasts	0. Pre-osteoblasts	Dlx6	0.5764	0	0	0.213	0.069
Osteoblasts	0. Pre-osteoblasts	Dnm3os	0.57373	0	0	0.178	0.055
Osteoblasts	0. Pre-osteoblasts	Cpq	0.56675	0	0.00867	0.502	0.401
Osteoblasts	0. Pre-osteoblasts	Clec11a	0.56658	0	0	0.738	0.457
Osteoblasts	0. Pre-osteoblasts	Id3	0.56621	0	0	0.898	0.84
Osteoblasts	0. Pre-osteoblasts	Ar	0.56139	0	0	0.218	0.085
Osteoblasts	0. Pre-osteoblasts	Col5a2	0.55494	0	0	0.622	0.331
Osteoblasts	0. Pre-osteoblasts	Ltbp3	0.5533	0	0.00072	0.333	0.197
Osteoblasts	0. Pre-osteoblasts	Nab2	0.55227	0	0.00066	0.307	0.171
Osteoblasts	0. Pre-osteoblasts	Mmp16	0.5521	0	0	0.2	0.078
Osteoblasts	0. Pre-osteoblasts	Smad6	0.55071	0	6e-05	0.262	0.12
Osteoblasts	0. Pre-osteoblasts	Spata13	0.55011	0	2e-05	0.218	0.092
Osteoblasts	0. Pre-osteoblasts	Pik3ip1	0.54986	0	0	0.351	0.177
Osteoblasts	0. Pre-osteoblasts	Rai14	0.54866	0	2e-05	0.289	0.137
Osteoblasts	0. Pre-osteoblasts	Adamts10	0.54746	0	0.02399	0.24	0.131
Osteoblasts	0. Pre-osteoblasts	4833422C13Rik	0.54265	0	0	0.182	0.033
Osteoblasts	0. Pre-osteoblasts	mt-Co3	0.54012	0	3e-05	1	0.996
Osteoblasts	0. Pre-osteoblasts	mt-Nd1	0.53715	0	0.00253	0.982	0.986
Osteoblasts	0. Pre-osteoblasts	Fam78b	0.53647	0	0	0.213	0.045
Osteoblasts	0. Pre-osteoblasts	Zfp36l1	0.5343	0	0.00197	0.711	0.635
Osteoblasts	0. Pre-osteoblasts	2004-09-01	0.53425	0	5e-05	0.449	0.276
Osteoblasts	0. Pre-osteoblasts	Fkbp7	0.52902	0	0.0207	0.582	0.494
Osteoblasts	0. Pre-osteoblasts	mt-Nd4	0.52857	0	0	0.987	0.977
Osteoblasts	0. Pre-osteoblasts	Ppp1cc	0.52556	0	0.01351	0.649	0.612
Osteoblasts	0. Pre-osteoblasts	Shfm1	0.52098	0	0	0.933	0.922
Osteoblasts	0. Pre-osteoblasts	S1pr3	0.52092	0	3e-05	0.387	0.207
Osteoblasts	0. Pre-osteoblasts	Islr	0.52062	0	0.00701	0.622	0.484
Osteoblasts	0. Pre-osteoblasts	Zcchc14	0.51947	0	4e-05	0.364	0.202
Osteoblasts	0. Pre-osteoblasts	Mmp23	0.51856	0	0.04764	0.347	0.223
Osteoblasts	0. Pre-osteoblasts	B2m	0.51415	0	0	0.987	0.942
Osteoblasts	0. Pre-osteoblasts	Cpxm1	0.51374	0	0.04781	0.231	0.122
Osteoblasts	0. Pre-osteoblasts	Plxna2	0.51267	0	1e-05	0.284	0.129
Osteoblasts	0. Pre-osteoblasts	Adamts5	0.51265	0	0	0.347	0.155
Osteoblasts	0. Pre-osteoblasts	Chn1	0.50677	0	0	0.249	0.084
Osteoblasts	0. Pre-osteoblasts	Myo10	0.5063	0	0.00095	0.382	0.233
Osteoblasts	0. Pre-osteoblasts	Gdpd2	0.50483	0	0	0.422	0.148
Osteoblasts	0. Pre-osteoblasts	Sphk1	0.50017	0	4e-05	0.213	0.09
Osteoblasts	10. Mature osteoblasts	Bglap	5.22466	0	0	1	0.463
Osteoblasts	10. Mature osteoblasts	Col1a1	5.14747	0	0	1	0.458
Osteoblasts	10. Mature osteoblasts	Bglap2	5.10713	0	0	1	0.405
Osteoblasts	10. Mature osteoblasts	Bglap3	4.79202	0	0	0.988	0.317
Osteoblasts	10. Mature osteoblasts	Col1a2	4.71675	0	0	1	0.622
Osteoblasts	10. Mature osteoblasts	Serpinf1	3.62983	0	0	1	0.398
Osteoblasts	10. Mature osteoblasts	Car3	3.12972	0	0	0.988	0.109
Osteoblasts	10. Mature osteoblasts	Col5a2	3.0014	0	0	1	0.337
Osteoblasts	10. Mature osteoblasts	Ifitm5	2.87383	0	0	0.976	0.07
Osteoblasts	10. Mature osteoblasts	Cpz	2.62307	0	0	0.952	0.023
Osteoblasts	10. Mature osteoblasts	Cthrc1	2.53068	0	0	0.952	0.254
Osteoblasts	10. Mature osteoblasts	Dcn	2.31986	0	0	1	0.415
Osteoblasts	10. Mature osteoblasts	Kazald1	2.09234	0	0	0.964	0.162
Osteoblasts	10. Mature osteoblasts	Cgref1	2.07744	0	0	0.964	0.27
Osteoblasts	10. Mature osteoblasts	Tmem119	2.02292	0	0	0.94	0.08
Osteoblasts	10. Mature osteoblasts	Lox	1.88882	0	0	0.94	0.181
Osteoblasts	10. Mature osteoblasts	Col22a1	1.85685	0	0	0.964	0.066
Osteoblasts	10. Mature osteoblasts	Smpd3	1.75493	0	0	0.964	0.285
Osteoblasts	10. Mature osteoblasts	Cdo1	1.74379	0	0	0.893	0.122
Osteoblasts	10. Mature osteoblasts	Nupr1	1.70262	0	0	0.976	0.586
Osteoblasts	10. Mature osteoblasts	Wisp1	1.68485	0	0	0.929	0.195
Osteoblasts	10. Mature osteoblasts	Col5a1	1.60332	0	0	0.988	0.22
Osteoblasts	10. Mature osteoblasts	Mmp2	1.59194	0	0	0.964	0.309
Osteoblasts	10. Mature osteoblasts	Fkbp11	1.57733	0	0	0.905	0.29
Osteoblasts	10. Mature osteoblasts	Creb3l1	1.5032	0	0	0.94	0.228
Osteoblasts	10. Mature osteoblasts	Sparc	1.49171	0	0	1	0.962
Osteoblasts	10. Mature osteoblasts	Pcolce	1.4825	0	0	0.952	0.481
Osteoblasts	10. Mature osteoblasts	Lipc	1.47867	0	0	0.845	0.031
Osteoblasts	10. Mature osteoblasts	Nrp2	1.47195	0	0	0.988	0.261
Osteoblasts	10. Mature osteoblasts	Fkbp7	1.41585	0	0	0.964	0.483
Osteoblasts	10. Mature osteoblasts	Ptgis	1.4008	0	0	0.988	0.273
Osteoblasts	10. Mature osteoblasts	Cadm1	1.38801	0	0	0.94	0.153
Osteoblasts	10. Mature osteoblasts	Metrnl	1.38284	0	0	0.917	0.329
Osteoblasts	10. Mature osteoblasts	Prss35	1.34124	0	0	0.607	0.011
Osteoblasts	10. Mature osteoblasts	Slc36a2	1.28818	0	0	0.94	0.134
Osteoblasts	10. Mature osteoblasts	Lgals1	1.1747	0	0	1	0.621
Osteoblasts	10. Mature osteoblasts	Col13a1	1.16882	0	0	0.845	0.112
Osteoblasts	10. Mature osteoblasts	Entpd3	1.15247	0	0	0.786	0.011
Osteoblasts	10. Mature osteoblasts	Kdelr2	1.13257	0	0	0.964	0.618
Osteoblasts	10. Mature osteoblasts	Ptprs	1.12886	0	0	0.94	0.182
Osteoblasts	10. Mature osteoblasts	Fam46a	1.12107	0	0	0.94	0.326
Osteoblasts	10. Mature osteoblasts	Sgms2	1.11737	0	0	0.929	0.269
Osteoblasts	10. Mature osteoblasts	Mlip	1.05142	0	0	0.774	0.043
Osteoblasts	10. Mature osteoblasts	Cfh	1.03656	0	0	0.988	0.333
Osteoblasts	10. Mature osteoblasts	Lum	1.02321	0	0	0.94	0.462
Osteoblasts	10. Mature osteoblasts	Gxylt2	0.99967	0	0	0.893	0.257
Osteoblasts	10. Mature osteoblasts	Chn1	0.99315	0	0	0.81	0.07
Osteoblasts	10. Mature osteoblasts	Insc	0.97805	0	0	0.762	0.034
Osteoblasts	10. Mature osteoblasts	Snhg18	0.95504	0	0	0.964	0.518
Osteoblasts	10. Mature osteoblasts	Cdh2	0.9548	0	0	0.988	0.205
Osteoblasts	10. Mature osteoblasts	Ramp1	0.95163	0	0	0.893	0.288
Osteoblasts	10. Mature osteoblasts	Satb2	0.94955	0	0	0.845	0.11
Osteoblasts	10. Mature osteoblasts	Serpinh1	0.94322	0	0	1	0.887
Osteoblasts	10. Mature osteoblasts	Rcn3	0.9383	0	0	0.988	0.701
Osteoblasts	10. Mature osteoblasts	Cpe	0.9342	0	0	0.988	0.569
Osteoblasts	10. Mature osteoblasts	Bambi	0.9208	0	0	0.917	0.374
Osteoblasts	10. Mature osteoblasts	Zfp652	0.90246	0	0	0.81	0.254
Osteoblasts	10. Mature osteoblasts	Fkbp10	0.89984	0	0	0.988	0.5
Osteoblasts	10. Mature osteoblasts	Bmp3	0.89302	0	0	0.798	0.075
Osteoblasts	10. Mature osteoblasts	Kcnk1	0.86363	0	0	0.69	0.019
Osteoblasts	10. Mature osteoblasts	Gnai1	0.85471	0	0	0.798	0.078
Osteoblasts	10. Mature osteoblasts	Ckb	0.85434	0	0	0.976	0.37
Osteoblasts	10. Mature osteoblasts	Mmp16	0.85314	0	0	0.738	0.062
Osteoblasts	10. Mature osteoblasts	Col11a2	0.8523	0	0	1	0.367
Osteoblasts	10. Mature osteoblasts	Vkorc1	0.84694	0	0	0.952	0.571
Osteoblasts	10. Mature osteoblasts	C1qtnf6	0.84111	0	0	0.905	0.37
Osteoblasts	10. Mature osteoblasts	Copz2	0.83468	0	0	0.929	0.551
Osteoblasts	10. Mature osteoblasts	Ift20	0.83127	0	0	0.952	0.537
Osteoblasts	10. Mature osteoblasts	Kdelr3	0.79858	0	0	0.905	0.395
Osteoblasts	10. Mature osteoblasts	Fap	0.78409	0	0	0.976	0.46
Osteoblasts	10. Mature osteoblasts	Cacnb3	0.78272	0	0	0.726	0.074
Osteoblasts	10. Mature osteoblasts	Cyfip2	0.76337	0	0	0.774	0.129
Osteoblasts	10. Mature osteoblasts	Rerg	0.75371	0	0	0.726	0.029
Osteoblasts	10. Mature osteoblasts	Bmp1	0.74708	0	0	0.94	0.349
Osteoblasts	10. Mature osteoblasts	Pcsk6	0.72592	0	0	0.714	0.121
Osteoblasts	10. Mature osteoblasts	Lman1	0.72495	0	0	0.929	0.501
Osteoblasts	10. Mature osteoblasts	Mmp23	0.71872	0	0	0.869	0.208
Osteoblasts	10. Mature osteoblasts	Maged1	0.70577	0	0	0.964	0.548
Osteoblasts	10. Mature osteoblasts	Gja1	0.69067	0	0	0.976	0.459
Osteoblasts	10. Mature osteoblasts	Bgn	0.68517	0	0	1	0.809
Osteoblasts	10. Mature osteoblasts	Rrbp1	0.68195	0	0	1	0.732
Osteoblasts	10. Mature osteoblasts	Tmem263	0.68111	0	0	0.845	0.358
Osteoblasts	10. Mature osteoblasts	Shc2	0.6722	0	0	0.536	0.035
Osteoblasts	10. Mature osteoblasts	Kdelr1	0.66827	0	0	0.964	0.561
Osteoblasts	10. Mature osteoblasts	Nbl1	0.62322	0	0	0.821	0.173
Osteoblasts	10. Mature osteoblasts	Sec61g	0.61386	0	0	1	0.838
Osteoblasts	10. Mature osteoblasts	Serf1	0.60235	0	0	0.845	0.374
Osteoblasts	10. Mature osteoblasts	Pycr1	0.60051	0	0	0.667	0.164
Osteoblasts	10. Mature osteoblasts	Gpc1	0.5979	0	0	0.869	0.374
Osteoblasts	10. Mature osteoblasts	Fxyd6	0.59134	0	0	0.667	0.236
Osteoblasts	10. Mature osteoblasts	Mical3	0.59074	0	0	0.679	0.137
Osteoblasts	10. Mature osteoblasts	Nme1	0.58455	0	3e-05	0.952	0.6
Osteoblasts	10. Mature osteoblasts	Mrc2	0.58199	0	0	0.774	0.158
Osteoblasts	10. Mature osteoblasts	Sp7	0.57864	0	0	0.857	0.334
Osteoblasts	10. Mature osteoblasts	Sema3b	0.57764	0	0	0.571	0.026
Osteoblasts	10. Mature osteoblasts	Selm	0.57458	0	0	0.976	0.75
Osteoblasts	10. Mature osteoblasts	Tmed3	0.57237	0	0	0.964	0.59
Osteoblasts	10. Mature osteoblasts	Dap	0.5718	0	0	0.94	0.535
Osteoblasts	10. Mature osteoblasts	Ell2	0.56726	0	0	0.69	0.175
Osteoblasts	10. Mature osteoblasts	Lrrfip2	0.56298	0	0	0.786	0.221
Osteoblasts	10. Mature osteoblasts	Ctsh	0.56122	0	0	0.821	0.403
Osteoblasts	10. Mature osteoblasts	Sec61b	0.56039	0	5e-05	0.964	0.745
Osteoblasts	10. Mature osteoblasts	Serp1	0.5538	0	0	0.964	0.603
Osteoblasts	10. Mature osteoblasts	Rcn1	0.55351	0	0	0.917	0.484
Osteoblasts	10. Mature osteoblasts	Ibsp	0.55205	0	0	0.964	0.403
Osteoblasts	10. Mature osteoblasts	Arfgap1	0.54468	0	0	0.821	0.268
Osteoblasts	10. Mature osteoblasts	Serf2	0.5404	0	0	1	0.945
Osteoblasts	10. Mature osteoblasts	Rom1	0.53994	0	0	0.655	0.21
Osteoblasts	10. Mature osteoblasts	Rpl38	0.53789	0	0	1	0.941
Osteoblasts	10. Mature osteoblasts	Cd63	0.53313	0	1e-05	1	0.853
Osteoblasts	10. Mature osteoblasts	Golt1b	0.5274	0	0	0.798	0.316
Osteoblasts	10. Mature osteoblasts	Rgs3	0.52549	0	0	0.94	0.468
Osteoblasts	10. Mature osteoblasts	RP23-457J22.1	0.52515	0	0	0.524	0.03
Osteoblasts	10. Mature osteoblasts	Pard6g	0.52485	0	0	0.833	0.15
Osteoblasts	10. Mature osteoblasts	Ctsk	0.52159	0	0	0.869	0.397
Osteoblasts	10. Mature osteoblasts	Pcdh7	0.52043	0	0	0.619	0.04
Osteoblasts	10. Mature osteoblasts	Stk17b	0.51645	0	0	0.798	0.294
Osteoblasts	10. Mature osteoblasts	Gpx7	0.51607	0	0	0.881	0.415
Osteoblasts	10. Mature osteoblasts	Slc13a5	0.51141	0	0	0.548	0.16
Osteoblasts	10. Mature osteoblasts	Cope	0.51084	0	0.00418	0.976	0.63
Osteoblasts	10. Mature osteoblasts	Gal	0.51037	0	0	0.381	0.014
Osteoblasts	10. Mature osteoblasts	Me2	0.509	0	0	0.631	0.129
Osteoblasts	10. Mature osteoblasts	Pck2	0.50709	0	0	0.69	0.19
Osteoblasts	10. Mature osteoblasts	Fat3	0.50449	0	0	0.524	0.05
Osteoblasts	10. Mature osteoblasts	Pdzd2	0.50429	0	0	0.619	0.059
Osteoblasts	10. Mature osteoblasts	Pltp	0.50155	0	0	0.774	0.168
Osteoblasts	14. Early osteocytes	Mepe	4.08006	0	0	0.457	0.009
Osteoblasts	14. Early osteocytes	Dmp1	3.9517	0	0	0.571	0.109
Osteoblasts	14. Early osteocytes	Phex	3.48121	0	0	0.714	0.103
Osteoblasts	14. Early osteocytes	Col1a1	2.93618	0	0.00233	0.743	0.477
Osteoblasts	14. Early osteocytes	Dkk1	2.91199	0	0	0.6	0.037
Osteoblasts	14. Early osteocytes	Ackr3	2.7409	0	0	0.629	0.096
Osteoblasts	14. Early osteocytes	Ptgis	2.71182	0	0	0.943	0.293
Osteoblasts	14. Early osteocytes	Nupr1	2.55052	0	0	0.914	0.598
Osteoblasts	14. Early osteocytes	Timp2	2.48966	0	0.01119	0.886	0.638
Osteoblasts	14. Early osteocytes	Kazald1	2.48549	0	0.00021	0.514	0.193
Osteoblasts	14. Early osteocytes	Bambi	2.44335	0	0.00019	0.686	0.393
Osteoblasts	14. Early osteocytes	Pdpn	2.38944	0	0	0.514	0.029
Osteoblasts	14. Early osteocytes	Ramp1	2.33137	0	3e-05	0.657	0.309
Osteoblasts	14. Early osteocytes	Ptprz1	2.23639	0	0	0.543	0.061
Osteoblasts	14. Early osteocytes	Irx5	2.22242	0	0	0.571	0.123
Osteoblasts	14. Early osteocytes	Wisp1	2.21851	0	0	0.743	0.218
Osteoblasts	14. Early osteocytes	Ank	2.16654	0	2e-05	0.571	0.197
Osteoblasts	14. Early osteocytes	Metrnl	2.14772	0	0	0.829	0.346
Osteoblasts	14. Early osteocytes	Fam20c	2.1361	0	0	0.714	0.272
Osteoblasts	14. Early osteocytes	Tpbg	2.1195	0	0	0.6	0.126
Osteoblasts	14. Early osteocytes	Cd44	2.0411	0	0	0.686	0.188
Osteoblasts	14. Early osteocytes	RP23-457J22.1	1.97437	0	0	0.571	0.042
Osteoblasts	14. Early osteocytes	Epcam	1.9434	0	0	0.314	0.012
Osteoblasts	14. Early osteocytes	Pcsk6	1.84397	0	0.00995	0.4	0.143
Osteoblasts	14. Early osteocytes	Jam2	1.69462	0	0	0.514	0.106
Osteoblasts	14. Early osteocytes	Ctsw	1.65071	0	0	0.429	0.028
Osteoblasts	14. Early osteocytes	Dnajc9	1.61855	0	0.01752	0.514	0.232
Osteoblasts	14. Early osteocytes	Ibsp	1.61845	0	0.00034	0.771	0.422
Osteoblasts	14. Early osteocytes	Bmp2	1.60142	0	0.00104	0.429	0.14
Osteoblasts	14. Early osteocytes	Tgfb1	1.55022	0	0.00718	0.8	0.537
Osteoblasts	14. Early osteocytes	Fat1	1.51769	0	0.00933	0.629	0.342
Osteoblasts	14. Early osteocytes	Lox	1.51162	0	3e-05	0.571	0.209
Osteoblasts	14. Early osteocytes	Pdgfa	1.43434	0	0.00056	0.657	0.301
Osteoblasts	14. Early osteocytes	Ifitm5	1.4297	0	2e-05	0.429	0.105
Osteoblasts	14. Early osteocytes	Prss35	1.42391	0	0	0.286	0.033
Osteoblasts	14. Early osteocytes	Bmp4	1.3838	0	0	0.371	0.056
Osteoblasts	14. Early osteocytes	Fgfr1	1.3789	0	0.01165	0.686	0.452
Osteoblasts	14. Early osteocytes	Gchfr	1.36512	0	0	0.429	0.053
Osteoblasts	14. Early osteocytes	Adm	1.34949	0	9e-05	0.314	0.067
Osteoblasts	14. Early osteocytes	Anxa7	1.34863	0	9e-05	0.743	0.429
Osteoblasts	14. Early osteocytes	Col24a1	1.34404	0	0	0.371	0.038
Osteoblasts	14. Early osteocytes	Bmp3	1.32715	0	0	0.486	0.1
Osteoblasts	14. Early osteocytes	Ptprs	1.30104	0	0	0.629	0.209
Osteoblasts	14. Early osteocytes	Prr15	1.26131	0	0	0.286	0.009
Osteoblasts	14. Early osteocytes	Nnmt	1.24685	0	0.0001	0.429	0.119
Osteoblasts	14. Early osteocytes	Pcdh7	1.24607	0	0	0.457	0.059
Osteoblasts	14. Early osteocytes	Calm2	1.23768	0	2e-05	0.971	0.911
Osteoblasts	14. Early osteocytes	Col22a1	1.21123	0	5e-05	0.4	0.102
Osteoblasts	14. Early osteocytes	Ddit4l	1.17335	0	6e-05	0.486	0.147
Osteoblasts	14. Early osteocytes	Mef2c	1.15363	0	0.00243	0.829	0.613
Osteoblasts	14. Early osteocytes	Tubb5	1.15217	0	0.00094	0.886	0.728
Osteoblasts	14. Early osteocytes	Gja1	1.13896	0	3e-05	0.857	0.475
Osteoblasts	14. Early osteocytes	Lpar3	1.13485	0	0	0.314	0.032
Osteoblasts	14. Early osteocytes	Enpp6	1.13428	0	0.01055	0.4	0.127
Osteoblasts	14. Early osteocytes	Spns2	1.11739	0	0	0.429	0.077
Osteoblasts	14. Early osteocytes	H2afy2	1.09704	0	0	0.429	0.102
Osteoblasts	14. Early osteocytes	Gsg1	1.06889	0	0	0.286	0.005
Osteoblasts	14. Early osteocytes	Fam198b	1.06741	0	0	0.429	0.026
Osteoblasts	14. Early osteocytes	Lipc	0.96609	0	0	0.343	0.063
Osteoblasts	14. Early osteocytes	Baiap2l2	0.93669	0	0	0.343	0.014
Osteoblasts	14. Early osteocytes	Kcnk1	0.92735	0	0	0.4	0.043
Osteoblasts	14. Early osteocytes	Bmp8a	0.89026	0	0.00021	0.4	0.109
Osteoblasts	14. Early osteocytes	Dock9	0.88704	0	0.00594	0.343	0.093
Osteoblasts	14. Early osteocytes	Pacsin1	0.87957	0	0	0.171	0.009
Osteoblasts	14. Early osteocytes	Satb1	0.87711	0	0.00013	0.4	0.107
Osteoblasts	14. Early osteocytes	Fbn2	0.87094	0	0	0.257	0.036
Osteoblasts	14. Early osteocytes	Srgap1	0.80789	0	0.00386	0.229	0.043
Osteoblasts	14. Early osteocytes	Mlip	0.75901	0	1e-05	0.343	0.071
Osteoblasts	14. Early osteocytes	Magi1	0.75448	0	0	0.314	0.035
Osteoblasts	14. Early osteocytes	Epb41l3	0.73652	0	0	0.286	0.016
Osteoblasts	14. Early osteocytes	Rab27b	0.71602	0	0.00115	0.314	0.077
Osteoblasts	14. Early osteocytes	Arhgap24	0.71448	0	0.00127	0.286	0.062
Osteoblasts	14. Early osteocytes	Cdk15	0.62735	0	0	0.257	0.017
Osteoblasts	14. Early osteocytes	Adamts14	0.61328	0	0	0.229	0.025
Osteoblasts	14. Early osteocytes	Fam65c	0.61152	0	0	0.229	0.016
Osteoblasts	14. Early osteocytes	Ano1	0.59214	0	0.04081	0.314	0.084
Osteoblasts	14. Early osteocytes	Scrn1	0.55653	0	0.00035	0.2	0.029
Osteoblasts	14. Early osteocytes	BC055402	0.54594	0	0	0.229	0.009
Osteoblasts	14. Early osteocytes	Tmem151a	0.54347	0	0.01328	0.114	0.013
Osteoblasts	14. Early osteocytes	Homer2	0.54088	0	0	0.171	0.017
Osteoblasts	15. Fibroblasts	Apod	6.44118	0	0	1	0.085
Osteoblasts	15. Fibroblasts	Dcn	4.37096	0	0	1	0.432
Osteoblasts	15. Fibroblasts	Gsn	3.93619	0	0	1	0.65
Osteoblasts	15. Fibroblasts	Igfbp5	3.8265	0	0	0.906	0.282
Osteoblasts	15. Fibroblasts	Nbl1	3.50919	0	0	0.844	0.191
Osteoblasts	15. Fibroblasts	Igfbp6	3.4869	0	0	0.625	0.016
Osteoblasts	15. Fibroblasts	Col3a1	3.46542	0	0	0.938	0.171
Osteoblasts	15. Fibroblasts	Smoc2	3.43339	0	0	0.844	0.162
Osteoblasts	15. Fibroblasts	Cygb	3.00078	0	0	0.906	0.064
Osteoblasts	15. Fibroblasts	Aspn	2.86404	0	0	0.719	0.121
Osteoblasts	15. Fibroblasts	Fbln1	2.85157	0	0	0.688	0.091
Osteoblasts	15. Fibroblasts	Itgbl1	2.83294	0	0	0.719	0.005
Osteoblasts	15. Fibroblasts	Abca8a	2.61764	0	0	0.875	0.078
Osteoblasts	15. Fibroblasts	Ogn	2.59693	0	0	0.844	0.165
Osteoblasts	15. Fibroblasts	Mfap5	2.53111	0	0	0.625	0.004
Osteoblasts	15. Fibroblasts	Ccl11	2.51027	0	0	0.188	0.001
Osteoblasts	15. Fibroblasts	Sfrp4	2.49163	0	0	0.594	0.137
Osteoblasts	15. Fibroblasts	Thbs2	2.31771	0	0	0.656	0.075
Osteoblasts	15. Fibroblasts	Tsc22d3	2.26896	0	0	0.969	0.568
Osteoblasts	15. Fibroblasts	Penk	2.20442	0	0	0.375	0.029
Osteoblasts	15. Fibroblasts	Mmp2	2.16175	0	0	0.781	0.331
Osteoblasts	15. Fibroblasts	Serping1	2.1421	0	0	0.969	0.3
Osteoblasts	15. Fibroblasts	Lum	2.11158	0	0	0.938	0.476
Osteoblasts	15. Fibroblasts	Gpx3	2.07724	0	0.0021	0.875	0.623
Osteoblasts	15. Fibroblasts	Il33	2.07572	0	0	0.562	0.001
Osteoblasts	15. Fibroblasts	Il11ra1	2.02872	0	0	0.688	0.265
Osteoblasts	15. Fibroblasts	Scara5	1.99601	0	0	0.562	0.02
Osteoblasts	15. Fibroblasts	Myoc	1.99334	0	0	0.156	0.002
Osteoblasts	15. Fibroblasts	Entpd2	1.91085	0	0	0.531	0.032
Osteoblasts	15. Fibroblasts	Pcolce	1.86013	0	0	0.938	0.495
Osteoblasts	15. Fibroblasts	Mfap4	1.82661	0	0	0.375	0.001
Osteoblasts	15. Fibroblasts	Clec3b	1.8092	0	0	0.438	0
Osteoblasts	15. Fibroblasts	Rbp1	1.80759	0	0	0.594	0.139
Osteoblasts	15. Fibroblasts	Mgp	1.78264	0	0	0.969	0.598
Osteoblasts	15. Fibroblasts	Mxra8	1.77776	0	0	0.875	0.466
Osteoblasts	15. Fibroblasts	Pdgfrl	1.74546	0	7e-05	0.625	0.265
Osteoblasts	15. Fibroblasts	Fhl1	1.73909	0	0	0.562	0.068
Osteoblasts	15. Fibroblasts	Prrx1	1.71544	0	0	0.688	0.181
Osteoblasts	15. Fibroblasts	C1s1	1.70883	0	0	0.656	0.126
Osteoblasts	15. Fibroblasts	Mdk	1.69091	0	0	0.719	0.192
Osteoblasts	15. Fibroblasts	Rarres2	1.66443	0	0	0.781	0.248
Osteoblasts	15. Fibroblasts	Cfh	1.66189	0	0	0.875	0.354
Osteoblasts	15. Fibroblasts	Ltbp2	1.65117	0	0	0.562	0.089
Osteoblasts	15. Fibroblasts	Fmo1	1.64614	0	0	0.562	0.063
Osteoblasts	15. Fibroblasts	Bicc1	1.63821	0	0	0.625	0.168
Osteoblasts	15. Fibroblasts	Meox1	1.63789	0	0	0.25	0.032
Osteoblasts	15. Fibroblasts	Thy1	1.62968	0	0	0.5	0.04
Osteoblasts	15. Fibroblasts	Gpc3	1.6267	0	0	0.406	0.025
Osteoblasts	15. Fibroblasts	Pcdh9	1.60988	0	0	0.406	0.043
Osteoblasts	15. Fibroblasts	Crispld2	1.60629	0	0	0.75	0.28
Osteoblasts	15. Fibroblasts	Serpinf1	1.60521	0	0	0.938	0.416
Osteoblasts	15. Fibroblasts	Lbp	1.60442	0	0	0.625	0.186
Osteoblasts	15. Fibroblasts	Olfml3	1.59712	0	0	0.875	0.434
Osteoblasts	15. Fibroblasts	Snap47	1.59335	0	6e-05	0.562	0.22
Osteoblasts	15. Fibroblasts	Fgl2	1.58411	0	0	0.531	0.07
Osteoblasts	15. Fibroblasts	Meox2	1.54732	0	0	0.406	0.03
Osteoblasts	15. Fibroblasts	Nsg1	1.52058	0	0	0.469	0.103
Osteoblasts	15. Fibroblasts	Rnase4	1.5148	0	0	0.719	0.182
Osteoblasts	15. Fibroblasts	Ddah2	1.51449	0	0	0.781	0.243
Osteoblasts	15. Fibroblasts	Meg3	1.51344	0	0.00039	0.5	0.148
Osteoblasts	15. Fibroblasts	Gstm2	1.4294	0	1e-05	0.5	0.134
Osteoblasts	15. Fibroblasts	Ifitm2	1.42292	0	0	1	0.92
Osteoblasts	15. Fibroblasts	Col8a2	1.41484	0	0	0.438	0.028
Osteoblasts	15. Fibroblasts	Tuba1a	1.37199	0	0	0.969	0.722
Osteoblasts	15. Fibroblasts	Lama2	1.36434	0	0	0.406	0.028
Osteoblasts	15. Fibroblasts	Tspan11	1.36095	0	0	0.438	0.013
Osteoblasts	15. Fibroblasts	Col14a1	1.33742	0	0	0.375	0.005
Osteoblasts	15. Fibroblasts	Pltp	1.33312	0	0.01059	0.5	0.191
Osteoblasts	15. Fibroblasts	Akap12	1.33211	0	0.00055	0.438	0.121
Osteoblasts	15. Fibroblasts	C1qtnf2	1.33143	0	0	0.344	0.027
Osteoblasts	15. Fibroblasts	Pdlim2	1.32127	0	0.00665	0.594	0.261
Osteoblasts	15. Fibroblasts	Timp2	1.31476	0	0.00044	0.844	0.639
Osteoblasts	15. Fibroblasts	Nupr1	1.30765	0	0.00041	0.906	0.599
Osteoblasts	15. Fibroblasts	Fth1	1.30468	0	0	1	0.985
Osteoblasts	15. Fibroblasts	Spry1	1.28423	0	0	0.594	0.104
Osteoblasts	15. Fibroblasts	Pdpn	1.27814	0	0	0.438	0.032
Osteoblasts	15. Fibroblasts	Ftl1	1.27471	0	0	1	0.97
Osteoblasts	15. Fibroblasts	Igf1	1.27251	0	0	0.562	0.119
Osteoblasts	15. Fibroblasts	Cyb5a	1.26791	0	0.00673	0.812	0.566
Osteoblasts	15. Fibroblasts	Mxra7	1.26124	0	4e-05	0.5	0.152
Osteoblasts	15. Fibroblasts	Gstm1	1.25961	0	9e-05	0.812	0.452
Osteoblasts	15. Fibroblasts	Dpep1	1.24943	0	0	0.5	0.107
Osteoblasts	15. Fibroblasts	Lrp1	1.24772	0	0.0045	0.719	0.447
Osteoblasts	15. Fibroblasts	Pthlh	1.24272	0	0	0.219	0.003
Osteoblasts	15. Fibroblasts	Cst3	1.23855	0	0	1	0.955
Osteoblasts	15. Fibroblasts	Dact1	1.228	0	0	0.375	0.073
Osteoblasts	15. Fibroblasts	Lpl	1.21871	0	0.00084	0.594	0.208
Osteoblasts	15. Fibroblasts	Cped1	1.1989	0	1e-05	0.5	0.141
Osteoblasts	15. Fibroblasts	Ctsk	1.18772	0	0.00966	0.688	0.414
Osteoblasts	15. Fibroblasts	Fstl1	1.17793	0	0.00438	0.781	0.389
Osteoblasts	15. Fibroblasts	Fmo2	1.17699	0	0	0.219	0.018
Osteoblasts	15. Fibroblasts	Loxl1	1.16766	0	0.0385	0.5	0.191
Osteoblasts	15. Fibroblasts	Abi3bp	1.15336	0	0.0013	0.406	0.108
Osteoblasts	15. Fibroblasts	Plxdc2	1.14404	0	2e-05	0.594	0.186
Osteoblasts	15. Fibroblasts	Axl	1.12645	0	0.00341	0.438	0.135
Osteoblasts	15. Fibroblasts	Fzd1	1.12467	0	0.00163	0.344	0.083
Osteoblasts	15. Fibroblasts	Sepp1	1.12127	0	0	0.969	0.556
Osteoblasts	15. Fibroblasts	Sptbn1	1.11879	0	0.00492	0.781	0.454
Osteoblasts	15. Fibroblasts	Lgals1	1.11756	0	0.012	0.906	0.634
Osteoblasts	15. Fibroblasts	Cdh11	1.09717	0	0.00076	0.688	0.262
Osteoblasts	15. Fibroblasts	Tmem119	1.09202	0	0	0.5	0.112
Osteoblasts	15. Fibroblasts	Cyp1b1	1.08987	0	0.0084	0.469	0.148
Osteoblasts	15. Fibroblasts	Bmp5	1.08808	0	0	0.5	0.098
Osteoblasts	15. Fibroblasts	Dio2	1.07673	0	0	0.281	0.012
Osteoblasts	15. Fibroblasts	Serpine2	1.07467	0	0.00692	0.938	0.537
Osteoblasts	15. Fibroblasts	Col8a1	1.06171	0	0	0.625	0.169
Osteoblasts	15. Fibroblasts	Phlda3	1.05947	0	0.0013	0.781	0.331
Osteoblasts	15. Fibroblasts	Ptgfr	1.04198	0	0	0.312	0.04
Osteoblasts	15. Fibroblasts	C2	1.03706	0	0.00014	0.312	0.059
Osteoblasts	15. Fibroblasts	Gas1	1.02613	0	0.00559	0.562	0.202
Osteoblasts	15. Fibroblasts	Abca8b	1.0156	0	0	0.25	0.033
Osteoblasts	15. Fibroblasts	Cxcl16	1.00968	0	9e-05	0.25	0.04
Osteoblasts	15. Fibroblasts	Cfb	1.00685	0	0	0.344	0.031
Osteoblasts	15. Fibroblasts	Wfdc1	0.99331	0	0.00106	0.281	0.055
Osteoblasts	15. Fibroblasts	Tmem204	0.99022	0	0	0.469	0.086
Osteoblasts	15. Fibroblasts	Cd81	0.96518	0	0.00066	1	0.876
Osteoblasts	15. Fibroblasts	Abca9	0.96075	0	0	0.281	0.027
Osteoblasts	15. Fibroblasts	Sult1a1	0.96027	0	0.00137	0.375	0.091
Osteoblasts	15. Fibroblasts	Ntn1	0.95637	0	0	0.25	0.017
Osteoblasts	15. Fibroblasts	Fgf7	0.95042	0	0	0.438	0.07
Osteoblasts	15. Fibroblasts	Ptp4a2	0.94946	0	0.01213	0.75	0.457
Osteoblasts	15. Fibroblasts	Ctsl	0.93477	0	0.00044	0.906	0.618
Osteoblasts	15. Fibroblasts	S100a6	0.93243	0	0.00112	0.969	0.845
Osteoblasts	15. Fibroblasts	Vat1	0.93069	0	0.00522	0.562	0.228
Osteoblasts	15. Fibroblasts	Nid1	0.87349	0	0.00355	0.5	0.157
Osteoblasts	15. Fibroblasts	Fam102b	0.86817	0	0.0002	0.312	0.065
Osteoblasts	15. Fibroblasts	Rab7b	0.86746	0	0	0.188	0.018
Osteoblasts	15. Fibroblasts	C1qtnf7	0.86719	0	0	0.281	0.038
Osteoblasts	15. Fibroblasts	Nox4	0.86173	0	0	0.219	0.003
Osteoblasts	15. Fibroblasts	Pdgfra	0.85914	0	0.02182	0.438	0.139
Osteoblasts	15. Fibroblasts	Plat	0.85903	0	0	0.344	0.057
Osteoblasts	15. Fibroblasts	Ifitm3	0.85702	0	0.03437	0.969	0.84
Osteoblasts	15. Fibroblasts	Sult5a1	0.82412	0	0	0.188	0.006
Osteoblasts	15. Fibroblasts	Dzip1	0.82006	0	0.00206	0.156	0.019
Osteoblasts	15. Fibroblasts	Sulf1	0.81713	0	0.00033	0.438	0.115
Osteoblasts	15. Fibroblasts	Adcy7	0.81035	0	0	0.219	0.019
Osteoblasts	15. Fibroblasts	Mettl7a1	0.79861	0	1e-05	0.469	0.116
Osteoblasts	15. Fibroblasts	Epha3	0.78116	0	0	0.25	0.03
Osteoblasts	15. Fibroblasts	Dkk3	0.77189	0	0	0.219	0.016
Osteoblasts	15. Fibroblasts	Ly6a	0.76139	0	1e-05	0.719	0.223
Osteoblasts	15. Fibroblasts	6030408B16Rik	0.73035	0	0	0.156	0.007
Osteoblasts	15. Fibroblasts	Ank2	0.71967	0	0	0.312	0.018
Osteoblasts	15. Fibroblasts	Sod3	0.71132	0	0.02718	0.312	0.077
Osteoblasts	15. Fibroblasts	Medag	0.69253	0	3e-05	0.219	0.03
Osteoblasts	15. Fibroblasts	Svep1	0.68375	0	0.00151	0.281	0.057
Osteoblasts	15. Fibroblasts	Calml4	0.67393	0	0.03413	0.219	0.043
Osteoblasts	15. Fibroblasts	Podn	0.67076	0	0	0.25	0.019
Osteoblasts	15. Fibroblasts	Efemp1	0.66359	0	0.00229	0.219	0.036
Osteoblasts	15. Fibroblasts	Eya2	0.65253	0	0.00012	0.188	0.023
Osteoblasts	15. Fibroblasts	Bnc2	0.64928	0	0	0.188	0.002
Osteoblasts	15. Fibroblasts	Rem1	0.64533	0	0	0.188	0.014
Osteoblasts	15. Fibroblasts	Hmgcs2	0.63397	0	0	0.281	0.013
Osteoblasts	15. Fibroblasts	Egfr	0.62927	0	0	0.281	0.038
Osteoblasts	15. Fibroblasts	Tmeff2	0.61932	0	0	0.219	0.003
Osteoblasts	15. Fibroblasts	Hic1	0.60697	0	0.00012	0.219	0.031
Osteoblasts	15. Fibroblasts	Nkd2	0.60611	0	0.00029	0.219	0.033
Osteoblasts	15. Fibroblasts	Cpxm2	0.60416	0	1e-05	0.219	0.028
Osteoblasts	15. Fibroblasts	Anpep	0.59507	0	0	0.188	0.015
Osteoblasts	15. Fibroblasts	Klf5	0.59449	0	0	0.219	0.023
Osteoblasts	15. Fibroblasts	Ednra	0.57896	0	0.00883	0.281	0.059
Osteoblasts	15. Fibroblasts	Etv1	0.57848	0	1e-05	0.219	0.027
Osteoblasts	15. Fibroblasts	Msc	0.56641	0	0	0.188	0.014
Osteoblasts	15. Fibroblasts	Cmklr1	0.56226	0	0	0.25	0.032
Osteoblasts	15. Fibroblasts	A4galt	0.5568	0	0.03915	0.25	0.053
Osteoblasts	15. Fibroblasts	Fndc1	0.53022	0	0	0.156	0.006
Osteoblasts	15. Fibroblasts	Spred2	0.50593	0	0.01107	0.281	0.063
Chondrocytes	1. Resting chondrocytes	Ucma	3.67645	0	0	0.984	0.162
Chondrocytes	1. Resting chondrocytes	Serpina1b	3.02955	0	0	0.717	0.109
Chondrocytes	1. Resting chondrocytes	Fn1	2.99717	0	0	0.979	0.492
Chondrocytes	1. Resting chondrocytes	Mgp	2.60524	0	0	1	0.558
Chondrocytes	1. Resting chondrocytes	Serpina1a	2.53909	0	0	0.869	0.168
Chondrocytes	1. Resting chondrocytes	Fmod	2.35144	0	0	1	0.244
Chondrocytes	1. Resting chondrocytes	Lect1	2.34745	0	0	1	0.238
Chondrocytes	1. Resting chondrocytes	1500015O10Rik	2.31687	0	0	0.974	0.288
Chondrocytes	1. Resting chondrocytes	Matn3	2.2806	0	0	0.984	0.226
Chondrocytes	1. Resting chondrocytes	R3hdml	2.21764	0	0	0.513	0.039
Chondrocytes	1. Resting chondrocytes	Col2a1	2.184	0	0	1	0.429
Chondrocytes	1. Resting chondrocytes	Prelp	2.11943	0	0	0.984	0.298
Chondrocytes	1. Resting chondrocytes	Col9a2	2.07147	0	0	1	0.276
Chondrocytes	1. Resting chondrocytes	Serpina1d	2.00037	0	0	0.817	0.17
Chondrocytes	1. Resting chondrocytes	Col9a3	1.95756	0	0	1	0.275
Chondrocytes	1. Resting chondrocytes	Col9a1	1.93328	0	0	0.995	0.241
Chondrocytes	1. Resting chondrocytes	Pla2g5	1.91684	0	0	0.869	0.149
Chondrocytes	1. Resting chondrocytes	Syt8	1.90717	0	0	0.901	0.161
Chondrocytes	1. Resting chondrocytes	Fxyd2	1.90465	0	0	0.974	0.23
Chondrocytes	1. Resting chondrocytes	Scrg1	1.89315	0	0	0.995	0.219
Chondrocytes	1. Resting chondrocytes	Acan	1.81571	0	0	1	0.241
Chondrocytes	1. Resting chondrocytes	Htra3	1.78769	0	0	0.948	0.247
Chondrocytes	1. Resting chondrocytes	Mia	1.7846	0	0	1	0.233
Chondrocytes	1. Resting chondrocytes	Plod2	1.76377	0	0	0.984	0.411
Chondrocytes	1. Resting chondrocytes	Eno1	1.76126	0	0	0.984	0.551
Chondrocytes	1. Resting chondrocytes	Col11a1	1.75296	0	0	1	0.374
Chondrocytes	1. Resting chondrocytes	C1qtnf3	1.72146	0	0	0.639	0.083
Chondrocytes	1. Resting chondrocytes	Bhlhe41	1.67813	0	0	0.754	0.146
Chondrocytes	1. Resting chondrocytes	Papss2	1.662	0	0	0.984	0.251
Chondrocytes	1. Resting chondrocytes	Col6a3	1.65815	0	0	0.984	0.403
Chondrocytes	1. Resting chondrocytes	Sox9	1.64606	0	0	0.979	0.262
Chondrocytes	1. Resting chondrocytes	Epyc	1.63651	0	0	0.963	0.204
Chondrocytes	1. Resting chondrocytes	Tubb2a	1.63272	0	0	0.948	0.38
Chondrocytes	1. Resting chondrocytes	Prss50	1.62803	0	0	0.733	0.14
Chondrocytes	1. Resting chondrocytes	Col11a2	1.62302	0	0	1	0.326
Chondrocytes	1. Resting chondrocytes	Chad	1.61609	0	0	0.995	0.279
Chondrocytes	1. Resting chondrocytes	Col27a1	1.61599	0	0	0.995	0.271
Chondrocytes	1. Resting chondrocytes	M1ap	1.61362	0	0	0.644	0.072
Chondrocytes	1. Resting chondrocytes	Meg3	1.5984	0	0	0.654	0.096
Chondrocytes	1. Resting chondrocytes	Mfi2	1.59086	0	0	0.953	0.165
Chondrocytes	1. Resting chondrocytes	Chadl	1.58365	0	0	0.979	0.228
Chondrocytes	1. Resting chondrocytes	Col12a1	1.5702	0	0	0.953	0.326
Chondrocytes	1. Resting chondrocytes	Comp	1.5668	0	0	1	0.323
Chondrocytes	1. Resting chondrocytes	Col6a1	1.55268	0	0	1	0.487
Chondrocytes	1. Resting chondrocytes	Ppa1	1.51017	0	0	0.984	0.329
Chondrocytes	1. Resting chondrocytes	Sdc4	1.49486	0	0	0.984	0.459
Chondrocytes	1. Resting chondrocytes	Serpine1	1.49204	0	0	0.67	0.216
Chondrocytes	1. Resting chondrocytes	Lgals3	1.48893	0	0	0.974	0.472
Chondrocytes	1. Resting chondrocytes	H19	1.48457	0	0	0.435	0.036
Chondrocytes	1. Resting chondrocytes	Lsp1	1.45883	0	0	0.974	0.38
Chondrocytes	1. Resting chondrocytes	Calml3	1.45694	0	0	0.806	0.122
Chondrocytes	1. Resting chondrocytes	Timp1	1.41693	0	0	0.785	0.419
Chondrocytes	1. Resting chondrocytes	Trpv4	1.41081	0	0	0.932	0.198
Chondrocytes	1. Resting chondrocytes	Chst11	1.397	0	0	0.948	0.275
Chondrocytes	1. Resting chondrocytes	Angptl2	1.37765	0	0	0.853	0.18
Chondrocytes	1. Resting chondrocytes	Ier2	1.3564	0	0	0.963	0.717
Chondrocytes	1. Resting chondrocytes	Ldha	1.34687	0	0	0.979	0.736
Chondrocytes	1. Resting chondrocytes	Fbln7	1.34071	0	0	0.916	0.208
Chondrocytes	1. Resting chondrocytes	Tnfrsf12a	1.32864	0	0	0.555	0.191
Chondrocytes	1. Resting chondrocytes	Wwp2	1.3039	0	0	0.942	0.291
Chondrocytes	1. Resting chondrocytes	3110079O15Rik	1.29819	0	0	1	0.275
Chondrocytes	1. Resting chondrocytes	Thbs3	1.29711	0	0	0.942	0.211
Chondrocytes	1. Resting chondrocytes	Mif	1.2746	0	0	0.942	0.569
Chondrocytes	1. Resting chondrocytes	Pgam1	1.27408	0	0	0.953	0.502
Chondrocytes	1. Resting chondrocytes	Fam89a	1.27245	0	0	0.869	0.181
Chondrocytes	1. Resting chondrocytes	Hapln1	1.26938	0	0	0.995	0.242
Chondrocytes	1. Resting chondrocytes	Tpi1	1.24013	0	0	0.932	0.505
Chondrocytes	1. Resting chondrocytes	Cyr61	1.237	0	0	0.942	0.58
Chondrocytes	1. Resting chondrocytes	S100a10	1.22775	0	0	0.974	0.631
Chondrocytes	1. Resting chondrocytes	Mfge8	1.2224	0	0	0.969	0.642
Chondrocytes	1. Resting chondrocytes	Anxa8	1.20836	0	0	0.628	0.154
Chondrocytes	1. Resting chondrocytes	Sparc	1.20059	0	0	1	0.96
Chondrocytes	1. Resting chondrocytes	Tgfbi	1.19851	0	0	0.754	0.209
Chondrocytes	1. Resting chondrocytes	Higd1a	1.19188	0	0	0.932	0.548
Chondrocytes	1. Resting chondrocytes	Col6a2	1.18831	0	0	0.942	0.474
Chondrocytes	1. Resting chondrocytes	Mt2	1.1782	0	0	0.665	0.342
Chondrocytes	1. Resting chondrocytes	Ncmap	1.1768	0	0	0.901	0.194
Chondrocytes	1. Resting chondrocytes	P3h4	1.16477	0	0	0.969	0.381
Chondrocytes	1. Resting chondrocytes	Prkg2	1.15442	0	0	0.874	0.213
Chondrocytes	1. Resting chondrocytes	Bhlhe40	1.14123	0	0	0.812	0.334
Chondrocytes	1. Resting chondrocytes	Fam180a	1.13893	0	0	0.675	0.146
Chondrocytes	1. Resting chondrocytes	Bpifb1	1.13856	0	0	0.665	0.083
Chondrocytes	1. Resting chondrocytes	Tnfrsf11b	1.13783	0	0	0.623	0.121
Chondrocytes	1. Resting chondrocytes	Tsc22d1	1.12087	0	0	0.99	0.746
Chondrocytes	1. Resting chondrocytes	Dhx58os	1.11526	0	0	0.848	0.21
Chondrocytes	1. Resting chondrocytes	Pdrg1	1.10598	0	0	0.937	0.451
Chondrocytes	1. Resting chondrocytes	Nt5e	1.10321	0	0	0.717	0.163
Chondrocytes	1. Resting chondrocytes	Pkm	1.08649	0	0	0.979	0.711
Chondrocytes	1. Resting chondrocytes	Slc26a2	1.08388	0	0	0.806	0.214
Chondrocytes	1. Resting chondrocytes	H2-DMb1	1.07565	0	0	0.817	0.235
Chondrocytes	1. Resting chondrocytes	Mt1	1.07118	0	0	0.817	0.553
Chondrocytes	1. Resting chondrocytes	Prnp	1.06548	0	0	0.942	0.303
Chondrocytes	1. Resting chondrocytes	Xylt1	1.06476	0	0	0.827	0.183
Chondrocytes	1. Resting chondrocytes	Vit	1.06027	0	0	0.817	0.229
Chondrocytes	1. Resting chondrocytes	Fkbp9	1.05962	0	0	0.99	0.527
Chondrocytes	1. Resting chondrocytes	Gadd45g	1.05174	0	0	0.864	0.549
Chondrocytes	1. Resting chondrocytes	Kdelr3	1.03478	0	0	0.911	0.361
Chondrocytes	1. Resting chondrocytes	Tspan3	1.03334	0	0	0.99	0.587
Chondrocytes	1. Resting chondrocytes	Dnajb1	1.03046	0	0	0.712	0.44
Chondrocytes	1. Resting chondrocytes	Ivns1abp	1.02956	0	0	0.937	0.336
Chondrocytes	1. Resting chondrocytes	Ppp1r1b	1.02891	0	0	0.796	0.166
Chondrocytes	1. Resting chondrocytes	Loxl2	1.0222	0	0	0.623	0.199
Chondrocytes	1. Resting chondrocytes	Serpinh1	1.01551	0	0	1	0.88
Chondrocytes	1. Resting chondrocytes	Hhip	0.99953	0	0	0.518	0.037
Chondrocytes	1. Resting chondrocytes	Hist1h1c	0.99734	0	0	0.66	0.343
Chondrocytes	1. Resting chondrocytes	Ckap4	0.99056	0	0	0.969	0.464
Chondrocytes	1. Resting chondrocytes	Rplp0	0.98607	0	0	0.995	0.94
Chondrocytes	1. Resting chondrocytes	Aebp1	0.97743	0	0	0.864	0.264
Chondrocytes	1. Resting chondrocytes	Srm	0.96517	0	0	0.885	0.357
Chondrocytes	1. Resting chondrocytes	Dok1	0.96466	0	0	0.785	0.22
Chondrocytes	1. Resting chondrocytes	H1f0	0.9629	0	0	0.812	0.456
Chondrocytes	1. Resting chondrocytes	Neat1	0.96226	0	0	0.979	0.599
Chondrocytes	1. Resting chondrocytes	Pdcd4	0.95777	0	0	0.869	0.397
Chondrocytes	1. Resting chondrocytes	Ndufa4l2	0.95119	0	0	0.555	0.19
Chondrocytes	1. Resting chondrocytes	Pax1	0.94403	0	0	0.497	0.032
Chondrocytes	1. Resting chondrocytes	P4ha2	0.93535	0	0	0.78	0.289
Chondrocytes	1. Resting chondrocytes	P4ha1	0.92953	0	0	0.921	0.399
Chondrocytes	1. Resting chondrocytes	Gm8730	0.92728	0	0	0.974	0.656
Chondrocytes	1. Resting chondrocytes	Ctgf	0.92052	0	0	0.796	0.328
Chondrocytes	1. Resting chondrocytes	Colgalt2	0.91639	0	0	0.754	0.158
Chondrocytes	1. Resting chondrocytes	Nfatc2	0.91115	0	0	0.555	0.103
Chondrocytes	1. Resting chondrocytes	Rcn2	0.90873	0	0	0.974	0.535
Chondrocytes	1. Resting chondrocytes	Susd5	0.90692	0	0	0.869	0.256
Chondrocytes	1. Resting chondrocytes	Tmed9	0.90544	0	0	1	0.724
Chondrocytes	1. Resting chondrocytes	Prr5	0.90321	0	0	0.723	0.156
Chondrocytes	1. Resting chondrocytes	Adk	0.90112	0	0	0.927	0.31
Chondrocytes	1. Resting chondrocytes	Clec11a	0.89741	0	0	0.942	0.439
Chondrocytes	1. Resting chondrocytes	Edil3	0.89253	0	0	0.702	0.156
Chondrocytes	1. Resting chondrocytes	Smim3	0.88853	0	0	0.738	0.163
Chondrocytes	1. Resting chondrocytes	Notum	0.87896	0	0	0.455	0.031
Chondrocytes	1. Resting chondrocytes	Hbegf	0.87651	0	0	0.534	0.16
Chondrocytes	1. Resting chondrocytes	Runx3	0.87437	0	0	0.812	0.221
Chondrocytes	1. Resting chondrocytes	Loxl3	0.87235	0	0	0.77	0.269
Chondrocytes	1. Resting chondrocytes	Kdelr2	0.86506	0	0	0.958	0.596
Chondrocytes	1. Resting chondrocytes	Fibin	0.8626	0	0	0.822	0.301
Chondrocytes	1. Resting chondrocytes	2810001G20Rik	0.86073	0	0	0.785	0.217
Chondrocytes	1. Resting chondrocytes	Unc5c	0.85432	0	0	0.712	0.134
Chondrocytes	1. Resting chondrocytes	Sdc3	0.85017	0	0	0.927	0.412
Chondrocytes	1. Resting chondrocytes	Slc35e3	0.84711	0	0	0.728	0.185
Chondrocytes	1. Resting chondrocytes	F3	0.83584	0	0	0.539	0.094
Chondrocytes	1. Resting chondrocytes	Slc2a5	0.82456	0	0	0.534	0.125
Chondrocytes	1. Resting chondrocytes	Crispld2	0.82424	0	0	0.848	0.224
Chondrocytes	1. Resting chondrocytes	Sema3d	0.82301	0	0	0.628	0.133
Chondrocytes	1. Resting chondrocytes	Vkorc1	0.8207	0	0	0.958	0.546
Chondrocytes	1. Resting chondrocytes	Ostc	0.8168	0	0	0.979	0.601
Chondrocytes	1. Resting chondrocytes	Gapdh	0.81556	0	0	0.963	0.752
Chondrocytes	1. Resting chondrocytes	S100b	0.8151	0	0	0.89	0.334
Chondrocytes	1. Resting chondrocytes	Ost4	0.81282	0	0	0.974	0.747
Chondrocytes	1. Resting chondrocytes	P3h1	0.8121	0	0	0.874	0.352
Chondrocytes	1. Resting chondrocytes	Shisa2	0.81126	0	0	0.644	0.142
Chondrocytes	1. Resting chondrocytes	Sox5	0.80457	0	0	0.728	0.164
Chondrocytes	1. Resting chondrocytes	Ptch1	0.80372	0	0	0.665	0.192
Chondrocytes	1. Resting chondrocytes	Emilin1	0.80217	0	0	0.921	0.451
Chondrocytes	1. Resting chondrocytes	Cdk6	0.8015	0	0	0.743	0.246
Chondrocytes	1. Resting chondrocytes	Ugdh	0.79976	0	0	0.838	0.36
Chondrocytes	1. Resting chondrocytes	Hist1h2bc	0.79976	0	0	0.838	0.515
Chondrocytes	1. Resting chondrocytes	Chil1	0.79885	0	0	0.476	0.124
Chondrocytes	1. Resting chondrocytes	Gale	0.79496	0	0	0.712	0.201
Chondrocytes	1. Resting chondrocytes	Rpl12	0.78533	0	0	0.974	0.774
Chondrocytes	1. Resting chondrocytes	Nrtn	0.78169	0	0	0.534	0.131
Chondrocytes	1. Resting chondrocytes	Dusp1	0.7807	0	0	0.869	0.651
Chondrocytes	1. Resting chondrocytes	F13a1	0.77947	0	5e-05	0.325	0.15
Chondrocytes	1. Resting chondrocytes	Col16a1	0.77777	0	0	0.796	0.248
Chondrocytes	1. Resting chondrocytes	Jun	0.77398	0	0	0.937	0.718
Chondrocytes	1. Resting chondrocytes	Npm1	0.77059	0	0	0.969	0.746
Chondrocytes	1. Resting chondrocytes	Ppp3ca	0.76645	0	0	0.937	0.465
Chondrocytes	1. Resting chondrocytes	Bgn	0.76468	0	0	1	0.797
Chondrocytes	1. Resting chondrocytes	Uap1	0.76033	0	0	0.812	0.329
Chondrocytes	1. Resting chondrocytes	Klf10	0.75638	0	0	0.733	0.327
Chondrocytes	1. Resting chondrocytes	Emb	0.75146	0	0	0.738	0.299
Chondrocytes	1. Resting chondrocytes	Rab28	0.75114	0	0	0.859	0.362
Chondrocytes	1. Resting chondrocytes	Rcn3	0.74363	0	0	0.995	0.681
Chondrocytes	1. Resting chondrocytes	F5	0.74139	0	0	0.712	0.154
Chondrocytes	1. Resting chondrocytes	Rpl4	0.74072	0	0	1	0.888
Chondrocytes	1. Resting chondrocytes	Car12	0.73791	0	0	0.654	0.146
Chondrocytes	1. Resting chondrocytes	Mest	0.73779	0	0	0.351	0.086
Chondrocytes	1. Resting chondrocytes	Morf4l2	0.73703	0	0	0.979	0.619
Chondrocytes	1. Resting chondrocytes	Gfpt2	0.73551	0	0	0.634	0.14
Chondrocytes	1. Resting chondrocytes	Ngef	0.73279	0	0	0.634	0.107
Chondrocytes	1. Resting chondrocytes	Kcnma1	0.72991	0	0	0.586	0.131
Chondrocytes	1. Resting chondrocytes	P4hb	0.72339	0	0	0.942	0.564
Chondrocytes	1. Resting chondrocytes	Nid2	0.71904	0	0	0.832	0.256
Chondrocytes	1. Resting chondrocytes	Fkbp10	0.71707	0	0	0.932	0.474
Chondrocytes	1. Resting chondrocytes	Fxyd6	0.71259	0	0	0.754	0.197
Chondrocytes	1. Resting chondrocytes	Impa2	0.71158	0	0	0.665	0.19
Chondrocytes	1. Resting chondrocytes	Peg3	0.70682	0	0	0.712	0.191
Chondrocytes	1. Resting chondrocytes	Gm10073	0.70378	0	0	0.958	0.56
Chondrocytes	1. Resting chondrocytes	Smim5	0.69463	0	0	0.796	0.234
Chondrocytes	1. Resting chondrocytes	Scd1	0.69299	0	0	0.738	0.243
Chondrocytes	1. Resting chondrocytes	Slc35b2	0.69231	0	0	0.885	0.359
Chondrocytes	1. Resting chondrocytes	Paics	0.6892	0	0	0.806	0.339
Chondrocytes	1. Resting chondrocytes	Cthrc1	0.68592	0	0	0.717	0.236
Chondrocytes	1. Resting chondrocytes	Serp1	0.68341	0	0	0.937	0.583
Chondrocytes	1. Resting chondrocytes	Tmed3	0.68116	0	0	0.963	0.566
Chondrocytes	1. Resting chondrocytes	Ssr4	0.68006	0	0	0.963	0.634
Chondrocytes	1. Resting chondrocytes	Msi2	0.67933	0	0	0.817	0.292
Chondrocytes	1. Resting chondrocytes	Ppic	0.67863	0	0	0.963	0.708
Chondrocytes	1. Resting chondrocytes	Itm2a	0.67834	0	0	0.838	0.355
Chondrocytes	1. Resting chondrocytes	Vimp	0.6763	0	0	0.953	0.573
Chondrocytes	1. Resting chondrocytes	Scd2	0.67451	0	0	0.801	0.32
Chondrocytes	1. Resting chondrocytes	Tmx1	0.6738	0	0	0.942	0.462
Chondrocytes	1. Resting chondrocytes	Slc38a3	0.67332	0	0	0.623	0.145
Chondrocytes	1. Resting chondrocytes	Fam101a	0.67321	0	0	0.592	0.134
Chondrocytes	1. Resting chondrocytes	Pcolce2	0.67319	0	0	0.984	0.229
Chondrocytes	1. Resting chondrocytes	S100a1	0.67257	0	0	0.937	0.547
Chondrocytes	1. Resting chondrocytes	Rplp1	0.6722	0	0	1	0.959
Chondrocytes	1. Resting chondrocytes	Pgk1	0.6716	0	0	0.613	0.163
Chondrocytes	1. Resting chondrocytes	Cope	0.66984	0	0	0.948	0.611
Chondrocytes	1. Resting chondrocytes	Cox4i2	0.66922	0	0	0.749	0.356
Chondrocytes	1. Resting chondrocytes	Mgst2	0.66629	0	0	0.581	0.16
Chondrocytes	1. Resting chondrocytes	Shisa4	0.66479	0	0	0.864	0.309
Chondrocytes	1. Resting chondrocytes	Copz2	0.6601	0	0	0.937	0.526
Chondrocytes	1. Resting chondrocytes	Rps2	0.65726	0	0	0.99	0.912
Chondrocytes	1. Resting chondrocytes	Ppib	0.65628	0	0	0.979	0.818
Chondrocytes	1. Resting chondrocytes	Pfkl	0.65557	0	0	0.733	0.246
Chondrocytes	1. Resting chondrocytes	Chst12	0.65393	0	0	0.806	0.296
Chondrocytes	1. Resting chondrocytes	Rpl36a	0.65166	0	0	0.979	0.896
Chondrocytes	1. Resting chondrocytes	Tmem45a	0.64538	0	0	0.728	0.215
Chondrocytes	1. Resting chondrocytes	Atf3	0.64511	0	0	0.743	0.368
Chondrocytes	1. Resting chondrocytes	Rpl3	0.64255	0	0	0.984	0.94
Chondrocytes	1. Resting chondrocytes	Maged2	0.64214	0	0	0.843	0.383
Chondrocytes	1. Resting chondrocytes	Slc16a4	0.64205	0	0	0.503	0.092
Chondrocytes	1. Resting chondrocytes	Slc16a3	0.64044	0	0	0.565	0.148
Chondrocytes	1. Resting chondrocytes	Fgfr3	0.64041	0	0	0.759	0.265
Chondrocytes	1. Resting chondrocytes	H2-DMa	0.63965	0	0	0.581	0.151
Chondrocytes	1. Resting chondrocytes	Gm10076	0.63896	0	0	0.953	0.701
Chondrocytes	1. Resting chondrocytes	Ikbip	0.63879	0	0	0.853	0.337
Chondrocytes	1. Resting chondrocytes	Rcan1	0.63528	0	0	0.424	0.125
Chondrocytes	1. Resting chondrocytes	Rpsa	0.63516	0	0	1	0.896
Chondrocytes	1. Resting chondrocytes	Wisp3	0.63458	0	0	0.618	0.143
Chondrocytes	1. Resting chondrocytes	Crispld1	0.63421	0	0	0.864	0.244
Chondrocytes	1. Resting chondrocytes	Mdfi	0.63135	0	0	0.848	0.361
Chondrocytes	1. Resting chondrocytes	Copb2	0.63049	0	0	0.869	0.388
Chondrocytes	1. Resting chondrocytes	Bmp7	0.63013	0	0	0.555	0.077
Chondrocytes	1. Resting chondrocytes	Cspg4	0.62653	0	0	0.791	0.265
Chondrocytes	1. Resting chondrocytes	Junb	0.62504	0	0	0.958	0.8
Chondrocytes	1. Resting chondrocytes	Fdps	0.6234	0	0	0.712	0.279
Chondrocytes	1. Resting chondrocytes	Phlda1	0.62138	0	0	0.817	0.389
Chondrocytes	1. Resting chondrocytes	Fkbp11	0.61936	0	0	0.717	0.272
Chondrocytes	1. Resting chondrocytes	Nme1	0.61729	0	0	0.932	0.579
Chondrocytes	1. Resting chondrocytes	Kctd4	0.61647	0	0	0.508	0.126
Chondrocytes	1. Resting chondrocytes	Eef1g	0.61275	0	0	0.99	0.792
Chondrocytes	1. Resting chondrocytes	Anxa5	0.61108	0	0	0.979	0.764
Chondrocytes	1. Resting chondrocytes	Colgalt1	0.61075	0	0	0.885	0.386
Chondrocytes	1. Resting chondrocytes	Spats2l	0.60965	0	0	0.597	0.157
Chondrocytes	1. Resting chondrocytes	1190002N15Rik	0.60896	0	0	0.592	0.202
Chondrocytes	1. Resting chondrocytes	Rps19	0.60818	0	0	1	0.978
Chondrocytes	1. Resting chondrocytes	Ift20	0.60423	0	0	0.921	0.513
Chondrocytes	1. Resting chondrocytes	Fam162a	0.60163	0	0	0.869	0.488
Chondrocytes	1. Resting chondrocytes	Tmem107	0.59569	0	0	0.67	0.184
Chondrocytes	1. Resting chondrocytes	Thbs1	0.59379	0	0	0.717	0.364
Chondrocytes	1. Resting chondrocytes	Hist1h2ap	0.59213	0	0	0.356	0.09
Chondrocytes	1. Resting chondrocytes	Rpl39	0.59086	0	0	0.974	0.927
Chondrocytes	1. Resting chondrocytes	Oaf	0.59081	0	0	0.634	0.222
Chondrocytes	1. Resting chondrocytes	Pofut2	0.59077	0	0	0.921	0.47
Chondrocytes	1. Resting chondrocytes	Insig1	0.58595	0	0	0.733	0.31
Chondrocytes	1. Resting chondrocytes	Atp6v0e	0.58558	0	0	0.984	0.696
Chondrocytes	1. Resting chondrocytes	Tmem97	0.585	0	0	0.639	0.229
Chondrocytes	1. Resting chondrocytes	Rps6	0.58376	0	0	0.99	0.936
Chondrocytes	1. Resting chondrocytes	Mthfd2	0.58223	0	0	0.581	0.189
Chondrocytes	1. Resting chondrocytes	Rps7	0.57891	0	0	0.99	0.93
Chondrocytes	1. Resting chondrocytes	Tomm20	0.57732	0	0	0.948	0.629
Chondrocytes	1. Resting chondrocytes	Reep5	0.57478	0	0	0.969	0.66
Chondrocytes	1. Resting chondrocytes	Rgcc	0.57444	0	3e-05	0.717	0.453
Chondrocytes	1. Resting chondrocytes	Rps3a1	0.57342	0	0	0.995	0.948
Chondrocytes	1. Resting chondrocytes	Fgfrl1	0.57303	0	0	0.665	0.199
Chondrocytes	1. Resting chondrocytes	Arsi	0.57193	0	0	0.34	0.024
Chondrocytes	1. Resting chondrocytes	Rps27a	0.57143	0	0	0.995	0.962
Chondrocytes	1. Resting chondrocytes	Yipf5	0.57069	0	0	0.853	0.404
Chondrocytes	1. Resting chondrocytes	Sobp	0.57057	0	0	0.571	0.164
Chondrocytes	1. Resting chondrocytes	AI646519	0.56943	0	0	0.372	0.014
Chondrocytes	1. Resting chondrocytes	Pebp1	0.56859	0	0	0.953	0.658
Chondrocytes	1. Resting chondrocytes	Mrpl17	0.56856	0	0	0.864	0.461
Chondrocytes	1. Resting chondrocytes	Lrrc59	0.56777	0	0	0.77	0.368
Chondrocytes	1. Resting chondrocytes	Ninj2	0.5671	0	0	0.534	0.112
Chondrocytes	1. Resting chondrocytes	Rps18	0.56536	0	0	1	0.969
Chondrocytes	1. Resting chondrocytes	Cd109	0.56465	0	0	0.623	0.196
Chondrocytes	1. Resting chondrocytes	Txndc5	0.56425	0	0	0.885	0.44
Chondrocytes	1. Resting chondrocytes	Tmem167	0.56363	0	0	0.948	0.554
Chondrocytes	1. Resting chondrocytes	Agpat4	0.56352	0	0	0.686	0.265
Chondrocytes	1. Resting chondrocytes	Socs1	0.56066	0	0	0.424	0.167
Chondrocytes	1. Resting chondrocytes	Ssr2	0.56016	0	0	0.974	0.649
Chondrocytes	1. Resting chondrocytes	Rpl22l1	0.55886	0	0	0.969	0.878
Chondrocytes	1. Resting chondrocytes	Rpl13a	0.55833	0	0	1	0.971
Chondrocytes	1. Resting chondrocytes	Snhg6	0.5583	0	0	0.759	0.312
Chondrocytes	1. Resting chondrocytes	Stt3a	0.55817	0	0	0.885	0.457
Chondrocytes	1. Resting chondrocytes	Arf4	0.55813	0	0	0.974	0.685
Chondrocytes	1. Resting chondrocytes	Bnip3	0.5576	0	0	0.581	0.227
Chondrocytes	1. Resting chondrocytes	Rexo2	0.55645	0	0	0.916	0.528
Chondrocytes	1. Resting chondrocytes	2610524H06Rik	0.55602	0	0	0.571	0.19
Chondrocytes	1. Resting chondrocytes	Btg3	0.55575	0	0	0.728	0.33
Chondrocytes	1. Resting chondrocytes	Pde4b	0.55268	0	0	0.644	0.252
Chondrocytes	1. Resting chondrocytes	Hoxc8	0.5522	0	0	0.597	0.179
Chondrocytes	1. Resting chondrocytes	Npm3	0.55132	0	0	0.848	0.366
Chondrocytes	1. Resting chondrocytes	Yrdc	0.55057	0	0	0.743	0.307
Chondrocytes	1. Resting chondrocytes	Gpr180	0.5499	0	0	0.791	0.292
Chondrocytes	1. Resting chondrocytes	Rpl6	0.54896	0	0	0.979	0.923
Chondrocytes	1. Resting chondrocytes	Rpl15	0.54778	0	0	0.969	0.861
Chondrocytes	1. Resting chondrocytes	Eef1a1	0.54685	0	0	0.995	0.968
Chondrocytes	1. Resting chondrocytes	Fosb	0.54666	0	0	0.885	0.584
Chondrocytes	1. Resting chondrocytes	Slc39a11	0.5464	0	0	0.597	0.173
Chondrocytes	1. Resting chondrocytes	Sec22b	0.54612	0	0	0.88	0.465
Chondrocytes	1. Resting chondrocytes	4930523C07Rik	0.54459	0	0	0.78	0.356
Chondrocytes	1. Resting chondrocytes	Ssr1	0.54445	0	0	0.932	0.528
Chondrocytes	1. Resting chondrocytes	Dnajc25	0.54366	0	0	0.759	0.3
Chondrocytes	1. Resting chondrocytes	Gm9493	0.54255	0	0	0.921	0.583
Chondrocytes	1. Resting chondrocytes	Rcn1	0.53866	0	0	0.916	0.456
Chondrocytes	1. Resting chondrocytes	Eif1a	0.53633	0	0	0.827	0.357
Chondrocytes	1. Resting chondrocytes	Rps28	0.53501	0	0	0.974	0.959
Chondrocytes	1. Resting chondrocytes	Itpr2	0.53435	0	0	0.545	0.167
Chondrocytes	1. Resting chondrocytes	Eef1b2	0.53081	0	0	0.963	0.706
Chondrocytes	1. Resting chondrocytes	Eef1e1	0.53066	0	0	0.681	0.241
Chondrocytes	1. Resting chondrocytes	Rps4x	0.53029	0	0	1	0.947
Chondrocytes	1. Resting chondrocytes	Ccdc80	0.52925	0	0	0.979	0.503
Chondrocytes	1. Resting chondrocytes	Surf4	0.52901	0	0	0.874	0.45
Chondrocytes	1. Resting chondrocytes	Pid1	0.52857	0	0	0.644	0.249
Chondrocytes	1. Resting chondrocytes	Chpf	0.5243	0	0	0.707	0.278
Chondrocytes	1. Resting chondrocytes	Kcna6	0.52428	0	0	0.503	0.085
Chondrocytes	1. Resting chondrocytes	Fos	0.52352	0	0	0.995	0.817
Chondrocytes	1. Resting chondrocytes	Tram1	0.52294	0	0	0.937	0.513
Chondrocytes	1. Resting chondrocytes	Rpl35	0.52127	0	0	0.969	0.939
Chondrocytes	1. Resting chondrocytes	Rps8	0.52095	0	0	0.99	0.963
Chondrocytes	1. Resting chondrocytes	Nudcd2	0.52041	0	0	0.733	0.346
Chondrocytes	1. Resting chondrocytes	Ctsh	0.51989	0	0	0.77	0.382
Chondrocytes	1. Resting chondrocytes	Plod3	0.51877	0	0	0.696	0.278
Chondrocytes	1. Resting chondrocytes	Rpl32	0.51696	0	0	0.995	0.965
Chondrocytes	1. Resting chondrocytes	Rps24	0.5163	0	0	0.984	0.947
Chondrocytes	1. Resting chondrocytes	Sertad4	0.51508	0	0	0.445	0.093
Chondrocytes	1. Resting chondrocytes	Taf13	0.51491	0	0	0.759	0.3
Chondrocytes	1. Resting chondrocytes	1700025G04Rik	0.51441	0	0	0.817	0.291
Chondrocytes	1. Resting chondrocytes	Steap1	0.51361	0	0	0.503	0.154
Chondrocytes	1. Resting chondrocytes	Uxs1	0.51227	0	0	0.675	0.248
Chondrocytes	1. Resting chondrocytes	Rps12-ps3	0.51176	0	0	0.89	0.608
Chondrocytes	1. Resting chondrocytes	Cemip	0.51167	0	0	0.455	0.106
Chondrocytes	1. Resting chondrocytes	Spon2	0.51115	0	0	0.272	0.11
Chondrocytes	1. Resting chondrocytes	Sar1a	0.50953	0	0	0.932	0.554
Chondrocytes	1. Resting chondrocytes	Rpl10a	0.5092	0	0	0.984	0.89
Chondrocytes	1. Resting chondrocytes	Hmgcs1	0.50709	0	0	0.602	0.247
Chondrocytes	1. Resting chondrocytes	Sec61b	0.50609	0	0	0.963	0.731
Chondrocytes	1. Resting chondrocytes	Msmo1	0.50266	0	0	0.639	0.246
Chondrocytes	1. Resting chondrocytes	Rpl13	0.50241	0	0	1	0.974
Chondrocytes	1. Resting chondrocytes	Rpn2	0.50234	0	0	0.969	0.637
Chondrocytes	1. Resting chondrocytes	Eps8l2	0.50066	0	0	0.618	0.194
Chondrocytes	1. Resting chondrocytes	Rps12	0.50058	0	0	0.963	0.878
Chondrocytes	1. Resting chondrocytes	Slc29a1	0.50023	0	0	0.948	0.645
Chondrocytes	1. Resting chondrocytes	Gal3st1	0.50003	0	0	0.476	0.108
Chondrocytes	4. Pre-hypertrophic chondrocytes	Ppa1	3.39968	0	0	0.994	0.337
Chondrocytes	4. Pre-hypertrophic chondrocytes	Col9a3	2.80787	0	0	1	0.284
Chondrocytes	4. Pre-hypertrophic chondrocytes	Lect1	2.66376	0	0	1	0.248
Chondrocytes	4. Pre-hypertrophic chondrocytes	Col9a1	2.66105	0	0	1	0.25
Chondrocytes	4. Pre-hypertrophic chondrocytes	Col9a2	2.57612	0	0	1	0.286
Chondrocytes	4. Pre-hypertrophic chondrocytes	Scrg1	2.53458	0	0	1	0.229
Chondrocytes	4. Pre-hypertrophic chondrocytes	Col27a1	2.48135	0	0	1	0.28
Chondrocytes	4. Pre-hypertrophic chondrocytes	Prelp	2.45485	0	0	1	0.306
Chondrocytes	4. Pre-hypertrophic chondrocytes	Epyc	2.40095	0	0	1	0.21
Chondrocytes	4. Pre-hypertrophic chondrocytes	Matn3	2.30362	0	0	1	0.234
Chondrocytes	4. Pre-hypertrophic chondrocytes	Comp	2.3022	0	0	1	0.332
Chondrocytes	4. Pre-hypertrophic chondrocytes	Col2a1	2.29012	0	0	1	0.436
Chondrocytes	4. Pre-hypertrophic chondrocytes	Acan	2.26967	0	0	1	0.251
Chondrocytes	4. Pre-hypertrophic chondrocytes	Mia	2.26111	0	0	1	0.243
Chondrocytes	4. Pre-hypertrophic chondrocytes	Hapln1	2.22392	0	0	1	0.251
Chondrocytes	4. Pre-hypertrophic chondrocytes	Col11a2	2.22368	0	0	1	0.335
Chondrocytes	4. Pre-hypertrophic chondrocytes	Fxyd2	2.19478	0	0	1	0.237
Chondrocytes	4. Pre-hypertrophic chondrocytes	3110079O15Rik	2.17291	0	0	1	0.284
Chondrocytes	4. Pre-hypertrophic chondrocytes	Col11a1	2.11645	0	0	1	0.382
Chondrocytes	4. Pre-hypertrophic chondrocytes	Fmod	2.09962	0	0	1	0.254
Chondrocytes	4. Pre-hypertrophic chondrocytes	Cox4i2	1.96923	0	0	0.917	0.344
Chondrocytes	4. Pre-hypertrophic chondrocytes	1500015O10Rik	1.94324	0	0	0.982	0.296
Chondrocytes	4. Pre-hypertrophic chondrocytes	Chadl	1.92085	0	0	1	0.236
Chondrocytes	4. Pre-hypertrophic chondrocytes	Mfge8	1.89226	0	0	1	0.643
Chondrocytes	4. Pre-hypertrophic chondrocytes	Chad	1.88767	0	0	1	0.288
Chondrocytes	4. Pre-hypertrophic chondrocytes	Chst11	1.88344	0	0	1	0.279
Chondrocytes	4. Pre-hypertrophic chondrocytes	Clec11a	1.8482	0	0	0.982	0.441
Chondrocytes	4. Pre-hypertrophic chondrocytes	Panx3	1.68852	0	0	0.923	0.157
Chondrocytes	4. Pre-hypertrophic chondrocytes	Papss2	1.68382	0	0	0.982	0.261
Chondrocytes	4. Pre-hypertrophic chondrocytes	Thbs3	1.68323	0	0	0.988	0.216
Chondrocytes	4. Pre-hypertrophic chondrocytes	Serpinh1	1.59451	0	0	1	0.881
Chondrocytes	4. Pre-hypertrophic chondrocytes	Smpd3	1.55971	0	0	0.953	0.251
Chondrocytes	4. Pre-hypertrophic chondrocytes	Hist1h1c	1.55167	0	0	0.828	0.33
Chondrocytes	4. Pre-hypertrophic chondrocytes	Sox9	1.53781	0	0	0.982	0.272
Chondrocytes	4. Pre-hypertrophic chondrocytes	Crispld1	1.53118	0	0	0.964	0.242
Chondrocytes	4. Pre-hypertrophic chondrocytes	Ier2	1.51589	0	0	0.988	0.718
Chondrocytes	4. Pre-hypertrophic chondrocytes	Fbln7	1.50888	0	0	0.988	0.21
Chondrocytes	4. Pre-hypertrophic chondrocytes	Serpina1a	1.49544	0	0	0.888	0.175
Chondrocytes	4. Pre-hypertrophic chondrocytes	Sparc	1.48675	0	0	1	0.96
Chondrocytes	4. Pre-hypertrophic chondrocytes	Fkbp9	1.4836	0	0	1	0.532
Chondrocytes	4. Pre-hypertrophic chondrocytes	Ckap4	1.4836	0	0	1	0.468
Chondrocytes	4. Pre-hypertrophic chondrocytes	H1f0	1.45927	0	0	0.917	0.45
Chondrocytes	4. Pre-hypertrophic chondrocytes	Serpina1d	1.44583	0	0	0.852	0.174
Chondrocytes	4. Pre-hypertrophic chondrocytes	P3h4	1.44056	0	0	1	0.385
Chondrocytes	4. Pre-hypertrophic chondrocytes	Cyr61	1.43468	0	0	0.97	0.582
Chondrocytes	4. Pre-hypertrophic chondrocytes	Plod2	1.41674	0	0	1	0.417
Chondrocytes	4. Pre-hypertrophic chondrocytes	Prss50	1.40684	0	0	0.775	0.144
Chondrocytes	4. Pre-hypertrophic chondrocytes	Tgfbi	1.3887	0	0	0.899	0.201
Chondrocytes	4. Pre-hypertrophic chondrocytes	Syt8	1.37829	0	0	0.911	0.17
Chondrocytes	4. Pre-hypertrophic chondrocytes	Id2	1.37676	0	0	0.882	0.362
Chondrocytes	4. Pre-hypertrophic chondrocytes	Sdc4	1.36772	0	0	0.994	0.465
Chondrocytes	4. Pre-hypertrophic chondrocytes	Car12	1.36368	0	0	0.888	0.129
Chondrocytes	4. Pre-hypertrophic chondrocytes	Ccdc80	1.35402	0	0	1	0.507
Chondrocytes	4. Pre-hypertrophic chondrocytes	Eno1	1.35021	0	0	0.994	0.556
Chondrocytes	4. Pre-hypertrophic chondrocytes	Cdkn1c	1.3393	0	0	0.728	0.317
Chondrocytes	4. Pre-hypertrophic chondrocytes	Kdelr3	1.32511	0	0	0.976	0.362
Chondrocytes	4. Pre-hypertrophic chondrocytes	Pcolce2	1.32456	0	0	1	0.237
Chondrocytes	4. Pre-hypertrophic chondrocytes	Pth1r	1.31359	0	0	1	0.508
Chondrocytes	4. Pre-hypertrophic chondrocytes	Matn1	1.31327	0	0	0.769	0.139
Chondrocytes	4. Pre-hypertrophic chondrocytes	Smim5	1.30781	0	0	0.935	0.227
Chondrocytes	4. Pre-hypertrophic chondrocytes	Rcn3	1.30735	0	0	1	0.685
Chondrocytes	4. Pre-hypertrophic chondrocytes	Shisa4	1.30717	0	0	0.964	0.306
Chondrocytes	4. Pre-hypertrophic chondrocytes	Hist1h2bc	1.30155	0	0	0.923	0.511
Chondrocytes	4. Pre-hypertrophic chondrocytes	Cd24a	1.29948	0	0	0.97	0.371
Chondrocytes	4. Pre-hypertrophic chondrocytes	Ssr4	1.27541	0	0	0.982	0.636
Chondrocytes	4. Pre-hypertrophic chondrocytes	Dhx58os	1.26856	0	0	0.953	0.207
Chondrocytes	4. Pre-hypertrophic chondrocytes	Il17b	1.26197	0	0	0.882	0.129
Chondrocytes	4. Pre-hypertrophic chondrocytes	Adk	1.23981	0	0	0.953	0.316
Chondrocytes	4. Pre-hypertrophic chondrocytes	Nid2	1.22689	0	0	0.97	0.25
Chondrocytes	4. Pre-hypertrophic chondrocytes	Colgalt2	1.22468	0	0	0.858	0.155
Chondrocytes	4. Pre-hypertrophic chondrocytes	Wwp2	1.22259	0	0	0.988	0.295
Chondrocytes	4. Pre-hypertrophic chondrocytes	P3h1	1.21193	0	0	0.994	0.347
Chondrocytes	4. Pre-hypertrophic chondrocytes	Gale	1.20111	0	0	0.882	0.191
Chondrocytes	4. Pre-hypertrophic chondrocytes	Pdrg1	1.1947	0	0	0.982	0.453
Chondrocytes	4. Pre-hypertrophic chondrocytes	Ppic	1.19427	0	0	1	0.707
Chondrocytes	4. Pre-hypertrophic chondrocytes	Prkg2	1.19165	0	0	0.953	0.214
Chondrocytes	4. Pre-hypertrophic chondrocytes	Srm	1.18955	0	0	0.941	0.359
Chondrocytes	4. Pre-hypertrophic chondrocytes	Rcn1	1.18938	0	0	0.988	0.455
Chondrocytes	4. Pre-hypertrophic chondrocytes	Mfi2	1.18826	0	0	0.964	0.174
Chondrocytes	4. Pre-hypertrophic chondrocytes	Srpx	1.18789	0	0	0.982	0.33
Chondrocytes	4. Pre-hypertrophic chondrocytes	Vkorc1	1.17699	0	0	0.988	0.548
Chondrocytes	4. Pre-hypertrophic chondrocytes	Ostc	1.17273	0	0	0.988	0.606
Chondrocytes	4. Pre-hypertrophic chondrocytes	Atf3	1.14999	0	0	0.899	0.357
Chondrocytes	4. Pre-hypertrophic chondrocytes	Ncmap	1.14774	0	0	0.947	0.199
Chondrocytes	4. Pre-hypertrophic chondrocytes	Neat1	1.14181	0	0	1	0.602
Chondrocytes	4. Pre-hypertrophic chondrocytes	C1qtnf3	1.13183	0	0	0.704	0.084
Chondrocytes	4. Pre-hypertrophic chondrocytes	Fdps	1.12888	0	0	0.876	0.268
Chondrocytes	4. Pre-hypertrophic chondrocytes	Fam180a	1.12271	0	0	0.787	0.142
Chondrocytes	4. Pre-hypertrophic chondrocytes	Ssr2	1.11374	0	0	1	0.651
Chondrocytes	4. Pre-hypertrophic chondrocytes	Bhlhe41	1.10791	0	0	0.704	0.159
Chondrocytes	4. Pre-hypertrophic chondrocytes	Bhlhe40	1.09571	0	0	0.905	0.33
Chondrocytes	4. Pre-hypertrophic chondrocytes	Fgfr3	1.09202	0	0	0.935	0.254
Chondrocytes	4. Pre-hypertrophic chondrocytes	Ppib	1.06863	0	0	1	0.818
Chondrocytes	4. Pre-hypertrophic chondrocytes	P4hb	1.05902	0	0	1	0.563
Chondrocytes	4. Pre-hypertrophic chondrocytes	Slc26a2	1.05551	0	0	0.911	0.212
Chondrocytes	4. Pre-hypertrophic chondrocytes	Angptl2	1.05077	0	0	0.899	0.185
Chondrocytes	4. Pre-hypertrophic chondrocytes	Fam89a	1.04791	0	0	0.893	0.188
Chondrocytes	4. Pre-hypertrophic chondrocytes	Dnajb1	1.0478	0	0	0.805	0.435
Chondrocytes	4. Pre-hypertrophic chondrocytes	Ucma	1.04144	0	0	0.911	0.18
Chondrocytes	4. Pre-hypertrophic chondrocytes	Shisa2	1.03793	0	0	0.805	0.132
Chondrocytes	4. Pre-hypertrophic chondrocytes	Ost4	1.02696	0	0	0.982	0.749
Chondrocytes	4. Pre-hypertrophic chondrocytes	Tmed9	1.02012	0	0	1	0.728
Chondrocytes	4. Pre-hypertrophic chondrocytes	Mt1	1.01986	0	0	0.917	0.547
Chondrocytes	4. Pre-hypertrophic chondrocytes	Prr5	1.00707	0	0	0.828	0.152
Chondrocytes	4. Pre-hypertrophic chondrocytes	Pdgfrl	1.00642	0	0	0.846	0.213
Chondrocytes	4. Pre-hypertrophic chondrocytes	Cd9	1.00095	0	0	1	0.872
Chondrocytes	4. Pre-hypertrophic chondrocytes	Col12a1	1.00089	0	0	0.964	0.333
Chondrocytes	4. Pre-hypertrophic chondrocytes	Tspan3	0.99923	0	0	1	0.592
Chondrocytes	4. Pre-hypertrophic chondrocytes	Colgalt1	0.99915	0	0	0.953	0.386
Chondrocytes	4. Pre-hypertrophic chondrocytes	Gadd45g	0.99794	0	0	0.893	0.55
Chondrocytes	4. Pre-hypertrophic chondrocytes	Vit	0.98303	0	0	0.941	0.224
Chondrocytes	4. Pre-hypertrophic chondrocytes	Tmed3	0.98174	0	0	0.994	0.568
Chondrocytes	4. Pre-hypertrophic chondrocytes	Trpv4	0.98128	0	0	0.911	0.21
Chondrocytes	4. Pre-hypertrophic chondrocytes	Id1	0.97826	0	0	0.929	0.465
Chondrocytes	4. Pre-hypertrophic chondrocytes	Mt2	0.96184	0	0	0.751	0.338
Chondrocytes	4. Pre-hypertrophic chondrocytes	Ldha	0.95784	0	0	0.994	0.737
Chondrocytes	4. Pre-hypertrophic chondrocytes	Serpine1	0.95707	0	0	0.663	0.222
Chondrocytes	4. Pre-hypertrophic chondrocytes	Msmo1	0.94664	0	0	0.852	0.23
Chondrocytes	4. Pre-hypertrophic chondrocytes	2810474O19Rik	0.94242	0	0	0.793	0.347
Chondrocytes	4. Pre-hypertrophic chondrocytes	Tubb2a	0.94233	0	0	0.935	0.388
Chondrocytes	4. Pre-hypertrophic chondrocytes	S100b	0.93507	0	0	0.947	0.335
Chondrocytes	4. Pre-hypertrophic chondrocytes	Tmem97	0.92645	0	0	0.84	0.214
Chondrocytes	4. Pre-hypertrophic chondrocytes	Slc35b2	0.92516	0	0	0.964	0.358
Chondrocytes	4. Pre-hypertrophic chondrocytes	Dap	0.91703	0	0	0.976	0.511
Chondrocytes	4. Pre-hypertrophic chondrocytes	Rplp0	0.90983	0	0	1	0.941
Chondrocytes	4. Pre-hypertrophic chondrocytes	Scd2	0.90833	0	0	0.941	0.312
Chondrocytes	4. Pre-hypertrophic chondrocytes	Col6a1	0.9065	0	0	1	0.493
Chondrocytes	4. Pre-hypertrophic chondrocytes	Ikbip	0.89443	0	0	0.953	0.333
Chondrocytes	4. Pre-hypertrophic chondrocytes	Peg3	0.89113	0	0	0.858	0.183
Chondrocytes	4. Pre-hypertrophic chondrocytes	Lsp1	0.88663	0	0	0.964	0.388
Chondrocytes	4. Pre-hypertrophic chondrocytes	Gm8730	0.87357	0	0	0.988	0.659
Chondrocytes	4. Pre-hypertrophic chondrocytes	Fkbp10	0.87125	0	0	0.976	0.476
Chondrocytes	4. Pre-hypertrophic chondrocytes	Fkbp11	0.86604	0	0	0.882	0.261
Chondrocytes	4. Pre-hypertrophic chondrocytes	Morf4l2	0.86578	0	0	0.994	0.622
Chondrocytes	4. Pre-hypertrophic chondrocytes	Scd1	0.86214	0	0	0.87	0.236
Chondrocytes	4. Pre-hypertrophic chondrocytes	Vimp	0.85974	0	0	1	0.573
Chondrocytes	4. Pre-hypertrophic chondrocytes	Kctd4	0.85775	0	0	0.746	0.107
Chondrocytes	4. Pre-hypertrophic chondrocytes	Serp1	0.85585	0	0	0.982	0.583
Chondrocytes	4. Pre-hypertrophic chondrocytes	Kdelr2	0.85288	0	0	0.982	0.598
Chondrocytes	4. Pre-hypertrophic chondrocytes	Maged2	0.85281	0	0	0.97	0.376
Chondrocytes	4. Pre-hypertrophic chondrocytes	Ptch1	0.85219	0	0	0.846	0.18
Chondrocytes	4. Pre-hypertrophic chondrocytes	Insig1	0.83453	0	0	0.834	0.306
Chondrocytes	4. Pre-hypertrophic chondrocytes	Higd1a	0.83419	0	0	0.97	0.549
Chondrocytes	4. Pre-hypertrophic chondrocytes	Mdfi	0.8313	0	0	0.964	0.356
Chondrocytes	4. Pre-hypertrophic chondrocytes	Sec61b	0.83075	0	0	0.976	0.733
Chondrocytes	4. Pre-hypertrophic chondrocytes	Plagl1	0.82229	0	0	0.811	0.218
Chondrocytes	4. Pre-hypertrophic chondrocytes	Xylt1	0.81472	0	0	0.852	0.189
Chondrocytes	4. Pre-hypertrophic chondrocytes	Capn6	0.81384	0	0	0.751	0.143
Chondrocytes	4. Pre-hypertrophic chondrocytes	Dusp1	0.81355	0	0	0.959	0.645
Chondrocytes	4. Pre-hypertrophic chondrocytes	Mrpl17	0.81313	0	0	0.964	0.456
Chondrocytes	4. Pre-hypertrophic chondrocytes	Rspo3	0.81162	0	0	0.787	0.192
Chondrocytes	4. Pre-hypertrophic chondrocytes	Col6a3	0.81069	0	0	1	0.409
Chondrocytes	4. Pre-hypertrophic chondrocytes	Ivns1abp	0.80996	0	0	0.97	0.341
Chondrocytes	4. Pre-hypertrophic chondrocytes	Copz2	0.80498	0	0	0.982	0.526
Chondrocytes	4. Pre-hypertrophic chondrocytes	1700025G04Rik	0.80235	0	0	0.893	0.29
Chondrocytes	4. Pre-hypertrophic chondrocytes	Sec22b	0.79779	0	0	0.959	0.462
Chondrocytes	4. Pre-hypertrophic chondrocytes	Rcn2	0.7968	0	0	0.988	0.54
Chondrocytes	4. Pre-hypertrophic chondrocytes	Slc35a2	0.79216	0	0	0.882	0.281
Chondrocytes	4. Pre-hypertrophic chondrocytes	Ninj2	0.79163	0	0	0.722	0.098
Chondrocytes	4. Pre-hypertrophic chondrocytes	Slc2a5	0.78497	0	0	0.615	0.122
Chondrocytes	4. Pre-hypertrophic chondrocytes	Tmie	0.77841	0	0	0.675	0.129
Chondrocytes	4. Pre-hypertrophic chondrocytes	2810001G20Rik	0.77567	0	0	0.828	0.22
Chondrocytes	4. Pre-hypertrophic chondrocytes	Msi2	0.77251	0	0	0.917	0.289
Chondrocytes	4. Pre-hypertrophic chondrocytes	Pgam1	0.7723	0	0	0.97	0.506
Chondrocytes	4. Pre-hypertrophic chondrocytes	Cope	0.76693	0	0	0.994	0.611
Chondrocytes	4. Pre-hypertrophic chondrocytes	Jun	0.76647	0	0	0.988	0.716
Chondrocytes	4. Pre-hypertrophic chondrocytes	Tnfrsf11b	0.75941	0	0	0.627	0.127
Chondrocytes	4. Pre-hypertrophic chondrocytes	Nfatc2	0.75879	0	0	0.544	0.11
Chondrocytes	4. Pre-hypertrophic chondrocytes	Gdf10	0.75588	0	0	0.74	0.117
Chondrocytes	4. Pre-hypertrophic chondrocytes	Ppp1r1b	0.75418	0	0	0.805	0.173
Chondrocytes	4. Pre-hypertrophic chondrocytes	Wisp3	0.75203	0	0	0.722	0.138
Chondrocytes	4. Pre-hypertrophic chondrocytes	Pkm	0.75149	0	0	1	0.712
Chondrocytes	4. Pre-hypertrophic chondrocytes	Rpn2	0.75141	0	0	1	0.638
Chondrocytes	4. Pre-hypertrophic chondrocytes	Arf4	0.74971	0	0	0.994	0.686
Chondrocytes	4. Pre-hypertrophic chondrocytes	Pebp1	0.7488	0	0	0.988	0.658
Chondrocytes	4. Pre-hypertrophic chondrocytes	Mlec	0.7482	0	0	0.905	0.362
Chondrocytes	4. Pre-hypertrophic chondrocytes	Pde4b	0.74654	0	0	0.846	0.237
Chondrocytes	4. Pre-hypertrophic chondrocytes	H3f3b	0.74169	0	0	1	0.978
Chondrocytes	4. Pre-hypertrophic chondrocytes	H2-DMb1	0.74123	0	0	0.805	0.243
Chondrocytes	4. Pre-hypertrophic chondrocytes	Txndc5	0.73867	0	0	0.982	0.436
Chondrocytes	4. Pre-hypertrophic chondrocytes	Susd5	0.73395	0	0	0.923	0.259
Chondrocytes	4. Pre-hypertrophic chondrocytes	Rspo4	0.72711	0	0	0.627	0.068
Chondrocytes	4. Pre-hypertrophic chondrocytes	Htra3	0.72429	0	0	0.917	0.259
Chondrocytes	4. Pre-hypertrophic chondrocytes	Reep5	0.72331	0	0	0.994	0.662
Chondrocytes	4. Pre-hypertrophic chondrocytes	1810058I24Rik	0.71792	0	0	0.97	0.517
Chondrocytes	4. Pre-hypertrophic chondrocytes	Ssr1	0.7174	0	0	0.964	0.53
Chondrocytes	4. Pre-hypertrophic chondrocytes	Mif	0.71163	0	0	0.959	0.573
Chondrocytes	4. Pre-hypertrophic chondrocytes	Impa2	0.7103	0	0	0.763	0.186
Chondrocytes	4. Pre-hypertrophic chondrocytes	Npm1	0.7087	0	0	0.994	0.746
Chondrocytes	4. Pre-hypertrophic chondrocytes	Cgref1	0.70827	0	0	0.858	0.246
Chondrocytes	4. Pre-hypertrophic chondrocytes	Scin	0.70699	0	0	0.734	0.126
Chondrocytes	4. Pre-hypertrophic chondrocytes	Thoc7	0.70682	0	0	0.929	0.456
Chondrocytes	4. Pre-hypertrophic chondrocytes	Eef1g	0.70485	0	0	1	0.794
Chondrocytes	4. Pre-hypertrophic chondrocytes	Rexo2	0.70342	0	0	0.988	0.526
Chondrocytes	4. Pre-hypertrophic chondrocytes	Slc35e3	0.70215	0	0	0.805	0.184
Chondrocytes	4. Pre-hypertrophic chondrocytes	Gadd45b	0.7019	0	0	0.888	0.41
Chondrocytes	4. Pre-hypertrophic chondrocytes	Steap1	0.70179	0	0	0.675	0.141
Chondrocytes	4. Pre-hypertrophic chondrocytes	Cpa6	0.70062	0	0	0.716	0.127
Chondrocytes	4. Pre-hypertrophic chondrocytes	Hdlbp	0.69743	0	0	0.976	0.458
Chondrocytes	4. Pre-hypertrophic chondrocytes	Swi5	0.69724	0	0	0.97	0.71
Chondrocytes	4. Pre-hypertrophic chondrocytes	Snhg18	0.69549	0	0	0.935	0.498
Chondrocytes	4. Pre-hypertrophic chondrocytes	Bcat1	0.6911	0	0	0.71	0.13
Chondrocytes	4. Pre-hypertrophic chondrocytes	Tbrg1	0.68946	0	0	0.97	0.49
Chondrocytes	4. Pre-hypertrophic chondrocytes	Nrtn	0.68896	0	0	0.663	0.124
Chondrocytes	4. Pre-hypertrophic chondrocytes	Sec13	0.68551	0	0	0.941	0.419
Chondrocytes	4. Pre-hypertrophic chondrocytes	Nucb2	0.68537	0	0	0.834	0.258
Chondrocytes	4. Pre-hypertrophic chondrocytes	P4ha1	0.68372	0	0	0.959	0.402
Chondrocytes	4. Pre-hypertrophic chondrocytes	Crtap	0.68349	0	0	0.964	0.429
Chondrocytes	4. Pre-hypertrophic chondrocytes	Lman1	0.68279	0	0	0.964	0.475
Chondrocytes	4. Pre-hypertrophic chondrocytes	Gpx7	0.68248	0	0	0.947	0.384
Chondrocytes	4. Pre-hypertrophic chondrocytes	Socs1	0.68195	0	0	0.562	0.156
Chondrocytes	4. Pre-hypertrophic chondrocytes	Surf4	0.68164	0	0	0.935	0.45
Chondrocytes	4. Pre-hypertrophic chondrocytes	Cspg4	0.67815	0	0	0.888	0.262
Chondrocytes	4. Pre-hypertrophic chondrocytes	Tmx1	0.67795	0	0	0.976	0.465
Chondrocytes	4. Pre-hypertrophic chondrocytes	Stt3a	0.67568	0	0	0.97	0.454
Chondrocytes	4. Pre-hypertrophic chondrocytes	P4ha2	0.67547	0	0	0.888	0.284
Chondrocytes	4. Pre-hypertrophic chondrocytes	Fscn1	0.6741	0	0	0.911	0.369
Chondrocytes	4. Pre-hypertrophic chondrocytes	Rpl12	0.67141	0	0	0.982	0.776
Chondrocytes	4. Pre-hypertrophic chondrocytes	Rrbp1	0.67128	0	0	1	0.719
Chondrocytes	4. Pre-hypertrophic chondrocytes	Fkbp14	0.66942	0	0	0.799	0.237
Chondrocytes	4. Pre-hypertrophic chondrocytes	Tmed2	0.66865	0	0	1	0.75
Chondrocytes	4. Pre-hypertrophic chondrocytes	Runx3	0.66549	0	0	0.775	0.233
Chondrocytes	4. Pre-hypertrophic chondrocytes	Oat	0.66472	0	0	0.964	0.564
Chondrocytes	4. Pre-hypertrophic chondrocytes	Tmem167	0.6647	0	0	0.964	0.558
Chondrocytes	4. Pre-hypertrophic chondrocytes	Slc39a11	0.66204	0	0	0.734	0.164
Chondrocytes	4. Pre-hypertrophic chondrocytes	Pdia6	0.66177	0	0	1	0.737
Chondrocytes	4. Pre-hypertrophic chondrocytes	Mthfd2	0.66166	0	0	0.716	0.18
Chondrocytes	4. Pre-hypertrophic chondrocytes	Tsc22d1	0.65916	0	0	0.994	0.749
Chondrocytes	4. Pre-hypertrophic chondrocytes	Chst12	0.65835	0	0	0.87	0.296
Chondrocytes	4. Pre-hypertrophic chondrocytes	Cyp51	0.65785	0	0	0.645	0.165
Chondrocytes	4. Pre-hypertrophic chondrocytes	Grb10	0.65574	0	0	0.893	0.359
Chondrocytes	4. Pre-hypertrophic chondrocytes	Taf13	0.65482	0	0	0.858	0.296
Chondrocytes	4. Pre-hypertrophic chondrocytes	Pid1	0.65119	0	0	0.793	0.239
Chondrocytes	4. Pre-hypertrophic chondrocytes	Gtf2f2	0.64621	0	0	0.757	0.164
Chondrocytes	4. Pre-hypertrophic chondrocytes	Serf2	0.64551	0	0	0.994	0.943
Chondrocytes	4. Pre-hypertrophic chondrocytes	Gpr180	0.64483	0	0	0.852	0.292
Chondrocytes	4. Pre-hypertrophic chondrocytes	Flywch2	0.64432	0	0	0.663	0.138
Chondrocytes	4. Pre-hypertrophic chondrocytes	Slc38a3	0.6443	0	0	0.74	0.14
Chondrocytes	4. Pre-hypertrophic chondrocytes	Copb2	0.6442	0	0	0.935	0.388
Chondrocytes	4. Pre-hypertrophic chondrocytes	Rps2	0.644	0	0	1	0.912
Chondrocytes	4. Pre-hypertrophic chondrocytes	Cnpy2	0.64396	0	0	0.988	0.597
Chondrocytes	4. Pre-hypertrophic chondrocytes	Hspg2	0.64264	0	0	0.988	0.552
Chondrocytes	4. Pre-hypertrophic chondrocytes	Calml3	0.64222	0	0	0.698	0.141
Chondrocytes	4. Pre-hypertrophic chondrocytes	Pofut2	0.64175	0	0	0.941	0.474
Chondrocytes	4. Pre-hypertrophic chondrocytes	Sdc3	0.64115	0	0	0.964	0.415
Chondrocytes	4. Pre-hypertrophic chondrocytes	Mgp	0.63849	0	0	1	0.564
Chondrocytes	4. Pre-hypertrophic chondrocytes	Ift20	0.638	0	0	0.941	0.517
Chondrocytes	4. Pre-hypertrophic chondrocytes	Tgfb2	0.63777	0	0	0.781	0.168
Chondrocytes	4. Pre-hypertrophic chondrocytes	Wbp5	0.63541	0	0	0.964	0.622
Chondrocytes	4. Pre-hypertrophic chondrocytes	Tnni2	0.63492	0	0	0.645	0.15
Chondrocytes	4. Pre-hypertrophic chondrocytes	BC030870	0.6339	0	0	0.645	0.083
Chondrocytes	4. Pre-hypertrophic chondrocytes	Gm10073	0.63355	0	0	0.959	0.565
Chondrocytes	4. Pre-hypertrophic chondrocytes	Crispld2	0.6325	0	0	0.834	0.233
Chondrocytes	4. Pre-hypertrophic chondrocytes	Rplp1	0.6313	0	0	0.994	0.96
Chondrocytes	4. Pre-hypertrophic chondrocytes	Pdia5	0.62893	0	0	0.822	0.252
Chondrocytes	4. Pre-hypertrophic chondrocytes	Hoxc8	0.62845	0	0	0.698	0.174
Chondrocytes	4. Pre-hypertrophic chondrocytes	Nudcd2	0.62414	0	0	0.876	0.337
Chondrocytes	4. Pre-hypertrophic chondrocytes	Ugdh	0.62341	0	0	0.876	0.362
Chondrocytes	4. Pre-hypertrophic chondrocytes	Stc2	0.62309	0	0	0.675	0.14
Chondrocytes	4. Pre-hypertrophic chondrocytes	Mydgf	0.62256	0	0	0.964	0.53
Chondrocytes	4. Pre-hypertrophic chondrocytes	Tpi1	0.62201	0	0	0.953	0.508
Chondrocytes	4. Pre-hypertrophic chondrocytes	Nme1	0.62161	0	0	0.976	0.579
Chondrocytes	4. Pre-hypertrophic chondrocytes	Unc5c	0.61818	0	0	0.675	0.145
Chondrocytes	4. Pre-hypertrophic chondrocytes	Dad1	0.61794	0	0	0.994	0.792
Chondrocytes	4. Pre-hypertrophic chondrocytes	Tmem258	0.61658	0	0	0.982	0.695
Chondrocytes	4. Pre-hypertrophic chondrocytes	Yipf5	0.61599	0	0	0.905	0.405
Chondrocytes	4. Pre-hypertrophic chondrocytes	Nt5e	0.61409	0	0	0.663	0.176
Chondrocytes	4. Pre-hypertrophic chondrocytes	Loxl3	0.61351	0	0	0.84	0.268
Chondrocytes	4. Pre-hypertrophic chondrocytes	Junb	0.61138	0	0	0.982	0.8
Chondrocytes	4. Pre-hypertrophic chondrocytes	Rpl4	0.61056	0	0	1	0.889
Chondrocytes	4. Pre-hypertrophic chondrocytes	Matn4	0.60759	0	0	0.609	0.131
Chondrocytes	4. Pre-hypertrophic chondrocytes	Sox5	0.60741	0	0	0.728	0.171
Chondrocytes	4. Pre-hypertrophic chondrocytes	Pdcd4	0.60608	0	0	0.923	0.398
Chondrocytes	4. Pre-hypertrophic chondrocytes	Col16a1	0.60573	0	0	0.858	0.249
Chondrocytes	4. Pre-hypertrophic chondrocytes	Dok1	0.60303	0	0	0.728	0.233
Chondrocytes	4. Pre-hypertrophic chondrocytes	Lxn	0.60249	0	0	0.864	0.336
Chondrocytes	4. Pre-hypertrophic chondrocytes	Hist1h2ap	0.60194	0	0	0.45	0.084
Chondrocytes	4. Pre-hypertrophic chondrocytes	Dnajc25	0.60189	0	0	0.893	0.292
Chondrocytes	4. Pre-hypertrophic chondrocytes	Socs3	0.59864	0	0	0.899	0.507
Chondrocytes	4. Pre-hypertrophic chondrocytes	Pkdcc	0.59829	0	0	0.728	0.132
Chondrocytes	4. Pre-hypertrophic chondrocytes	1110065P20Rik	0.59792	0	0	0.846	0.311
Chondrocytes	4. Pre-hypertrophic chondrocytes	Eps8l2	0.59628	0	0	0.757	0.186
Chondrocytes	4. Pre-hypertrophic chondrocytes	Nrep	0.5946	0	0	0.811	0.266
Chondrocytes	4. Pre-hypertrophic chondrocytes	Sar1a	0.59426	0	0	0.976	0.555
Chondrocytes	4. Pre-hypertrophic chondrocytes	Siah2	0.59212	0	0	0.71	0.227
Chondrocytes	4. Pre-hypertrophic chondrocytes	Hmgcs1	0.59097	0	0	0.692	0.243
Chondrocytes	4. Pre-hypertrophic chondrocytes	Sec61g	0.5907	0	0	0.988	0.831
Chondrocytes	4. Pre-hypertrophic chondrocytes	Apof	0.58806	0	0	0.473	0.044
Chondrocytes	4. Pre-hypertrophic chondrocytes	Edil3	0.58616	0	0	0.746	0.159
Chondrocytes	4. Pre-hypertrophic chondrocytes	Fgfrl1	0.5861	0	0	0.781	0.194
Chondrocytes	4. Pre-hypertrophic chondrocytes	Grb14	0.58509	0	0	0.698	0.19
Chondrocytes	4. Pre-hypertrophic chondrocytes	Wscd2	0.58251	0	0	0.704	0.134
Chondrocytes	4. Pre-hypertrophic chondrocytes	Efcab1	0.58023	0	0	0.651	0.102
Chondrocytes	4. Pre-hypertrophic chondrocytes	Rab28	0.5778	0	0	0.929	0.362
Chondrocytes	4. Pre-hypertrophic chondrocytes	Gapdh	0.57588	0	0	0.988	0.752
Chondrocytes	4. Pre-hypertrophic chondrocytes	Col6a2	0.57524	0	0	0.994	0.475
Chondrocytes	4. Pre-hypertrophic chondrocytes	Btg2	0.57386	0	0	0.959	0.621
Chondrocytes	4. Pre-hypertrophic chondrocytes	Fos	0.57176	0	0	0.988	0.82
Chondrocytes	4. Pre-hypertrophic chondrocytes	Rpl22l1	0.56944	0	0	0.994	0.877
Chondrocytes	4. Pre-hypertrophic chondrocytes	Gm10076	0.56589	0	0	0.964	0.703
Chondrocytes	4. Pre-hypertrophic chondrocytes	Yif1a	0.56467	0	0	0.846	0.39
Chondrocytes	4. Pre-hypertrophic chondrocytes	Lrrc59	0.56414	0	0	0.876	0.362
Chondrocytes	4. Pre-hypertrophic chondrocytes	Anxa5	0.55544	0	0	1	0.764
Chondrocytes	4. Pre-hypertrophic chondrocytes	Slc44a2	0.55365	0	0	0.876	0.307
Chondrocytes	4. Pre-hypertrophic chondrocytes	Anxa11	0.55291	0	0	0.911	0.358
Chondrocytes	4. Pre-hypertrophic chondrocytes	Gfpt2	0.54957	0	0	0.68	0.141
Chondrocytes	4. Pre-hypertrophic chondrocytes	Krtcap2	0.54822	0	0	0.964	0.716
Chondrocytes	4. Pre-hypertrophic chondrocytes	Ier3ip1	0.54669	0	0	0.994	0.604
Chondrocytes	4. Pre-hypertrophic chondrocytes	Hspe1	0.5466	0	0	0.97	0.661
Chondrocytes	4. Pre-hypertrophic chondrocytes	Mrps6	0.54624	0	0	0.899	0.386
Chondrocytes	4. Pre-hypertrophic chondrocytes	Cd109	0.54619	0	0	0.763	0.188
Chondrocytes	4. Pre-hypertrophic chondrocytes	2700060E02Rik	0.54461	0	0	0.964	0.624
Chondrocytes	4. Pre-hypertrophic chondrocytes	Ldlrad3	0.54388	0	0	0.734	0.205
Chondrocytes	4. Pre-hypertrophic chondrocytes	Sema3d	0.54249	0	0	0.562	0.146
Chondrocytes	4. Pre-hypertrophic chondrocytes	Snai1	0.53826	0	0	0.669	0.216
Chondrocytes	4. Pre-hypertrophic chondrocytes	Gramd2	0.53747	0	0	0.521	0.091
Chondrocytes	4. Pre-hypertrophic chondrocytes	Spcs1	0.53364	0	0	0.982	0.734
Chondrocytes	4. Pre-hypertrophic chondrocytes	F5	0.53171	0	0	0.669	0.165
Chondrocytes	4. Pre-hypertrophic chondrocytes	Stk26	0.52866	0	0	0.692	0.145
Chondrocytes	4. Pre-hypertrophic chondrocytes	Rpsa	0.52835	0	0	1	0.897
Chondrocytes	4. Pre-hypertrophic chondrocytes	Gjb6	0.52672	0	0	0.349	0.025
Chondrocytes	4. Pre-hypertrophic chondrocytes	Oaf	0.5224	0	0	0.793	0.212
Chondrocytes	4. Pre-hypertrophic chondrocytes	Hk2	0.52126	0	0	0.722	0.198
Chondrocytes	4. Pre-hypertrophic chondrocytes	Car8	0.52027	0	0	0.491	0.09
Chondrocytes	4. Pre-hypertrophic chondrocytes	Gxylt2	0.51877	0	0	0.781	0.236
Chondrocytes	4. Pre-hypertrophic chondrocytes	Nog	0.51785	0	0	0.544	0.112
Chondrocytes	4. Pre-hypertrophic chondrocytes	Gfpt1	0.5176	0	0	0.746	0.225
Chondrocytes	4. Pre-hypertrophic chondrocytes	Prorsd1	0.51724	0	0	0.763	0.278
Chondrocytes	4. Pre-hypertrophic chondrocytes	Tfg	0.51613	0	0	0.846	0.332
Chondrocytes	4. Pre-hypertrophic chondrocytes	Ddost	0.51609	0	0	0.959	0.599
Chondrocytes	4. Pre-hypertrophic chondrocytes	Sqle	0.51472	0	0	0.598	0.137
Chondrocytes	4. Pre-hypertrophic chondrocytes	Nim1k	0.51398	0	0	0.533	0.098
Chondrocytes	4. Pre-hypertrophic chondrocytes	Tmed1	0.51185	0	0	0.834	0.363
Chondrocytes	4. Pre-hypertrophic chondrocytes	Srprb	0.50969	0	0	0.834	0.294
Chondrocytes	4. Pre-hypertrophic chondrocytes	Bgn	0.50503	0	0	1	0.8
Chondrocytes	4. Pre-hypertrophic chondrocytes	Pycr1	0.50311	0	0	0.645	0.14
Chondrocytes	4. Pre-hypertrophic chondrocytes	Dlx5	0.503	0	0	0.769	0.281
Chondrocytes	4. Pre-hypertrophic chondrocytes	Rpl39	0.50299	0	0	1	0.925
Chondrocytes	4. Pre-hypertrophic chondrocytes	H19	0.50263	0	0	0.225	0.063
Chondrocytes	4. Pre-hypertrophic chondrocytes	A2m	0.50255	0	0	0.284	0.04
Chondrocytes	4. Pre-hypertrophic chondrocytes	Praf2	0.5013	0	0	0.822	0.312
Chondrocytes	4. Pre-hypertrophic chondrocytes	Tomm20	0.50033	0	0	0.982	0.63
Chondrocytes	5. Hypertrophic chondrocytes	Col10a1	6.11548	0	0	0.885	0.098
Chondrocytes	5. Hypertrophic chondrocytes	Pcolce2	3.65792	0	0	0.994	0.243
Chondrocytes	5. Hypertrophic chondrocytes	Cytl1	3.46499	0	0	0.72	0.124
Chondrocytes	5. Hypertrophic chondrocytes	3110079O15Rik	3.04918	0	0	0.994	0.29
Chondrocytes	5. Hypertrophic chondrocytes	Ihh	2.98806	0	0	0.936	0.038
Chondrocytes	5. Hypertrophic chondrocytes	Chad	2.93846	0	0	1	0.293
Chondrocytes	5. Hypertrophic chondrocytes	Hapln1	2.82072	0	0	0.994	0.257
Chondrocytes	5. Hypertrophic chondrocytes	Pth1r	2.77404	0	0	1	0.511
Chondrocytes	5. Hypertrophic chondrocytes	Tnni2	2.74919	0	0	0.892	0.131
Chondrocytes	5. Hypertrophic chondrocytes	Fxyd3	2.72022	0	0	0.924	0.146
Chondrocytes	5. Hypertrophic chondrocytes	Cdkn1c	2.67081	0	0	0.955	0.299
Chondrocytes	5. Hypertrophic chondrocytes	Comp	2.54291	0	0	0.994	0.338
Chondrocytes	5. Hypertrophic chondrocytes	Nrgn	2.5339	0	0	0.917	0.072
Chondrocytes	5. Hypertrophic chondrocytes	Mia	2.41572	0	0	0.994	0.249
Chondrocytes	5. Hypertrophic chondrocytes	Ccdc80	2.38813	0	0	1	0.511
Chondrocytes	5. Hypertrophic chondrocytes	Cst3	2.34827	0	0	1	0.952
Chondrocytes	5. Hypertrophic chondrocytes	Alpl	2.32604	0	0	0.975	0.433
Chondrocytes	5. Hypertrophic chondrocytes	F13a1	2.31818	0	0	0.892	0.101
Chondrocytes	5. Hypertrophic chondrocytes	Crispld1	2.31442	0	0	0.955	0.248
Chondrocytes	5. Hypertrophic chondrocytes	Col2a1	2.23102	0	0	1	0.44
Chondrocytes	5. Hypertrophic chondrocytes	Acan	2.17276	0	0	0.994	0.257
Chondrocytes	5. Hypertrophic chondrocytes	Panx3	2.16317	0	0	0.968	0.158
Chondrocytes	5. Hypertrophic chondrocytes	Fxyd2	2.15324	0	0	0.987	0.243
Chondrocytes	5. Hypertrophic chondrocytes	Ibsp	2.11852	0	0	0.892	0.386
Chondrocytes	5. Hypertrophic chondrocytes	Smpd3	2.11268	0	0	0.975	0.254
Chondrocytes	5. Hypertrophic chondrocytes	Enpp2	2.07934	0	0	0.93	0.158
Chondrocytes	5. Hypertrophic chondrocytes	Cpe	2.06837	0	0	1	0.549
Chondrocytes	5. Hypertrophic chondrocytes	Ddit4l	2.02905	0	0	0.898	0.083
Chondrocytes	5. Hypertrophic chondrocytes	Col11a1	2.01562	0	0	0.994	0.387
Chondrocytes	5. Hypertrophic chondrocytes	Matn1	1.99117	0	0	0.866	0.135
Chondrocytes	5. Hypertrophic chondrocytes	Sgms2	1.98533	0	0	0.911	0.242
Chondrocytes	5. Hypertrophic chondrocytes	Il17b	1.8943	0	0	0.904	0.132
Chondrocytes	5. Hypertrophic chondrocytes	Fn1	1.87323	0	0	1	0.5
Chondrocytes	5. Hypertrophic chondrocytes	Atp1b3	1.8604	0	0	0.987	0.48
Chondrocytes	5. Hypertrophic chondrocytes	Anxa8	1.85859	0	0	0.955	0.133
Chondrocytes	5. Hypertrophic chondrocytes	Col9a2	1.832	0	0	1	0.291
Chondrocytes	5. Hypertrophic chondrocytes	Sparc	1.83191	0	0	1	0.961
Chondrocytes	5. Hypertrophic chondrocytes	Col9a1	1.82824	0	0	0.987	0.257
Chondrocytes	5. Hypertrophic chondrocytes	Lgals3	1.82367	0	0	0.994	0.48
Chondrocytes	5. Hypertrophic chondrocytes	Serinc5	1.81146	0	0	0.93	0.182
Chondrocytes	5. Hypertrophic chondrocytes	Col11a2	1.79214	0	0	0.994	0.34
Chondrocytes	5. Hypertrophic chondrocytes	Col9a3	1.77273	0	0	1	0.289
Chondrocytes	5. Hypertrophic chondrocytes	Ptp4a1	1.75236	0	0	0.981	0.458
Chondrocytes	5. Hypertrophic chondrocytes	Matn3	1.71566	0	0	0.975	0.242
Chondrocytes	5. Hypertrophic chondrocytes	Cd24a	1.70147	0	0	1	0.372
Chondrocytes	5. Hypertrophic chondrocytes	Shisa4	1.70033	0	0	0.968	0.311
Chondrocytes	5. Hypertrophic chondrocytes	Dhx58os	1.69001	0	0	0.987	0.21
Chondrocytes	5. Hypertrophic chondrocytes	Map1lc3b	1.68405	0	0	1	0.774
Chondrocytes	5. Hypertrophic chondrocytes	Grb14	1.67458	0	0	0.955	0.17
Chondrocytes	5. Hypertrophic chondrocytes	Prkg2	1.65851	0	0	0.994	0.215
Chondrocytes	5. Hypertrophic chondrocytes	Krtap17-1	1.64641	0	0	0.223	0.008
Chondrocytes	5. Hypertrophic chondrocytes	Sox9	1.644	0	0	0.994	0.276
Chondrocytes	5. Hypertrophic chondrocytes	Tspan13	1.54057	0	0	0.987	0.314
Chondrocytes	5. Hypertrophic chondrocytes	Scrg1	1.51136	0	0	0.955	0.239
Chondrocytes	5. Hypertrophic chondrocytes	Chadl	1.45715	0	0	0.981	0.243
Chondrocytes	5. Hypertrophic chondrocytes	Rgcc	1.4568	0	0	0.981	0.433
Chondrocytes	5. Hypertrophic chondrocytes	Timp3	1.44169	0	0	0.994	0.54
Chondrocytes	5. Hypertrophic chondrocytes	Il17d	1.43935	0	0	0.803	0.114
Chondrocytes	5. Hypertrophic chondrocytes	Col27a1	1.43176	0	0	0.987	0.286
Chondrocytes	5. Hypertrophic chondrocytes	Nrep	1.40671	0	0	0.873	0.264
Chondrocytes	5. Hypertrophic chondrocytes	Dnajb1	1.40616	0	0	0.892	0.429
Chondrocytes	5. Hypertrophic chondrocytes	Frzb	1.34418	0	0	0.701	0.051
Chondrocytes	5. Hypertrophic chondrocytes	Msmo1	1.33478	0	0	0.93	0.227
Chondrocytes	5. Hypertrophic chondrocytes	Mef2c	1.31213	0	0	0.994	0.582
Chondrocytes	5. Hypertrophic chondrocytes	Adk	1.28198	0	0	0.975	0.318
Chondrocytes	5. Hypertrophic chondrocytes	H1f0	1.27782	0	0	0.892	0.456
Chondrocytes	5. Hypertrophic chondrocytes	Lect1	1.26188	0	0	1	0.254
Chondrocytes	5. Hypertrophic chondrocytes	Stc2	1.26008	0	0	0.847	0.127
Chondrocytes	5. Hypertrophic chondrocytes	Rarres1	1.23773	0	0	0.822	0.157
Chondrocytes	5. Hypertrophic chondrocytes	Fdps	1.21212	0	0	0.898	0.27
Chondrocytes	5. Hypertrophic chondrocytes	Ivns1abp	1.2024	0	0	0.987	0.343
Chondrocytes	5. Hypertrophic chondrocytes	Btg1	1.19181	0	0	1	0.815
Chondrocytes	5. Hypertrophic chondrocytes	Map1lc3a	1.18137	0	0	0.981	0.654
Chondrocytes	5. Hypertrophic chondrocytes	Foxa3	1.15896	0	0	0.866	0.124
Chondrocytes	5. Hypertrophic chondrocytes	Fbln7	1.12542	0	0	0.949	0.22
Chondrocytes	5. Hypertrophic chondrocytes	Smim5	1.11382	0	0	0.904	0.235
Chondrocytes	5. Hypertrophic chondrocytes	Ppa1	1.10025	0	0	0.943	0.346
Chondrocytes	5. Hypertrophic chondrocytes	Cdkn1a	1.09581	0	0	0.962	0.512
Chondrocytes	5. Hypertrophic chondrocytes	Insig1	1.08971	0	0	0.898	0.304
Chondrocytes	5. Hypertrophic chondrocytes	Cgref1	1.08768	0	0	0.898	0.246
Chondrocytes	5. Hypertrophic chondrocytes	Neat1	1.08249	0	0	0.994	0.605
Chondrocytes	5. Hypertrophic chondrocytes	Bmp2	1.0771	0	0	0.567	0.106
Chondrocytes	5. Hypertrophic chondrocytes	Mfge8	1.07689	0	0	1	0.645
Chondrocytes	5. Hypertrophic chondrocytes	Hmgcs1	1.06286	0	0	0.86	0.23
Chondrocytes	5. Hypertrophic chondrocytes	Col6a3	1.04417	0	0	0.987	0.415
Chondrocytes	5. Hypertrophic chondrocytes	Trps1	1.02153	0	0	0.962	0.342
Chondrocytes	5. Hypertrophic chondrocytes	1810058I24Rik	1.02045	0	0	0.987	0.519
Chondrocytes	5. Hypertrophic chondrocytes	Eps8l2	1.01928	0	0	0.943	0.173
Chondrocytes	5. Hypertrophic chondrocytes	Scin	1.01597	0	0	0.847	0.12
Chondrocytes	5. Hypertrophic chondrocytes	Cited1	1.01205	0	0	0.675	0.039
Chondrocytes	5. Hypertrophic chondrocytes	Pdgfrl	1.00981	0	0	0.866	0.215
Chondrocytes	5. Hypertrophic chondrocytes	Fam43a	1.00855	0	0	0.822	0.189
Chondrocytes	5. Hypertrophic chondrocytes	Cystm1	1.00348	0	0	0.854	0.142
Chondrocytes	5. Hypertrophic chondrocytes	Sdc4	1.00033	0	0	0.981	0.47
Chondrocytes	5. Hypertrophic chondrocytes	Ssr4	0.99967	0	0	0.987	0.638
Chondrocytes	5. Hypertrophic chondrocytes	Susd5	0.99866	0	0	0.987	0.258
Chondrocytes	5. Hypertrophic chondrocytes	Cd9	0.99155	0	0	1	0.873
Chondrocytes	5. Hypertrophic chondrocytes	Serpine1	0.98493	0	0	0.72	0.22
Chondrocytes	5. Hypertrophic chondrocytes	Thbs1	0.98044	0	0	0.93	0.351
Chondrocytes	5. Hypertrophic chondrocytes	Papss2	0.98025	0	0	0.943	0.27
Chondrocytes	5. Hypertrophic chondrocytes	Epyc	0.9784	0	0	0.955	0.22
Chondrocytes	5. Hypertrophic chondrocytes	Lxn	0.97503	0	0	0.936	0.333
Chondrocytes	5. Hypertrophic chondrocytes	Wnt5b	0.96963	0	0	0.885	0.181
Chondrocytes	5. Hypertrophic chondrocytes	F5	0.9688	0	0	0.79	0.158
Chondrocytes	5. Hypertrophic chondrocytes	Tsc22d4	0.93587	0	0	0.936	0.366
Chondrocytes	5. Hypertrophic chondrocytes	Snhg18	0.93061	0	0	0.981	0.497
Chondrocytes	5. Hypertrophic chondrocytes	Slc38a4	0.92919	0	0	0.72	0.052
Chondrocytes	5. Hypertrophic chondrocytes	Peg3	0.92873	0	0	0.822	0.191
Chondrocytes	5. Hypertrophic chondrocytes	Spon2	0.92156	0	0	0.573	0.085
Chondrocytes	5. Hypertrophic chondrocytes	Nim1k	0.92078	0	0	0.752	0.081
Chondrocytes	5. Hypertrophic chondrocytes	Capn6	0.91609	0	0	0.86	0.137
Chondrocytes	5. Hypertrophic chondrocytes	Smim14	0.91426	0	0	0.994	0.623
Chondrocytes	5. Hypertrophic chondrocytes	2810474O19Rik	0.90795	0	0	0.86	0.343
Chondrocytes	5. Hypertrophic chondrocytes	Tmbim1	0.9037	0	0	0.904	0.329
Chondrocytes	5. Hypertrophic chondrocytes	Wnk4	0.89751	0	0	0.682	0.027
Chondrocytes	5. Hypertrophic chondrocytes	Siah2	0.89537	0	0	0.834	0.218
Chondrocytes	5. Hypertrophic chondrocytes	Gmpr	0.89357	0	0	0.815	0.049
Chondrocytes	5. Hypertrophic chondrocytes	Chst12	0.89241	0	0	0.949	0.293
Chondrocytes	5. Hypertrophic chondrocytes	Nt5e	0.89159	0	0	0.796	0.167
Chondrocytes	5. Hypertrophic chondrocytes	Ppic	0.8864	0	0	1	0.71
Chondrocytes	5. Hypertrophic chondrocytes	Serpina1d	0.88	0	0	0.758	0.188
Chondrocytes	5. Hypertrophic chondrocytes	Bhlhe40	0.86602	0	0	0.904	0.335
Chondrocytes	5. Hypertrophic chondrocytes	Nog	0.8658	0	0	0.669	0.103
Chondrocytes	5. Hypertrophic chondrocytes	Col6a1	0.85837	0	0	1	0.497
Chondrocytes	5. Hypertrophic chondrocytes	Gng5	0.84763	0	0	1	0.842
Chondrocytes	5. Hypertrophic chondrocytes	Steap1	0.84097	0	0	0.777	0.135
Chondrocytes	5. Hypertrophic chondrocytes	Cd200	0.8408	0	0	0.994	0.543
Chondrocytes	5. Hypertrophic chondrocytes	Trib1	0.83754	0	0	0.79	0.242
Chondrocytes	5. Hypertrophic chondrocytes	Tcf7l2	0.83312	0	0	0.777	0.248
Chondrocytes	5. Hypertrophic chondrocytes	Efemp2	0.83168	0	0	0.994	0.488
Chondrocytes	5. Hypertrophic chondrocytes	Zfp652	0.82579	0	0	0.796	0.232
Chondrocytes	5. Hypertrophic chondrocytes	Mdfi	0.81972	0	0	0.949	0.361
Chondrocytes	5. Hypertrophic chondrocytes	Ppib	0.81432	0	0	1	0.82
Chondrocytes	5. Hypertrophic chondrocytes	Atf3	0.81388	0	0	0.873	0.364
Chondrocytes	5. Hypertrophic chondrocytes	R3hdml	0.81309	0	1e-05	0.223	0.076
Chondrocytes	5. Hypertrophic chondrocytes	Loxl4	0.8116	0	0	0.586	0.035
Chondrocytes	5. Hypertrophic chondrocytes	Aldh1a3	0.80939	0	0	0.529	0.02
Chondrocytes	5. Hypertrophic chondrocytes	Rasd1	0.80932	0	0	0.796	0.218
Chondrocytes	5. Hypertrophic chondrocytes	Idi1	0.79128	0	0	0.752	0.126
Chondrocytes	5. Hypertrophic chondrocytes	Timp1	0.78717	0	0	0.854	0.42
Chondrocytes	5. Hypertrophic chondrocytes	Fam89a	0.78524	0	0	0.828	0.199
Chondrocytes	5. Hypertrophic chondrocytes	Tubb2a	0.78405	0	0	0.975	0.389
Chondrocytes	5. Hypertrophic chondrocytes	Cyr61	0.779	0	0	0.987	0.583
Chondrocytes	5. Hypertrophic chondrocytes	Trim47	0.77797	0	0	0.943	0.334
Chondrocytes	5. Hypertrophic chondrocytes	Anxa2	0.77176	0	0	1	0.727
Chondrocytes	5. Hypertrophic chondrocytes	Ckap4	0.76915	0	0	0.936	0.477
[truncated: 2,647 more rows]

## Sheet: 2c
CELL LINEAGE	CLUSTER NUMBER AND CELL TYPE	GENE	AVERAGE LOG2(FC)	P VALUE	ADJUSTED P VALUE	PCT.1	PCT.2
B cells	16. Pre B cells	BACH2	4.03284	0	0	0.727	0.203
B cells	16. Pre B cells	AFF3	3.92139	0	0	0.95	0.132
B cells	16. Pre B cells	ACSM3	3.79974	0	0	0.35	0.057
B cells	16. Pre B cells	LINC01374	3.30656	0	0	0.889	0.01
B cells	16. Pre B cells	AL589693.1	2.97968	0	0	0.49	0.064
B cells	16. Pre B cells	ARPP21	2.8873	0	0	0.552	0.003
B cells	16. Pre B cells	LDLRAD4	2.83509	0	0	0.907	0.259
B cells	16. Pre B cells	CD79B	2.82187	0	0	0.562	0.066
B cells	16. Pre B cells	DNTT	2.81214	0	0	0.264	0.003
B cells	16. Pre B cells	IGHM	2.76057	0	0	0.833	0.132
B cells	16. Pre B cells	GZMB	2.69061	0	0	0.338	0.007
B cells	16. Pre B cells	VPREB3	2.57373	0	0	0.523	0.025
B cells	16. Pre B cells	NIBAN3	2.57237	0	0	0.778	0.04
B cells	16. Pre B cells	RCSD1	2.56901	0	0	0.773	0.148
B cells	16. Pre B cells	VPREB1	2.51593	0	0	0.455	0.003
B cells	16. Pre B cells	IGLL1	2.45505	0	0	0.401	0.013
B cells	16. Pre B cells	HLA-DRA	2.43426	0	0	0.951	0.254
B cells	16. Pre B cells	CD74	2.43061	0	0	0.977	0.362
B cells	16. Pre B cells	IRF4	2.41716	0	0	0.647	0.024
B cells	16. Pre B cells	TCF4	2.38006	0	0	0.94	0.553
B cells	16. Pre B cells	IRF8	2.31429	0	0	0.443	0.064
B cells	16. Pre B cells	TCL1A	2.28362	0	0	0.431	0.018
B cells	16. Pre B cells	GPR183	2.26177	0	0	0.405	0.077
B cells	16. Pre B cells	MZB1	2.24877	0	0	0.811	0.055
B cells	16. Pre B cells	SSBP2	2.14486	2.20514e-183	7.71955e-179	0.829	0.573
B cells	16. Pre B cells	PPP1R14B	2.11795	0	0	0.767	0.298
B cells	16. Pre B cells	RHEX	2.10559	0	0	0.384	0.031
B cells	16. Pre B cells	CXCR4	2.06944	0	0	0.93	0.187
B cells	16. Pre B cells	STRBP	2.06452	0	0	0.82	0.134
B cells	16. Pre B cells	CD38	2.02192	0	0	0.55	0.038
B cells	16. Pre B cells	LINC01478	2.00515	0	0	0.331	0.003
B cells	16. Pre B cells	MSI2	1.94037	0	0	0.768	0.289
B cells	16. Pre B cells	AREG	1.93152	2.0565e-258	7.1992e-254	0.394	0.09
B cells	16. Pre B cells	AC023590.1	1.92764	0	0	0.361	0.021
B cells	16. Pre B cells	IRF7	1.92715	3.60883e-278	1.26334e-273	0.446	0.12
B cells	16. Pre B cells	JCHAIN	1.92516	0	0	0.493	0.115
B cells	16. Pre B cells	BCL11A	1.90653	0	0	0.684	0.067
B cells	16. Pre B cells	PAX5	1.88426	0	0	0.481	0.04
B cells	16. Pre B cells	IL3RA	1.87953	0	0	0.507	0.132
B cells	16. Pre B cells	FHIT	1.82132	7.35219e-220	2.57378e-215	0.661	0.274
B cells	16. Pre B cells	TMEM131L	1.81904	3.52562e-189	1.23421e-184	0.609	0.275
B cells	16. Pre B cells	MAN1A1	1.78431	0	0	0.872	0.418
B cells	16. Pre B cells	PRKCB	1.78143	0	0	0.9	0.202
B cells	16. Pre B cells	IGLC1	1.77699	1.77127e-112	6.20068e-108	0.471	0.221
B cells	16. Pre B cells	RGS1	1.7674	0	0	0.385	0.048
B cells	16. Pre B cells	CD37	1.76235	0	0	0.839	0.148
B cells	16. Pre B cells	ZHX2	1.75853	0	0	0.826	0.33
B cells	16. Pre B cells	BCL7A	1.74658	0	0	0.652	0.098
B cells	16. Pre B cells	ACSM1	1.73268	0	0	0.27	0.009
B cells	16. Pre B cells	EZR	1.72691	0	0	0.87	0.301
B cells	16. Pre B cells	RUBCN	1.71366	0	0	0.612	0.121
B cells	16. Pre B cells	RUBCNL	1.71327	0	0	0.678	0.051
B cells	16. Pre B cells	SEL1L3	1.70909	1.07768e-207	3.77264e-203	0.395	0.112
B cells	16. Pre B cells	HLA-DPB1	1.70056	0	0	0.881	0.281
B cells	16. Pre B cells	P2RY14	1.69665	0	0	0.421	0.022
B cells	16. Pre B cells	AC007100.1	1.68927	0	0	0.304	0.006
B cells	16. Pre B cells	FCHSD2	1.68649	1.91783e-232	6.71373e-228	0.842	0.522
B cells	16. Pre B cells	GAB1	1.6833	0	0	0.799	0.36
B cells	16. Pre B cells	CD2AP	1.67955	0	0	0.743	0.283
B cells	16. Pre B cells	C12orf75	1.67583	5.72707e-245	2.00488e-240	0.464	0.141
B cells	16. Pre B cells	TOP2B	1.65466	4.38971e-241	1.5367e-236	0.766	0.372
B cells	16. Pre B cells	SYK	1.6434	0	0	0.817	0.124
B cells	16. Pre B cells	FAM160A1	1.64002	1.95851e-177	6.85617e-173	0.362	0.107
B cells	16. Pre B cells	MME	1.636	1.73794e-210	6.08402e-206	0.524	0.191
B cells	16. Pre B cells	CMTM7	1.62643	0	0	0.652	0.216
B cells	16. Pre B cells	PLAC8	1.62214	0	0	0.499	0.12
B cells	16. Pre B cells	PPP1R16B	1.62106	0	0	0.653	0.115
B cells	16. Pre B cells	HIST1H1C	1.6116	6.93175e-157	2.4266e-152	0.611	0.292
B cells	16. Pre B cells	GNG7	1.60634	0	0	0.798	0.19
B cells	16. Pre B cells	RGS2	1.60374	0	0	0.616	0.154
B cells	16. Pre B cells	CARD11	1.602	0	0	0.595	0.06
B cells	16. Pre B cells	SPIB	1.57182	0	0	0.559	0.021
B cells	16. Pre B cells	AC016168.2	1.56578	0	0	0.385	0.004
B cells	16. Pre B cells	CLIC3	1.56442	0	0	0.304	0.025
B cells	16. Pre B cells	AC008696.2	1.55531	0	0	0.396	0.007
B cells	16. Pre B cells	IQGAP2	1.55374	0	0	0.791	0.153
B cells	16. Pre B cells	RELL1	1.55061	0	0	0.78	0.263
B cells	16. Pre B cells	TCF3	1.54617	0	0	0.643	0.151
B cells	16. Pre B cells	CCDC50	1.54269	1.56848e-119	5.49076e-115	0.533	0.298
B cells	16. Pre B cells	SLC8A1-AS1	1.53637	0	0	0.413	0.027
B cells	16. Pre B cells	SLC9A7	1.53484	0	0	0.621	0.06
B cells	16. Pre B cells	TTC7A	1.53266	0	0	0.702	0.153
B cells	16. Pre B cells	LAPTM5	1.52595	0	0	0.86	0.199
B cells	16. Pre B cells	ZFAT	1.52202	0	0	0.407	0.089
B cells	16. Pre B cells	NR4A3	1.51938	2.09309e-113	7.32727e-109	0.414	0.172
B cells	16. Pre B cells	HLA-DRB1	1.51471	0	0	0.867	0.27
B cells	16. Pre B cells	POLB	1.4967	6.88673e-280	2.41084e-275	0.489	0.136
B cells	16. Pre B cells	STMN1	1.49338	0	0	0.766	0.241
B cells	16. Pre B cells	HLA-DPA1	1.47834	0	0	0.839	0.237
B cells	16. Pre B cells	UCP2	1.47055	0	0	0.66	0.081
B cells	16. Pre B cells	ZCCHC7	1.46819	4.43582e-195	1.55285e-190	0.857	0.536
B cells	16. Pre B cells	ATP8A1	1.45265	0	0	0.684	0.137
B cells	16. Pre B cells	TMEM243	1.45165	0	0	0.734	0.248
B cells	16. Pre B cells	SNHG7	1.43596	0	0	0.804	0.355
B cells	16. Pre B cells	PCDH9	1.43428	2.17454e-95	7.6124e-91	0.556	0.29
B cells	16. Pre B cells	PLD4	1.41907	0	0	0.416	0.015
B cells	16. Pre B cells	SEC61B	1.41429	2.61086e-123	9.13985e-119	0.767	0.562
B cells	16. Pre B cells	RABGAP1L	1.40064	8.07204e-120	2.82578e-115	0.753	0.566
B cells	16. Pre B cells	MDM4	1.3867	9.23238e-285	3.23198e-280	0.864	0.462
B cells	16. Pre B cells	PDE4B	1.38557	6.107e-209	2.13788e-204	0.699	0.319
B cells	16. Pre B cells	RB1	1.38539	8.29153e-197	2.90262e-192	0.815	0.473
B cells	16. Pre B cells	CUX2	1.38165	0	0	0.339	0.007
B cells	16. Pre B cells	DTX1	1.37853	0	0	0.362	0.015
B cells	16. Pre B cells	HLA-DQA1	1.37513	0	0	0.673	0.094
B cells	16. Pre B cells	PIK3AP1	1.37258	0	0	0.674	0.066
B cells	16. Pre B cells	GAB2	1.36764	0	0	0.705	0.217
B cells	16. Pre B cells	GALNT7	1.36577	0	0	0.628	0.17
B cells	16. Pre B cells	SEPTIN6	1.36287	0	0	0.763	0.214
B cells	16. Pre B cells	WDFY4	1.36022	0	0	0.613	0.061
B cells	16. Pre B cells	ADAM23	1.35885	0	0	0.259	0.013
B cells	16. Pre B cells	BLNK	1.34293	0	0	0.644	0.065
B cells	16. Pre B cells	TBC1D1	1.34176	1.36649e-300	4.78366e-296	0.737	0.263
B cells	16. Pre B cells	ITM2C	1.34081	1.05865e-187	3.70602e-183	0.62	0.295
B cells	16. Pre B cells	PITPNM2	1.34045	0	0	0.387	0.081
B cells	16. Pre B cells	TAPT1	1.33013	8.55336e-288	2.99427e-283	0.648	0.228
B cells	16. Pre B cells	MLXIP	1.32456	6.03564e-209	2.1129e-204	0.583	0.232
B cells	16. Pre B cells	HIST1H2AC	1.31917	6.6652e-206	2.33329e-201	0.591	0.231
B cells	16. Pre B cells	ERO1B	1.31418	0	0	0.764	0.303
B cells	16. Pre B cells	RAG1	1.31039	0	0	0.308	0.007
B cells	16. Pre B cells	CD9	1.30786	1.4754e-119	5.16495e-115	0.512	0.235
B cells	16. Pre B cells	RBM38	1.3066	0	0	0.669	0.084
B cells	16. Pre B cells	CIITA	1.29909	0	0	0.638	0.072
B cells	16. Pre B cells	RAPGEF5	1.2963	5.74772e-210	2.01211e-205	0.345	0.084
B cells	16. Pre B cells	LINC02227	1.29475	0	0	0.357	0.011
B cells	16. Pre B cells	DGKD	1.28825	2.57502e-232	9.01438e-228	0.668	0.265
B cells	16. Pre B cells	ZNF331	1.27797	4.92847e-39	1.72531e-34	0.39	0.252
B cells	16. Pre B cells	SLC38A1	1.27733	0	0	0.712	0.131
B cells	16. Pre B cells	INPP5D	1.26803	0	0	0.704	0.159
B cells	16. Pre B cells	PRKCE	1.26302	1.34137e-186	4.69573e-182	0.754	0.396
B cells	16. Pre B cells	VAMP8	1.26224	0	0	0.689	0.167
B cells	16. Pre B cells	N4BP2L1	1.26148	7.56186e-263	2.64718e-258	0.63	0.238
B cells	16. Pre B cells	HLA-DMA	1.25745	0	0	0.736	0.193
B cells	16. Pre B cells	CYFIP2	1.245	0	0	0.74	0.124
B cells	16. Pre B cells	ERP29	1.24216	1.52513e-253	5.33903e-249	0.78	0.424
B cells	16. Pre B cells	ANKRD11	1.24213	4.04148e-239	1.4148e-234	0.889	0.64
B cells	16. Pre B cells	CLN8	1.24205	0	0	0.506	0.102
B cells	16. Pre B cells	PHACTR1	1.23964	0	0	0.598	0.153
B cells	16. Pre B cells	MOB1B	1.2392	3.88599e-172	1.36037e-167	0.508	0.203
B cells	16. Pre B cells	TAPT1-AS1	1.22894	1.61824e-93	5.66496e-89	0.403	0.185
B cells	16. Pre B cells	STK32B	1.22206	0	0	0.325	0.025
B cells	16. Pre B cells	UBE2E2	1.21713	2.1495e-195	7.52475e-191	0.738	0.371
B cells	16. Pre B cells	SNX29	1.21366	5.49785e-212	1.92463e-207	0.773	0.395
B cells	16. Pre B cells	ARID1B	1.20878	1.67073e-201	5.84872e-197	0.934	0.716
B cells	16. Pre B cells	CCDC191	1.20565	1.80165e-85	6.30705e-81	0.361	0.164
B cells	16. Pre B cells	HDAC9	1.19816	3.14727e-272	1.10176e-267	0.567	0.17
B cells	16. Pre B cells	MYB	1.19625	0	0	0.448	0.037
B cells	16. Pre B cells	THUMPD1	1.19492	3.38858e-76	1.18624e-71	0.516	0.299
B cells	16. Pre B cells	LINC01013	1.19378	0	0	0.237	0.013
B cells	16. Pre B cells	WASF1	1.1935	5.46918e-260	1.9146e-255	0.452	0.12
B cells	16. Pre B cells	LILRA4	1.19106	0	0	0.32	0.001
B cells	16. Pre B cells	SLC7A5	1.18886	1.16661e-203	4.08397e-199	0.411	0.12
B cells	16. Pre B cells	IKZF2	1.18875	2.68698e-205	9.4063e-201	0.413	0.118
B cells	16. Pre B cells	AL132996.1	1.18678	0	0	0.25	0.005
B cells	16. Pre B cells	PTPRE	1.18224	0	0	0.762	0.207
B cells	16. Pre B cells	SLC15A4	1.1807	2.68372e-154	9.3949e-150	0.373	0.127
B cells	16. Pre B cells	CCDC138	1.18035	1.08868e-159	3.81116e-155	0.38	0.122
B cells	16. Pre B cells	ITPR1	1.17701	1.30314e-237	4.56191e-233	0.614	0.223
B cells	16. Pre B cells	NCOA3	1.17572	1.63039e-208	5.70749e-204	0.788	0.412
B cells	16. Pre B cells	AKAP13	1.1743	3.11012e-140	1.08876e-135	0.869	0.649
B cells	16. Pre B cells	CUX1	1.17257	1.24366e-247	4.35369e-243	0.881	0.547
B cells	16. Pre B cells	HERPUD1	1.16829	1.51495e-67	5.30337e-63	0.66	0.534
B cells	16. Pre B cells	HLA-DQB1	1.16748	0	0	0.68	0.118
B cells	16. Pre B cells	UBASH3B	1.16747	0	0	0.469	0.084
B cells	16. Pre B cells	RAP1GDS1	1.16638	1.1742e-253	4.11053e-249	0.696	0.285
B cells	16. Pre B cells	AP003086.1	1.16403	0	0	0.547	0.12
B cells	16. Pre B cells	EIF2AK3	1.16211	3.22131e-239	1.12768e-234	0.643	0.239
B cells	16. Pre B cells	NSMCE1	1.16033	3.25412e-154	1.13917e-149	0.502	0.204
B cells	16. Pre B cells	EPB41	1.16007	0	0	0.7	0.196
B cells	16. Pre B cells	LIMD2	1.15593	4.07937e-244	1.42806e-239	0.657	0.247
B cells	16. Pre B cells	H1FX	1.15362	4.0502e-105	1.41785e-100	0.758	0.529
B cells	16. Pre B cells	RIC1	1.1505	2.0301e-240	7.10677e-236	0.779	0.385
B cells	16. Pre B cells	MEF2C	1.14969	2.60268e-148	9.11122e-144	0.788	0.475
B cells	16. Pre B cells	AUTS2	1.14397	5.26761e-141	1.84403e-136	0.867	0.59
B cells	16. Pre B cells	STK38	1.1417	2.73004e-174	9.55704e-170	0.666	0.322
B cells	16. Pre B cells	TNRC6B	1.14139	2.07494e-208	7.26375e-204	0.914	0.669
B cells	16. Pre B cells	BCR	1.14096	1.37065e-287	4.79823e-283	0.529	0.15
B cells	16. Pre B cells	IGLC2	1.14089	2.53849e-59	8.88651e-55	0.547	0.327
B cells	16. Pre B cells	FLT3	1.13441	0	0	0.401	0.028
B cells	16. Pre B cells	NEIL1	1.13343	0	0	0.383	0.057
B cells	16. Pre B cells	FOXP1	1.13183	2.70427e-179	9.46683e-175	0.939	0.727
B cells	16. Pre B cells	PMAIP1	1.13071	0	0	0.489	0.09
B cells	16. Pre B cells	SCT	1.12851	0	0	0.303	0.001
B cells	16. Pre B cells	CAMK1D	1.12599	1.59458e-177	5.58215e-173	0.598	0.248
B cells	16. Pre B cells	NGLY1	1.12561	0	0	0.722	0.25
B cells	16. Pre B cells	IGLC3	1.1097	7.11748e-27	2.49162e-22	0.399	0.269
B cells	16. Pre B cells	SNHG6	1.10615	1.90845e-202	6.6809e-198	0.832	0.496
B cells	16. Pre B cells	HIST1H1D	1.10151	0	0	0.522	0.08
B cells	16. Pre B cells	GAS7	1.09831	1.97876e-172	6.92705e-168	0.41	0.128
B cells	16. Pre B cells	SH2B3	1.09808	1.74218e-278	6.09884e-274	0.53	0.159
B cells	16. Pre B cells	PIK3CD	1.09737	0	0	0.539	0.087
B cells	16. Pre B cells	PAN3	1.08828	2.45756e-202	8.60319e-198	0.884	0.579
B cells	16. Pre B cells	UBE2J1	1.08619	8.7019e-265	3.04627e-260	0.71	0.303
B cells	16. Pre B cells	MPPED2	1.08523	1.75653e-108	6.14908e-104	0.304	0.105
B cells	16. Pre B cells	CASC15	1.0839	6.14767e-127	2.15212e-122	0.383	0.139
B cells	16. Pre B cells	CCND3	1.08289	6.73506e-154	2.35774e-149	0.683	0.334
B cells	16. Pre B cells	DOCK10	1.08178	1.49192e-265	5.22277e-261	0.705	0.248
B cells	16. Pre B cells	CDYL	1.08164	1.06547e-168	3.72989e-164	0.643	0.324
B cells	16. Pre B cells	SOX4	1.08143	1.28276e-171	4.49055e-167	0.8	0.46
B cells	16. Pre B cells	CD79A	1.07968	0	0	0.444	0.041
B cells	16. Pre B cells	CDK6	1.0787	1.8409e-196	6.44445e-192	0.676	0.294
B cells	16. Pre B cells	DTNBP1	1.07838	3.12778e-249	1.09494e-244	0.666	0.258
B cells	16. Pre B cells	PPM1K	1.0777	3.73795e-303	1.30854e-298	0.616	0.201
B cells	16. Pre B cells	SFMBT2	1.07705	0	0	0.53	0.112
B cells	16. Pre B cells	A1BG	1.07645	0	0	0.564	0.09
B cells	16. Pre B cells	ITPR2	1.0736	7.9434e-236	2.78075e-231	0.768	0.367
B cells	16. Pre B cells	MIR181A1HG	1.07125	5.56913e-245	1.94958e-240	0.455	0.121
B cells	16. Pre B cells	NR3C1	1.07056	1.43536e-137	5.02478e-133	0.862	0.661
B cells	16. Pre B cells	GNA12	1.06755	4.48049e-162	1.56848e-157	0.578	0.272
B cells	16. Pre B cells	JARID2	1.06438	4.79774e-206	1.67954e-201	0.808	0.434
B cells	16. Pre B cells	KLHL24	1.05921	9.89266e-158	3.46312e-153	0.725	0.401
B cells	16. Pre B cells	ISG20	1.05787	0	0	0.614	0.155
B cells	16. Pre B cells	CCDC69	1.05395	0	0	0.609	0.173
B cells	16. Pre B cells	SH2D3C	1.04883	0	0	0.569	0.106
B cells	16. Pre B cells	MAML3	1.04851	4.22134e-156	1.47776e-151	0.552	0.219
B cells	16. Pre B cells	CORO1C	1.0424	3.90598e-116	1.36737e-111	0.522	0.273
B cells	16. Pre B cells	ROR1	1.0417	6.87413e-37	2.40643e-32	0.318	0.191
B cells	16. Pre B cells	CDK13	1.0365	7.57322e-140	2.65116e-135	0.801	0.516
B cells	16. Pre B cells	LINC01226	1.03459	0	0	0.415	0.003
B cells	16. Pre B cells	LINC02245	1.03163	0	0	0.489	0.073
B cells	16. Pre B cells	CLEC4C	1.02968	0	0	0.331	0.003
B cells	16. Pre B cells	RAB11FIP1	1.02838	5.48224e-148	1.91917e-143	0.483	0.191
B cells	16. Pre B cells	CD53	1.02836	0	0	0.708	0.143
B cells	16. Pre B cells	STX7	1.02748	2.50391e-216	8.76542e-212	0.679	0.293
B cells	16. Pre B cells	CORO7	1.02403	3.54748e-221	1.24187e-216	0.439	0.126
B cells	16. Pre B cells	XBP1	1.01875	5.21152e-154	1.8244e-149	0.647	0.347
B cells	16. Pre B cells	BTG2	1.01631	3.03806e-176	1.06353e-171	0.789	0.434
B cells	16. Pre B cells	RNASET2	1.01598	1.86374e-167	6.52439e-163	0.537	0.227
B cells	16. Pre B cells	RGS7	1.01509	0	0	0.245	0.011
B cells	16. Pre B cells	E2F5	1.01272	0	0	0.427	0.045
B cells	16. Pre B cells	YBX3	1.01192	1.32527e-45	4.63939e-41	0.622	0.549
B cells	16. Pre B cells	FYTTD1	1.01086	2.88073e-157	1.00846e-152	0.57	0.274
B cells	16. Pre B cells	TLE5	1.00863	1.86921e-184	6.54353e-180	0.8	0.467
B cells	16. Pre B cells	CERS6	1.00752	7.5252e-111	2.63435e-106	0.588	0.331
B cells	16. Pre B cells	TRABD	1.00445	0	0	0.66	0.17
B cells	16. Pre B cells	MTMR1	1.00179	0	0	0.519	0.117
B cells	16. Pre B cells	HIVEP1	0.999012	1.81541e-158	6.35519e-154	0.651	0.326
B cells	16. Pre B cells	KDM4C	0.997366	2.50028e-171	8.75273e-167	0.749	0.403
B cells	16. Pre B cells	PNPLA7	0.995738	6.57577e-207	2.30198e-202	0.245	0.046
B cells	16. Pre B cells	AL139020.1	0.994974	0	0	0.201	0.002
B cells	16. Pre B cells	RANBP2	0.994594	3.42826e-57	1.20013e-52	0.6	0.449
B cells	16. Pre B cells	ARHGEF18	0.990707	1.49914e-271	5.24802e-267	0.57	0.172
B cells	16. Pre B cells	CYBA	0.989421	2.349e-129	8.22313e-125	0.808	0.556
B cells	16. Pre B cells	STIM2	0.987139	2.36755e-192	8.28808e-188	0.583	0.224
B cells	16. Pre B cells	NDUFAF6	0.985134	5.55409e-61	1.94432e-56	0.407	0.222
B cells	16. Pre B cells	HLA-DRB5	0.977056	0	0	0.564	0.121
B cells	16. Pre B cells	ARHGEF7	0.974403	1.51869e-157	5.31647e-153	0.702	0.369
B cells	16. Pre B cells	CREM	0.973473	4.75857e-65	1.66583e-60	0.485	0.292
B cells	16. Pre B cells	DERL3	0.97315	0	0	0.38	0.029
B cells	16. Pre B cells	ZC3HAV1	0.973117	1.12236e-105	3.92905e-101	0.727	0.479
B cells	16. Pre B cells	LINC01237	0.971273	0	0	0.371	0.039
B cells	16. Pre B cells	HNRNPA1	0.969728	1.1055e-163	3.87003e-159	0.883	0.676
B cells	16. Pre B cells	INPP4A	0.96923	8.29344e-87	2.90328e-82	0.472	0.253
B cells	16. Pre B cells	AC007381.1	0.968724	0	0	0.375	0.006
B cells	16. Pre B cells	REL	0.966856	5.27705e-227	1.84734e-222	0.704	0.283
B cells	16. Pre B cells	TP53INP1	0.96671	7.23727e-89	2.53355e-84	0.328	0.135
B cells	16. Pre B cells	GNA15	0.964204	0	0	0.361	0.029
B cells	16. Pre B cells	AC007384.1	0.960484	3.09528e-182	1.08356e-177	0.521	0.184
B cells	16. Pre B cells	RAB11A	0.959122	3.31932e-137	1.16199e-132	0.797	0.512
B cells	16. Pre B cells	ZMYM2	0.955485	3.39366e-154	1.18802e-149	0.802	0.517
B cells	16. Pre B cells	COL24A1	0.953445	0	0	0.33	0.05
B cells	16. Pre B cells	RHOH	0.95333	0	0	0.559	0.126
B cells	16. Pre B cells	ITGA4	0.950323	0	0	0.578	0.099
B cells	16. Pre B cells	LRMP	0.949926	0	0	0.487	0.079
B cells	16. Pre B cells	SH2D4B	0.948728	0	0	0.216	0.008
B cells	16. Pre B cells	ATP2A3	0.947917	0	0	0.603	0.106
B cells	16. Pre B cells	LINC00996	0.947767	0	0	0.265	0.003
B cells	16. Pre B cells	TSPAN13	0.942369	0	0	0.479	0.045
B cells	16. Pre B cells	SLC25A5	0.941218	2.94178e-185	1.02983e-180	0.752	0.4
B cells	16. Pre B cells	RPS11	0.941126	3.02614e-177	1.05936e-172	0.927	0.738
B cells	16. Pre B cells	EGLN3	0.940754	0	0	0.335	0.04
B cells	16. Pre B cells	SCMH1	0.940252	1.66797e-103	5.83907e-99	0.713	0.437
B cells	16. Pre B cells	STX17-AS1	0.940202	4.55618e-171	1.59498e-166	0.309	0.078
B cells	16. Pre B cells	FCRL1	0.940134	0	0	0.295	0.034
B cells	16. Pre B cells	HLA-DMB	0.938224	0	0	0.542	0.063
B cells	16. Pre B cells	NFKBID	0.937863	0	0	0.545	0.112
B cells	16. Pre B cells	UBAC2	0.936455	8.43957e-203	2.95444e-198	0.738	0.363
B cells	16. Pre B cells	CCDC88A	0.930478	9.88701e-90	3.46115e-85	0.588	0.373
B cells	16. Pre B cells	RAPGEF2	0.92862	5.846e-114	2.04651e-109	0.78	0.535
B cells	16. Pre B cells	TFDP2	0.926584	4.15088e-93	1.4531e-88	0.654	0.406
B cells	16. Pre B cells	ADAM19	0.924276	0	0	0.468	0.077
B cells	16. Pre B cells	VDAC1	0.923704	7.18817e-118	2.51636e-113	0.635	0.349
B cells	16. Pre B cells	GALNT2	0.921793	2.26472e-165	7.92809e-161	0.653	0.319
B cells	16. Pre B cells	KLHL6	0.916852	0	0	0.496	0.052
B cells	16. Pre B cells	FAM214A	0.915212	9.99839e-165	3.50014e-160	0.708	0.351
B cells	16. Pre B cells	LIME1	0.914803	1.20059e-304	4.20291e-300	0.33	0.058
B cells	16. Pre B cells	CDKN2D	0.913992	0	0	0.619	0.132
B cells	16. Pre B cells	YPEL5	0.909751	1.94967e-173	6.82521e-169	0.753	0.434
B cells	16. Pre B cells	PLEKHG1	0.908703	7.27114e-111	2.54541e-106	0.401	0.155
B cells	16. Pre B cells	PDE4D	0.908303	3.11653e-71	1.091e-66	0.712	0.525
B cells	16. Pre B cells	CHST11	0.908026	3.46324e-139	1.21238e-134	0.765	0.447
B cells	16. Pre B cells	SUB1	0.905044	7.91374e-165	2.77036e-160	0.85	0.62
B cells	16. Pre B cells	IFNAR2	0.904907	3.63754e-167	1.27339e-162	0.666	0.333
B cells	16. Pre B cells	CREB3L2	0.903553	6.05716e-77	2.12043e-72	0.49	0.287
B cells	16. Pre B cells	AC108879.1	0.901366	0	0	0.19	0.001
B cells	16. Pre B cells	CNOT6L	0.898764	5.91271e-190	2.06986e-185	0.757	0.379
B cells	16. Pre B cells	CECR2	0.898438	0	0	0.209	0.01
B cells	16. Pre B cells	LINC00426	0.897184	0	0	0.295	0.014
B cells	16. Pre B cells	ARPC3	0.896755	7.30845e-192	2.55847e-187	0.855	0.594
B cells	16. Pre B cells	SPINT2	0.896181	0	0	0.58	0.134
B cells	16. Pre B cells	XYLT1	0.896108	4.32122e-167	1.51273e-162	0.591	0.244
B cells	16. Pre B cells	ZBTB18	0.895488	0	0	0.477	0.071
B cells	16. Pre B cells	FCER1G	0.891308	2.27776e-183	7.97375e-179	0.346	0.087
B cells	16. Pre B cells	SNX2	0.889876	1.42675e-92	4.99462e-88	0.663	0.421
B cells	16. Pre B cells	DENND4A	0.88934	1.82389e-134	6.38489e-130	0.803	0.507
B cells	16. Pre B cells	SMPD3	0.889191	0	0	0.298	0.009
B cells	16. Pre B cells	MCTP2	0.885831	1.17642e-119	4.11831e-115	0.489	0.213
B cells	16. Pre B cells	ZNF124	0.881076	0	0	0.496	0.118
B cells	16. Pre B cells	LRIG1	0.877798	1.42721e-80	4.99625e-76	0.296	0.118
B cells	16. Pre B cells	ZNF10	0.876645	8.01491e-103	2.80578e-98	0.502	0.25
B cells	16. Pre B cells	AC021594.2	0.876521	0	0	0.242	0.01
B cells	16. Pre B cells	PI4KA	0.876395	8.30004e-150	2.90559e-145	0.6	0.289
B cells	16. Pre B cells	LHPP	0.874633	1.86378e-162	6.52455e-158	0.348	0.104
B cells	16. Pre B cells	RAP1GAP2	0.872487	1.90959e-298	6.68491e-294	0.423	0.089
B cells	16. Pre B cells	RACK1	0.866142	9.43873e-149	3.30422e-144	0.905	0.72
B cells	16. Pre B cells	AC119396.1	0.865563	0	0	0.318	0.045
B cells	16. Pre B cells	RAG2	0.865029	0	0	0.274	0.003
B cells	16. Pre B cells	LAT2	0.860712	0	0	0.359	0.063
B cells	16. Pre B cells	LRRC26	0.859847	0	0	0.308	0.001
B cells	16. Pre B cells	SH3TC1	0.857653	0	0	0.446	0.05
B cells	16. Pre B cells	LAIR1	0.855983	0	0	0.456	0.062
B cells	16. Pre B cells	MGAT5	0.853039	2.74833e-155	9.62107e-151	0.643	0.29
B cells	16. Pre B cells	RPS10	0.850594	1.23656e-147	4.32884e-143	0.878	0.658
B cells	16. Pre B cells	SINHCAF	0.850074	0	0	0.577	0.145
B cells	16. Pre B cells	SMAD1	0.84852	1.30022e-60	4.55168e-56	0.336	0.168
B cells	16. Pre B cells	ERN1	0.847499	6.02158e-79	2.10798e-74	0.41	0.202
B cells	16. Pre B cells	AGPAT5	0.845395	1.87083e-211	6.54921e-207	0.425	0.121
B cells	16. Pre B cells	AP1B1	0.843771	4.82128e-213	1.68779e-208	0.46	0.139
B cells	16. Pre B cells	OFD1	0.839689	1.33647e-152	4.67859e-148	0.653	0.323
B cells	16. Pre B cells	TRAK1	0.83707	7.40042e-141	2.59066e-136	0.652	0.326
B cells	16. Pre B cells	GAPT	0.836607	0	0	0.4	0.036
B cells	16. Pre B cells	RPS27	0.833736	6.99758e-165	2.44964e-160	0.963	0.84
B cells	16. Pre B cells	RNASE6	0.833096	0	0	0.357	0.029
B cells	16. Pre B cells	AMZ1	0.831908	0	0	0.394	0.077
B cells	16. Pre B cells	PHEX	0.831187	0	0	0.262	0.015
B cells	16. Pre B cells	GPBP1	0.828691	1.02975e-158	3.60484e-154	0.87	0.628
B cells	16. Pre B cells	CD72	0.828436	0	0	0.349	0.05
B cells	16. Pre B cells	C16orf74	0.824676	2.20525e-196	7.71991e-192	0.221	0.04
B cells	16. Pre B cells	GRK3	0.821244	2.39122e-188	8.37094e-184	0.498	0.165
B cells	16. Pre B cells	DUSP5	0.819553	8.04814e-99	2.81741e-94	0.359	0.146
B cells	16. Pre B cells	GNA13	0.818685	1.01588e-190	3.55629e-186	0.599	0.24
B cells	16. Pre B cells	PAIP2	0.8184	3.19292e-162	1.11774e-157	0.791	0.477
B cells	16. Pre B cells	UTRN	0.817863	7.50449e-131	2.6271e-126	0.89	0.645
B cells	16. Pre B cells	PPP1R2	0.815529	4.86221e-160	1.70212e-155	0.701	0.357
B cells	16. Pre B cells	BANP	0.814983	1.06548e-173	3.72994e-169	0.5	0.187
B cells	16. Pre B cells	MTSS1	0.813909	3.40902e-45	1.19339e-40	0.283	0.143
B cells	16. Pre B cells	BEST3	0.813213	0	0	0.177	0.001
B cells	16. Pre B cells	AC079793.1	0.81205	0	0	0.571	0.136
B cells	16. Pre B cells	TPD52	0.811226	1.53786e-305	5.38357e-301	0.416	0.085
B cells	16. Pre B cells	P2RX1	0.810486	0	0	0.447	0.052
B cells	16. Pre B cells	TGIF2	0.810213	5.9119e-261	2.06958e-256	0.503	0.144
B cells	16. Pre B cells	CDC42SE2	0.809941	2.37214e-191	8.30417e-187	0.793	0.394
B cells	16. Pre B cells	TCL6	0.809584	0	0	0.322	0.006
B cells	16. Pre B cells	AC087286.2	0.809469	2.50543e-113	8.77077e-109	0.388	0.15
B cells	16. Pre B cells	VAV3	0.807911	2.97514e-269	1.04151e-264	0.609	0.177
B cells	16. Pre B cells	MEF2D	0.807412	1.85178e-213	6.48254e-209	0.595	0.222
B cells	16. Pre B cells	APBB1IP	0.806227	2.36855e-139	8.29157e-135	0.812	0.459
B cells	16. Pre B cells	CDR2	0.806121	3.13568e-78	1.09771e-73	0.52	0.288
B cells	16. Pre B cells	ERGIC1	0.804808	2.08358e-101	7.294e-97	0.578	0.317
B cells	16. Pre B cells	EDEM1	0.803063	3.94614e-283	1.38142e-278	0.562	0.163
B cells	16. Pre B cells	LINC01004	0.802679	2.40307e-117	8.41242e-113	0.616	0.319
B cells	16. Pre B cells	PELI2	0.802253	1.11461e-130	3.9019e-126	0.621	0.297
B cells	16. Pre B cells	S1PR4	0.800428	0	0	0.405	0.04
B cells	16. Pre B cells	C22orf34	0.798598	0	0	0.452	0.085
B cells	16. Pre B cells	MYBL2	0.798105	0	0	0.357	0.019
B cells	16. Pre B cells	PDE7A	0.797699	6.80243e-102	2.38133e-97	0.663	0.383
B cells	16. Pre B cells	SAMD12	0.79733	5.70295e-264	1.99643e-259	0.325	0.062
B cells	16. Pre B cells	ALCAM	0.796755	4.59005e-184	1.60684e-179	0.451	0.14
B cells	16. Pre B cells	RPL15	0.794576	4.19898e-147	1.46994e-142	0.931	0.771
B cells	16. Pre B cells	DAPK1	0.792279	8.0104e-142	2.8042e-137	0.356	0.112
B cells	16. Pre B cells	MALT1	0.790288	2.38522e-87	8.34994e-83	0.495	0.259
B cells	16. Pre B cells	DCK	0.789256	0	0	0.488	0.096
B cells	16. Pre B cells	SPCS1	0.788253	1.84705e-44	6.46598e-40	0.609	0.509
B cells	16. Pre B cells	TNFRSF21	0.785522	0	0	0.388	0.034
B cells	16. Pre B cells	GRAMD1B	0.785004	1.38165e-239	4.83675e-235	0.436	0.112
B cells	16. Pre B cells	ARAP2	0.784866	0	0	0.545	0.114
B cells	16. Pre B cells	LPIN1	0.784732	5.36194e-78	1.87705e-73	0.444	0.232
B cells	16. Pre B cells	WDR49	0.784221	0	0	0.291	0.018
B cells	16. Pre B cells	CD83	0.782833	9.67369e-131	3.38647e-126	0.408	0.142
B cells	16. Pre B cells	RPS7	0.781805	1.70951e-142	5.98448e-138	0.936	0.773
B cells	16. Pre B cells	RPS28	0.779461	2.17529e-147	7.61504e-143	0.952	0.839
B cells	16. Pre B cells	KLHL14	0.77885	0	0	0.184	0.016
B cells	16. Pre B cells	PRMT9	0.776806	2.73724e-86	9.58224e-82	0.376	0.165
B cells	16. Pre B cells	GLCCI1	0.776736	6.13676e-94	2.1483e-89	0.673	0.384
B cells	16. Pre B cells	TEX14	0.775785	1.67466e-40	5.86247e-36	0.502	0.356
B cells	16. Pre B cells	MPEG1	0.774887	0	0	0.313	0.029
B cells	16. Pre B cells	RPL10	0.773392	4.65686e-138	1.63023e-133	0.963	0.846
B cells	16. Pre B cells	PTMA	0.772209	1.41593e-133	4.95675e-129	0.97	0.863
B cells	16. Pre B cells	ZNF433-AS1	0.771448	2.00321e-231	7.01264e-227	0.496	0.148
B cells	16. Pre B cells	ATP5MG	0.770826	8.11645e-137	2.84133e-132	0.841	0.639
B cells	16. Pre B cells	SLC35F3	0.770082	0	0	0.276	0.004
B cells	16. Pre B cells	PPP2R5C	0.767687	3.2253e-168	1.12908e-163	0.751	0.409
B cells	16. Pre B cells	UHRF2	0.767457	2.50117e-146	8.75584e-142	0.612	0.278
B cells	16. Pre B cells	MIR155HG	0.767405	1.03658e-150	3.62876e-146	0.22	0.047
B cells	16. Pre B cells	N4BP2	0.766601	5.83206e-164	2.04163e-159	0.521	0.2
B cells	16. Pre B cells	YPEL1	0.763264	0	0	0.412	0.066
B cells	16. Pre B cells	BAHCC1	0.755491	1.47477e-276	5.16274e-272	0.391	0.085
B cells	16. Pre B cells	MAD1L1	0.755232	5.23499e-182	1.83261e-177	0.521	0.193
B cells	16. Pre B cells	ANKRD33B	0.754051	1.10452e-55	3.86661e-51	0.31	0.15
B cells	16. Pre B cells	GNB1	0.753428	1.79083e-127	6.26915e-123	0.822	0.579
B cells	16. Pre B cells	WAKMAR2	0.752316	0	0	0.381	0.055
B cells	16. Pre B cells	CEP128	0.751901	5.2092e-165	1.82358e-160	0.436	0.142
B cells	16. Pre B cells	CYB561A3	0.751721	1.19868e-217	4.19623e-213	0.42	0.12
B cells	16. Pre B cells	SELENOO	0.751108	1.92797e-145	6.74923e-141	0.492	0.196
B cells	16. Pre B cells	HPS4	0.74925	2.25683e-72	7.90048e-68	0.348	0.158
B cells	16. Pre B cells	MTF2	0.749168	5.45859e-107	1.91089e-102	0.604	0.322
B cells	16. Pre B cells	MKNK2	0.74788	5.83436e-107	2.04243e-102	0.55	0.273
B cells	16. Pre B cells	SULF2	0.747766	4.7901e-50	1.67687e-45	0.385	0.226
B cells	16. Pre B cells	SIDT1	0.747131	0	0	0.379	0.046
B cells	16. Pre B cells	NACA	0.745082	5.65785e-114	1.98064e-109	0.915	0.767
B cells	16. Pre B cells	RPS13	0.742789	7.17754e-132	2.51264e-127	0.939	0.779
B cells	16. Pre B cells	POU2AF1	0.74224	0	0	0.284	0.022
B cells	16. Pre B cells	COBLL1	0.741931	1.16246e-21	4.06941e-17	0.38	0.284
B cells	16. Pre B cells	ATP1B3	0.740704	1.15484e-78	4.04277e-74	0.696	0.457
B cells	16. Pre B cells	ADARB2	0.739761	5.66806e-10	1.98422e-05	0.109	0.065
B cells	16. Pre B cells	LILRB4	0.739486	0	0	0.309	0.013
B cells	16. Pre B cells	2003-03-01	0.739472	8.88669e-72	3.11096e-67	0.476	0.256
B cells	16. Pre B cells	CCDC112	0.737041	9.87951e-308	3.45852e-303	0.312	0.052
B cells	16. Pre B cells	HIVEP2	0.736985	4.58431e-69	1.60483e-64	0.636	0.424
B cells	16. Pre B cells	LAMP5	0.731893	0	0	0.283	0.01
B cells	16. Pre B cells	BTK	0.731491	0	0	0.437	0.056
B cells	16. Pre B cells	NT5C2	0.728407	8.59208e-151	3.00783e-146	0.795	0.482
B cells	16. Pre B cells	CXXC5	0.728183	2.72671e-205	9.54538e-201	0.526	0.181
B cells	16. Pre B cells	ZMIZ1	0.72754	2.04367e-99	7.15429e-95	0.537	0.271
B cells	16. Pre B cells	AP001011.1	0.725196	4.66994e-171	1.6348e-166	0.554	0.208
B cells	16. Pre B cells	MDM2	0.724835	8.2943e-74	2.90358e-69	0.527	0.295
B cells	16. Pre B cells	INO80	0.723551	1.87581e-77	6.56666e-73	0.569	0.339
B cells	16. Pre B cells	KDM6B	0.723123	3.7624e-134	1.3171e-129	0.524	0.23
B cells	16. Pre B cells	OIP5-AS1	0.720425	2.71395e-112	9.50073e-108	0.585	0.302
B cells	16. Pre B cells	R3HDM1	0.719454	5.45426e-122	1.90937e-117	0.614	0.309
B cells	16. Pre B cells	TLE1	0.718936	9.64742e-62	3.37727e-57	0.466	0.268
B cells	16. Pre B cells	SLC35D1	0.718298	2.34643e-102	8.21416e-98	0.449	0.199
B cells	16. Pre B cells	CBFA2T3	0.716236	0	0	0.431	0.084
B cells	16. Pre B cells	PDS5A	0.714212	8.82259e-91	3.08853e-86	0.712	0.467
B cells	16. Pre B cells	GRASP	0.71379	1.55626e-87	5.44801e-83	0.41	0.189
B cells	16. Pre B cells	THEMIS2	0.71288	0	0	0.386	0.064
B cells	16. Pre B cells	ITCH	0.712675	9.3746e-113	3.28177e-108	0.737	0.464
B cells	16. Pre B cells	FLI1	0.712597	8.82298e-148	3.08866e-143	0.658	0.302
B cells	16. Pre B cells	FAU	0.71084	1.83114e-117	6.41026e-113	0.916	0.774
B cells	16. Pre B cells	AL139340.1	0.710803	0	0	0.319	0.001
B cells	16. Pre B cells	BCL2L11	0.708011	2.89468e-96	1.01334e-91	0.397	0.171
B cells	16. Pre B cells	MBP	0.707725	0	0	0.64	0.166
B cells	16. Pre B cells	RPS8	0.707349	1.58732e-127	5.55672e-123	0.952	0.812
B cells	16. Pre B cells	CCDC200	0.705414	1.06358e-229	3.72327e-225	0.459	0.127
B cells	16. Pre B cells	ADA	0.70522	0	0	0.408	0.048
B cells	16. Pre B cells	DAAM1	0.704536	8.04924e-143	2.8178e-138	0.528	0.225
B cells	16. Pre B cells	MIS18BP1	0.703186	5.61198e-140	1.96459e-135	0.68	0.347
B cells	16. Pre B cells	RPS3A	0.702601	6.64902e-129	2.32762e-124	0.963	0.809
B cells	16. Pre B cells	BLK	0.702333	0	0	0.291	0.026
B cells	16. Pre B cells	FAM53B	0.701432	0	0	0.474	0.106
B cells	16. Pre B cells	SEC61G	0.700355	8.48005e-77	2.96861e-72	0.69	0.504
B cells	16. Pre B cells	RPS19	0.699384	1.18791e-121	4.1585e-117	0.942	0.794
B cells	16. Pre B cells	SEPTIN9	0.697791	4.67528e-149	1.63668e-144	0.66	0.329
B cells	16. Pre B cells	CYTH1	0.697297	9.79949e-172	3.43051e-167	0.727	0.337
B cells	16. Pre B cells	IGFLR1	0.697189	0	0	0.343	0.061
B cells	16. Pre B cells	PLP2	0.696031	3.73989e-90	1.30922e-85	0.396	0.181
B cells	16. Pre B cells	ST6GAL1	0.69576	4.9604e-92	1.73649e-87	0.546	0.27
B cells	16. Pre B cells	PACSIN1	0.695343	0	0	0.29	0.002
B cells	16. Pre B cells	IGF2R	0.693912	3.66577e-121	1.28328e-116	0.718	0.44
B cells	16. Pre B cells	GABPB1-IT1	0.693518	4.31116e-122	1.50921e-117	0.521	0.236
B cells	16. Pre B cells	PTPN2	0.692975	1.59681e-109	5.58995e-105	0.611	0.341
B cells	16. Pre B cells	LYN	0.691753	3.89005e-227	1.36179e-222	0.65	0.22
B cells	16. Pre B cells	MED26	0.691645	2.92983e-247	1.02564e-242	0.442	0.116
B cells	16. Pre B cells	MSL2	0.691198	2.20481e-147	7.71837e-143	0.513	0.209
B cells	16. Pre B cells	PABPC1	0.689724	8.88981e-150	3.11205e-145	0.937	0.757
B cells	16. Pre B cells	SYNE3	0.689329	8.48442e-115	2.97014e-110	0.386	0.148
B cells	16. Pre B cells	AC092120.3	0.687015	0	0	0.428	0.08
B cells	16. Pre B cells	SNX9	0.686087	4.59989e-53	1.61028e-48	0.712	0.568
B cells	16. Pre B cells	ZNF706	0.685293	3.72026e-110	1.30235e-105	0.665	0.403
B cells	16. Pre B cells	RPS29	0.681744	1.98593e-138	6.95214e-134	0.931	0.778
B cells	16. Pre B cells	LSM7	0.680341	1.58931e-108	5.56371e-104	0.711	0.424
B cells	16. Pre B cells	HS3ST3B1	0.679842	0	0	0.356	0.026
B cells	16. Pre B cells	SIAH2	0.67957	1.72267e-151	6.03055e-147	0.405	0.135
B cells	16. Pre B cells	ADAM10	0.679194	9.55664e-86	3.34549e-81	0.668	0.412
B cells	16. Pre B cells	NIPBL	0.678913	5.06664e-118	1.77368e-113	0.886	0.651
B cells	16. Pre B cells	AC068282.1	0.678811	8.60454e-131	3.01219e-126	0.454	0.179
B cells	16. Pre B cells	AC023424.3	0.67879	1.39288e-126	4.87604e-122	0.467	0.19
B cells	16. Pre B cells	CNOT2	0.678716	2.57761e-97	9.02344e-93	0.733	0.484
B cells	16. Pre B cells	NUP88	0.67779	8.88211e-172	3.10936e-167	0.487	0.172
B cells	16. Pre B cells	RPL19	0.676879	7.54764e-121	2.6422e-116	0.941	0.792
B cells	16. Pre B cells	SYF2	0.676572	3.90812e-91	1.36812e-86	0.713	0.451
B cells	16. Pre B cells	RASGEF1B	0.675672	6.35255e-123	2.22384e-118	0.5	0.208
B cells	16. Pre B cells	UBE2D2	0.675665	5.43447e-113	1.90245e-108	0.778	0.531
B cells	16. Pre B cells	SMG1	0.675205	3.73399e-115	1.30716e-110	0.729	0.442
B cells	16. Pre B cells	SERP1	0.675046	6.03313e-113	2.11202e-108	0.739	0.497
B cells	16. Pre B cells	EPHB1	0.674967	7.14369e-150	2.50079e-145	0.319	0.089
B cells	16. Pre B cells	SLC4A7	0.674381	1.8963e-97	6.63838e-93	0.503	0.24
B cells	16. Pre B cells	ETV6	0.67287	2.78478e-106	9.74866e-102	0.79	0.52
B cells	16. Pre B cells	NPM1	0.672018	1.96084e-111	6.86431e-107	0.874	0.669
B cells	16. Pre B cells	SKIL	0.670914	1.53641e-129	5.37851e-125	0.715	0.389
B cells	16. Pre B cells	TRAF4	0.670193	0	0	0.353	0.064
B cells	16. Pre B cells	KMT2E	0.670103	1.99942e-90	6.99936e-86	0.873	0.687
B cells	16. Pre B cells	SHOC2	0.669983	7.07668e-140	2.47733e-135	0.783	0.459
B cells	16. Pre B cells	HECTD4	0.666943	3.14662e-71	1.10154e-66	0.608	0.376
B cells	16. Pre B cells	DDX54	0.664351	1.04159e-126	3.64628e-122	0.371	0.131
B cells	16. Pre B cells	EIF3F	0.664054	3.15088e-103	1.10303e-98	0.734	0.475
B cells	16. Pre B cells	SELENOF	0.663095	2.8604e-97	1.00134e-92	0.734	0.48
B cells	16. Pre B cells	HIP1	0.662399	5.8072e-48	2.03292e-43	0.676	0.5
B cells	16. Pre B cells	TAGLN2	0.661286	5.99194e-68	2.0976e-63	0.533	0.327
B cells	16. Pre B cells	RPS23	0.660591	1.01368e-121	3.54857e-117	0.952	0.826
B cells	16. Pre B cells	SELPLG	0.658044	0	0	0.286	0.031
B cells	16. Pre B cells	SIPA1L3	0.657354	7.47659e-107	2.61733e-102	0.492	0.223
B cells	16. Pre B cells	QRSL1	0.656929	3.97295e-167	1.39081e-162	0.374	0.112
B cells	16. Pre B cells	CCDC91	0.656457	3.13829e-85	1.09862e-80	0.661	0.399
B cells	16. Pre B cells	ABHD17B	0.656332	2.99786e-103	1.04946e-98	0.452	0.199
B cells	16. Pre B cells	CCDC186	0.65491	1.48851e-131	5.21083e-127	0.514	0.225
B cells	16. Pre B cells	GDI2	0.654735	6.48398e-109	2.26985e-104	0.722	0.456
B cells	16. Pre B cells	CTBP2	0.653802	2.04672e-41	7.16496e-37	0.514	0.349
B cells	16. Pre B cells	RASGRP2	0.653695	2.92804e-188	1.02502e-183	0.528	0.18
B cells	16. Pre B cells	MICU2	0.652594	2.01494e-50	7.05371e-46	0.575	0.377
B cells	16. Pre B cells	AC007569.1	0.651015	0	0	0.323	0.02
B cells	16. Pre B cells	RHBDF2	0.650581	0	0	0.372	0.055
B cells	16. Pre B cells	GLG1	0.649114	6.69861e-74	2.34498e-69	0.736	0.522
B cells	16. Pre B cells	FCRLA	0.648898	0	0	0.249	0.013
B cells	16. Pre B cells	RPS15A	0.648091	1.83975e-119	6.44041e-115	0.937	0.804
B cells	16. Pre B cells	PARVB	0.647526	4.43846e-68	1.55377e-63	0.368	0.185
B cells	16. Pre B cells	EZH2	0.646603	8.70934e-181	3.04888e-176	0.53	0.184
B cells	16. Pre B cells	AC025437.4	0.645063	0	0	0.225	0.007
B cells	16. Pre B cells	PIP5K1B	0.643453	1.10214e-119	3.85825e-115	0.377	0.13
B cells	16. Pre B cells	TSPOAP1-AS1	0.643184	0	0	0.33	0.044
B cells	16. Pre B cells	SLC1A4	0.642602	6.22672e-288	2.17979e-283	0.296	0.049
B cells	16. Pre B cells	EIF4A3	0.64259	1.00097e-89	3.50409e-85	0.611	0.376
B cells	16. Pre B cells	IQSEC1	0.641631	5.54483e-90	1.94108e-85	0.587	0.322
B cells	16. Pre B cells	RPL37	0.640343	4.26403e-112	1.49271e-107	0.939	0.824
B cells	16. Pre B cells	IGHD	0.638079	0	0	0.313	0.039
B cells	16. Pre B cells	CD24	0.636958	5.94616e-271	2.08157e-266	0.426	0.093
B cells	16. Pre B cells	NPC2	0.636189	5.21706e-12	1.82634e-07	0.494	0.468
B cells	16. Pre B cells	LTB	0.63578	1.46084e-266	5.11398e-262	0.371	0.073
B cells	16. Pre B cells	ARID4B	0.635733	5.43845e-104	1.90384e-99	0.877	0.681
B cells	16. Pre B cells	PRDM2	0.633638	1.14408e-95	4.00507e-91	0.73	0.463
B cells	16. Pre B cells	ELMO1	0.632961	4.17297e-166	1.46083e-161	0.788	0.369
B cells	16. Pre B cells	ERG	0.632922	1.29363e-17	4.52862e-13	0.227	0.141
B cells	16. Pre B cells	AL050309.1	0.631685	2.96386e-25	1.03756e-20	0.4	0.272
B cells	16. Pre B cells	ADA2	0.631569	0	0	0.371	0.059
B cells	16. Pre B cells	CASK	0.631459	6.79221e-28	2.37775e-23	0.546	0.41
B cells	16. Pre B cells	BRWD1	0.630182	2.0299e-75	7.10607e-71	0.688	0.446
B cells	16. Pre B cells	BPTF	0.629807	2.10429e-79	7.36647e-75	0.833	0.623
B cells	16. Pre B cells	MTMR6	0.629602	1.91378e-142	6.69958e-138	0.507	0.206
B cells	16. Pre B cells	COX7C	0.628466	2.32894e-98	8.15294e-94	0.86	0.656
B cells	16. Pre B cells	RBM6	0.628443	2.4867e-80	8.70519e-76	0.788	0.57
B cells	16. Pre B cells	ASXL1	0.625586	1.20799e-44	4.22881e-40	0.682	0.502
B cells	16. Pre B cells	ABHD15	0.624791	0	0	0.36	0.038
B cells	16. Pre B cells	SLC25A6	0.624195	7.68531e-86	2.6904e-81	0.811	0.565
B cells	16. Pre B cells	RERE	0.62403	3.13886e-85	1.09882e-80	0.846	0.639
B cells	16. Pre B cells	PARVG	0.623575	0	0	0.447	0.081
B cells	16. Pre B cells	RPL18	0.62164	2.57032e-109	8.99792e-105	0.929	0.776
B cells	16. Pre B cells	THUMPD3-AS1	0.621272	3.34797e-111	1.17202e-106	0.629	0.333
B cells	16. Pre B cells	SMARCA4	0.620773	8.93472e-81	3.12778e-76	0.481	0.254
B cells	16. Pre B cells	ELF2	0.620092	2.1715e-91	7.60176e-87	0.82	0.596
B cells	16. Pre B cells	GTF3A	0.620017	4.42061e-134	1.54752e-129	0.613	0.299
B cells	16. Pre B cells	CKS2	0.619663	4.38847e-191	1.53627e-186	0.526	0.179
B cells	16. Pre B cells	LIMD1	0.619512	7.16337e-187	2.50768e-182	0.454	0.142
B cells	16. Pre B cells	COL26A1	0.619462	0	0	0.209	0.01
B cells	16. Pre B cells	NFKB1	0.619164	1.04022e-111	3.64149e-107	0.717	0.419
B cells	16. Pre B cells	NCKAP1L	0.619031	0	0	0.507	0.084
B cells	16. Pre B cells	RNASEH2B	0.618666	2.22694e-126	7.79584e-122	0.613	0.297
B cells	16. Pre B cells	SP110	0.617885	6.00751e-100	2.10305e-95	0.555	0.283
B cells	16. Pre B cells	ABCG1	0.617808	6.78569e-207	2.37547e-202	0.321	0.071
B cells	16. Pre B cells	JAML	0.617728	0	0	0.34	0.039
B cells	16. Pre B cells	RPSA	0.617535	1.24807e-101	4.36913e-97	0.861	0.657
B cells	16. Pre B cells	FBXW11	0.617472	1.06583e-74	3.73114e-70	0.648	0.435
B cells	16. Pre B cells	PSPC1	0.617285	6.78383e-121	2.37482e-116	0.723	0.421
B cells	16. Pre B cells	AC007952.4	0.617224	1.20794e-95	4.22862e-91	0.535	0.267
B cells	16. Pre B cells	H3F3A	0.615687	8.69223e-145	3.04289e-140	0.926	0.809
B cells	16. Pre B cells	GTF2B	0.614959	2.14016e-113	7.49207e-109	0.645	0.354
B cells	16. Pre B cells	LRCH3	0.614733	5.32789e-76	1.86513e-71	0.645	0.418
B cells	16. Pre B cells	CD22	0.613702	0	0	0.237	0.023
B cells	16. Pre B cells	FAM30A	0.613012	0	0	0.31	0.023
B cells	16. Pre B cells	MAN2B1	0.611324	1.00911e-139	3.53257e-135	0.416	0.151
B cells	16. Pre B cells	SCML2	0.611276	0	0	0.277	0.031
B cells	16. Pre B cells	RIPOR1	0.610793	1.44029e-181	5.04201e-177	0.45	0.145
B cells	16. Pre B cells	MAPKAPK2	0.610595	5.40989e-102	1.89384e-97	0.544	0.291
B cells	16. Pre B cells	BID	0.609388	1.18395e-150	4.14466e-146	0.422	0.145
B cells	16. Pre B cells	PDE6D	0.60843	2.07939e-85	7.27931e-81	0.373	0.163
B cells	16. Pre B cells	MS4A6A	0.607776	1.45626e-261	5.09794e-257	0.251	0.038
B cells	16. Pre B cells	RPS12	0.607577	5.70594e-114	1.99748e-109	0.956	0.844
B cells	16. Pre B cells	ATP5F1E	0.605572	1.59877e-101	5.59682e-97	0.888	0.753
B cells	16. Pre B cells	ZEB2	0.605357	5.79878e-63	2.02998e-58	0.902	0.686
B cells	16. Pre B cells	TMEM38A	0.60383	5.51012e-250	1.92893e-245	0.194	0.025
B cells	16. Pre B cells	SRP14	0.603513	3.4425e-89	1.20512e-84	0.88	0.708
B cells	16. Pre B cells	GPR65	0.603299	6.10592e-234	2.1375e-229	0.293	0.055
B cells	16. Pre B cells	MBTD1	0.602698	2.56969e-79	8.99572e-75	0.495	0.26
B cells	16. Pre B cells	GABPB1-AS1	0.601815	3.83707e-51	1.34324e-46	0.58	0.385
B cells	16. Pre B cells	RPS21	0.600896	3.81975e-111	1.33718e-106	0.932	0.755
B cells	16. Pre B cells	PSMA6	0.600716	1.2245e-82	4.28661e-78	0.623	0.392
B cells	16. Pre B cells	GATAD2B	0.599732	2.26462e-102	7.92774e-98	0.666	0.386
B cells	16. Pre B cells	TAGAP	0.59949	3.94921e-306	1.3825e-301	0.433	0.088
B cells	16. Pre B cells	GSAP	0.59874	1.22353e-94	4.28321e-90	0.298	0.106
B cells	16. Pre B cells	RPS16	0.598584	7.41689e-99	2.59643e-94	0.898	0.729
B cells	16. Pre B cells	PLCL2	0.597632	6.015e-124	2.10567e-119	0.628	0.303
B cells	16. Pre B cells	EIF2S3	0.597213	1.50372e-96	5.26409e-92	0.711	0.444
B cells	16. Pre B cells	UVRAG	0.596809	1.21187e-69	4.24238e-65	0.709	0.533
B cells	16. Pre B cells	RSF1	0.596739	9.20205e-56	3.22136e-51	0.709	0.506
B cells	16. Pre B cells	CD69	0.594951	0	0	0.522	0.115
B cells	16. Pre B cells	HMGN1	0.593414	8.06561e-104	2.82353e-99	0.777	0.531
B cells	16. Pre B cells	VPS13A	0.593143	5.00083e-134	1.75064e-129	0.525	0.216
B cells	16. Pre B cells	CPT1A	0.591978	1.54851e-84	5.42085e-80	0.535	0.287
B cells	16. Pre B cells	MEF2A	0.591837	5.03326e-99	1.76199e-94	0.85	0.591
B cells	16. Pre B cells	HLA-DQA2	0.591749	4.25091e-286	1.48812e-281	0.285	0.045
B cells	16. Pre B cells	CSNK1E	0.5917	2.15105e-83	7.53017e-79	0.57	0.321
B cells	16. Pre B cells	SET	0.591281	3.62092e-81	1.26758e-76	0.791	0.576
B cells	16. Pre B cells	ATF7IP2	0.59128	7.50239e-79	2.62636e-74	0.544	0.296
B cells	16. Pre B cells	AL355075.4	0.590252	2.17259e-101	7.6056e-97	0.287	0.094
B cells	16. Pre B cells	HHIP	0.589016	0	0	0.177	0.014
B cells	16. Pre B cells	VOPP1	0.588998	1.53205e-61	5.36323e-57	0.493	0.284
B cells	16. Pre B cells	KAT6A	0.588104	1.69482e-75	5.93305e-71	0.726	0.493
B cells	16. Pre B cells	BTF3	0.587573	4.9242e-81	1.72381e-76	0.875	0.666
B cells	16. Pre B cells	AC105285.1	0.584378	7.35988e-218	2.57647e-213	0.197	0.029
B cells	16. Pre B cells	RPL18A	0.584043	3.53458e-98	1.23735e-93	0.921	0.779
B cells	16. Pre B cells	UXS1	0.58376	5.266e-68	1.84347e-63	0.39	0.199
B cells	16. Pre B cells	RPS4X	0.583665	6.37732e-91	2.23251e-86	0.937	0.791
B cells	16. Pre B cells	PKD2	0.583059	6.59545e-12	2.30887e-07	0.402	0.334
B cells	16. Pre B cells	RPL28	0.583041	1.75139e-113	6.1311e-109	0.938	0.827
B cells	16. Pre B cells	RPL11	0.582304	2.82657e-105	9.89499e-101	0.955	0.822
B cells	16. Pre B cells	KAT2B	0.582249	7.34452e-99	2.5711e-94	0.486	0.228
B cells	16. Pre B cells	OPN3	0.581355	1.15106e-249	4.02952e-245	0.314	0.062
B cells	16. Pre B cells	ATAD2B	0.58103	3.55756e-94	1.2454e-89	0.671	0.403
B cells	16. Pre B cells	TERF2	0.580406	7.05661e-103	2.47031e-98	0.396	0.163
B cells	16. Pre B cells	MEX3C	0.580064	5.71469e-143	2.00054e-138	0.385	0.129
B cells	16. Pre B cells	SMIM3	0.579464	1.38689e-64	4.85508e-60	0.492	0.278
B cells	16. Pre B cells	SIMC1	0.578047	1.09014e-50	3.81624e-46	0.323	0.162
B cells	16. Pre B cells	TCF4-AS1	0.577881	0	0	0.265	0.035
B cells	16. Pre B cells	CHML	0.577555	9.46043e-167	3.31181e-162	0.352	0.099
B cells	16. Pre B cells	RPL23	0.575884	8.63866e-73	3.02414e-68	0.884	0.712
B cells	16. Pre B cells	ANKRD17	0.575519	1.087e-66	3.80526e-62	0.802	0.599
B cells	16. Pre B cells	CDC25B	0.575234	1.79566e-52	6.28605e-48	0.218	0.091
B cells	16. Pre B cells	ANKRD12	0.574835	2.8689e-86	1.00432e-81	0.845	0.67
B cells	16. Pre B cells	TSPYL2	0.574271	1.49524e-23	5.23439e-19	0.434	0.323
B cells	16. Pre B cells	PTCRA	0.572884	0	0	0.257	0.002
B cells	16. Pre B cells	SCN9A	0.572854	0	0	0.288	0.023
B cells	16. Pre B cells	RNF122	0.571534	2.73784e-281	9.58435e-277	0.356	0.068
B cells	16. Pre B cells	COLGALT1	0.570723	1.67626e-93	5.86807e-89	0.368	0.151
B cells	16. Pre B cells	FAM53C	0.57065	1.36428e-79	4.77594e-75	0.429	0.211
B cells	16. Pre B cells	PAK2	0.570218	2.40369e-91	8.41459e-87	0.727	0.473
B cells	16. Pre B cells	MAPK8	0.570037	6.29835e-52	2.20486e-47	0.628	0.436
B cells	16. Pre B cells	LRRK1	0.569133	1.78283e-83	6.24116e-79	0.471	0.228
B cells	16. Pre B cells	CLEC2D	0.569103	7.36858e-71	2.57952e-66	0.469	0.243
B cells	16. Pre B cells	CTSB	0.568823	2.11789e-16	7.41411e-12	0.422	0.364
B cells	16. Pre B cells	CFAP73	0.568681	0	0	0.154	0.001
B cells	16. Pre B cells	RPL26	0.568311	7.51769e-101	2.63172e-96	0.945	0.802
B cells	16. Pre B cells	BRD4	0.568292	1.0504e-85	3.67714e-81	0.714	0.487
B cells	16. Pre B cells	KHDRBS2	0.567943	6.99639e-262	2.44923e-257	0.269	0.043
B cells	16. Pre B cells	NFX1	0.567428	1.52971e-84	5.35505e-80	0.517	0.272
B cells	16. Pre B cells	RPL5	0.567404	4.28851e-94	1.50128e-89	0.929	0.767
B cells	16. Pre B cells	RPL6	0.566884	4.81952e-87	1.68717e-82	0.929	0.788
B cells	16. Pre B cells	SPATA13	0.565969	1.27424e-51	4.46073e-47	0.382	0.206
B cells	16. Pre B cells	GRAMD4	0.565525	1.31943e-283	4.61892e-279	0.381	0.079
B cells	16. Pre B cells	WASHC4	0.565334	2.7151e-80	9.50477e-76	0.674	0.426
B cells	16. Pre B cells	MED12L	0.564629	6.61624e-281	2.31615e-276	0.324	0.056
B cells	16. Pre B cells	EIF2AK4	0.564582	3.77534e-54	1.32163e-49	0.489	0.311
B cells	16. Pre B cells	NOP58	0.563758	3.41408e-54	1.19517e-49	0.584	0.401
B cells	16. Pre B cells	SNX25	0.563617	4.53163e-37	1.58639e-32	0.335	0.2
B cells	16. Pre B cells	AP1S3	0.562485	5.02487e-237	1.75906e-232	0.284	0.052
B cells	16. Pre B cells	P2RY8	0.562314	1.18349e-135	4.14303e-131	0.319	0.091
B cells	16. Pre B cells	SFT2D2	0.562276	9.3239e-99	3.26402e-94	0.509	0.255
B cells	16. Pre B cells	SMIM14	0.561274	5.66885e-66	1.9845e-61	0.539	0.326
B cells	16. Pre B cells	COX4I1	0.5603	2.38851e-87	8.36145e-83	0.827	0.615
B cells	16. Pre B cells	FBXO34	0.560116	1.0156e-123	3.5553e-119	0.614	0.299
B cells	16. Pre B cells	SMC4	0.560081	4.92408e-92	1.72377e-87	0.467	0.216
B cells	16. Pre B cells	HINT1	0.558544	2.57193e-71	9.00356e-67	0.793	0.61
B cells	16. Pre B cells	AC245060.5	0.55789	5.34181e-149	1.87001e-144	0.296	0.079
B cells	16. Pre B cells	DLEU1	0.557528	1.6063e-54	5.62319e-50	0.478	0.278
B cells	16. Pre B cells	AC103591.3	0.557211	4.48996e-66	1.5718e-61	0.331	0.144
B cells	16. Pre B cells	KCNQ5	0.556379	8.73612e-55	3.05825e-50	0.254	0.104
B cells	16. Pre B cells	SSR4	0.556188	7.50826e-40	2.62842e-35	0.672	0.556
B cells	16. Pre B cells	CLINT1	0.555997	4.76643e-96	1.66858e-91	0.676	0.425
B cells	16. Pre B cells	FBXO11	0.554936	5.43544e-70	1.90278e-65	0.778	0.565
B cells	16. Pre B cells	TRIM38	0.553339	1.00902e-97	3.53229e-93	0.563	0.292
B cells	16. Pre B cells	ZNRF2	0.55102	2.11906e-102	7.41819e-98	0.577	0.29
B cells	16. Pre B cells	YAF2	0.551019	2.58239e-58	9.04017e-54	0.549	0.339
B cells	16. Pre B cells	TMEM123	0.550624	6.48882e-82	2.27154e-77	0.674	0.418
B cells	16. Pre B cells	RPL27A	0.550061	6.60205e-91	2.31118e-86	0.914	0.742
B cells	16. Pre B cells	TAF1D	0.549907	3.01142e-85	1.05421e-80	0.716	0.47
B cells	16. Pre B cells	STT3B	0.549657	2.77068e-77	9.6993e-73	0.691	0.451
B cells	16. Pre B cells	PBXIP1	0.548078	8.75611e-59	3.06525e-54	0.436	0.244
B cells	16. Pre B cells	VPS13C	0.547885	7.15826e-76	2.50589e-71	0.751	0.525
B cells	16. Pre B cells	FRYL	0.547759	2.81027e-88	9.83792e-84	0.731	0.472
B cells	16. Pre B cells	ATG101	0.547403	1.62668e-132	5.69451e-128	0.411	0.154
B cells	16. Pre B cells	CDC40	0.547121	1.91122e-99	6.69059e-95	0.566	0.293
B cells	16. Pre B cells	CLEC16A	0.546909	2.34046e-81	8.19325e-77	0.497	0.255
B cells	16. Pre B cells	MBNL2	0.545362	5.67173e-38	1.9855e-33	0.618	0.452
B cells	16. Pre B cells	TMLHE	0.545008	4.77984e-50	1.67328e-45	0.333	0.173
B cells	16. Pre B cells	RPL27	0.543833	6.29873e-83	2.205e-78	0.885	0.725
B cells	16. Pre B cells	AC104365.1	0.541139	1.09017e-175	3.81636e-171	0.291	0.068
B cells	16. Pre B cells	OGFRL1	0.540672	1.81381e-99	6.34961e-95	0.476	0.214
B cells	16. Pre B cells	MAP3K2	0.540502	1.69893e-74	5.94744e-70	0.69	0.478
B cells	16. Pre B cells	RIPOR2	0.540381	1.64255e-168	5.75007e-164	0.667	0.276
B cells	16. Pre B cells	PLXNA4	0.540109	2.10578e-25	7.3717e-21	0.326	0.209
B cells	16. Pre B cells	GKAP1	0.539765	2.68263e-128	9.39108e-124	0.284	0.081
B cells	16. Pre B cells	COBL	0.539134	0	0	0.231	0.007
B cells	16. Pre B cells	SMARCB1	0.539043	1.33422e-81	4.6707e-77	0.523	0.285
B cells	16. Pre B cells	KLHDC4	0.538712	1.00707e-201	3.52545e-197	0.365	0.092
B cells	16. Pre B cells	PPIA	0.538676	1.71628e-78	6.00818e-74	0.854	0.692
B cells	16. Pre B cells	CRLF3	0.538164	5.97869e-104	2.09296e-99	0.53	0.254
B cells	16. Pre B cells	TBC1D8	0.537866	2.48186e-72	8.68826e-68	0.335	0.145
B cells	16. Pre B cells	ARHGDIB	0.537829	4.63214e-118	1.62157e-113	0.754	0.417
B cells	16. Pre B cells	C4orf19	0.537769	0	0	0.274	0.029
B cells	16. Pre B cells	MEGF11	0.537088	0	0	0.139	0.011
B cells	16. Pre B cells	SLAIN1	0.536329	0	0	0.242	0.027
B cells	16. Pre B cells	ODC1	0.536143	3.54597e-79	1.24134e-74	0.484	0.25
B cells	16. Pre B cells	GABPB1	0.535029	4.22225e-73	1.47808e-68	0.377	0.174
B cells	16. Pre B cells	ESYT2	0.534895	2.99073e-36	1.04696e-31	0.643	0.524
B cells	16. Pre B cells	RPL30	0.534066	2.71434e-98	9.5021e-94	0.947	0.818
B cells	16. Pre B cells	CLK1	0.534056	2.23e-100	7.80656e-96	0.753	0.494
B cells	16. Pre B cells	OGT	0.533645	5.00703e-94	1.75281e-89	0.669	0.414
B cells	16. Pre B cells	ARID2	0.532039	1.44082e-85	5.04389e-81	0.718	0.478
B cells	16. Pre B cells	RPL23A	0.53201	5.46311e-87	1.91247e-82	0.906	0.744
B cells	16. Pre B cells	IKZF1	0.531312	0	0	0.651	0.167
B cells	16. Pre B cells	BTAF1	0.530894	2.853e-68	9.9875e-64	0.585	0.363
B cells	16. Pre B cells	RPS6KA3	0.530218	2.78034e-70	9.73312e-66	0.593	0.351
B cells	16. Pre B cells	ARHGAP27	0.530067	0	0	0.357	0.047
B cells	16. Pre B cells	CEP135	0.52945	9.5511e-92	3.34355e-87	0.354	0.141
B cells	16. Pre B cells	NR2C2	0.528407	1.51785e-78	5.31352e-74	0.523	0.282
B cells	16. Pre B cells	SETD2	0.528203	1.70756e-74	5.97766e-70	0.748	0.523
B cells	16. Pre B cells	DUSP22	0.5279	1.17073e-146	4.09839e-142	0.425	0.149
B cells	16. Pre B cells	FGD2	0.526729	0	0	0.323	0.034
B cells	16. Pre B cells	RPS27A	0.526696	2.97431e-89	1.04122e-84	0.947	0.821
B cells	16. Pre B cells	GNAS	0.526644	6.20505e-97	2.1722e-92	0.927	0.774
B cells	16. Pre B cells	TCOF1	0.526512	1.29225e-105	4.5238e-101	0.341	0.123
B cells	16. Pre B cells	ATP5F1C	0.526034	2.401e-84	8.4052e-80	0.699	0.444
B cells	16. Pre B cells	UBXN1	0.525406	1.17586e-65	4.11632e-61	0.678	0.453
B cells	16. Pre B cells	ZNF644	0.524811	4.19008e-57	1.46682e-52	0.719	0.539
B cells	16. Pre B cells	RNF130	0.523781	3.55247e-10	1.24361e-05	0.405	0.374
B cells	16. Pre B cells	CYB5R4	0.523147	1.31686e-101	4.60993e-97	0.474	0.21
B cells	16. Pre B cells	ZFAS1	0.522671	8.13287e-72	2.84707e-67	0.824	0.616
B cells	16. Pre B cells	HLA-B	0.522577	1.65418e-82	5.79079e-78	0.951	0.804
B cells	16. Pre B cells	HVCN1	0.522502	6.61659e-150	2.31627e-145	0.365	0.111
B cells	16. Pre B cells	FCMR	0.522134	9.40911e-183	3.29385e-178	0.254	0.051
B cells	16. Pre B cells	GRK2	0.522071	1.56345e-160	5.47317e-156	0.511	0.188
B cells	16. Pre B cells	RELB	0.522036	1.08389e-85	3.79437e-81	0.392	0.17
B cells	16. Pre B cells	SETX	0.521256	4.26852e-69	1.49428e-64	0.685	0.464
B cells	16. Pre B cells	PHLPP1	0.520378	5.82702e-87	2.03986e-82	0.604	0.335
B cells	16. Pre B cells	BBX	0.520202	5.95329e-51	2.08407e-46	0.755	0.552
B cells	16. Pre B cells	HMHB1	0.519806	0	0	0.175	0.001
B cells	16. Pre B cells	CREB1	0.519477	1.76528e-61	6.1797e-57	0.643	0.422
B cells	16. Pre B cells	ZCCHC10	0.519475	4.88554e-88	1.71028e-83	0.447	0.209
B cells	16. Pre B cells	YWHAZ	0.518819	4.16072e-106	1.45654e-101	0.892	0.718
B cells	16. Pre B cells	CEMIP	0.518541	1.45124e-37	5.08036e-33	0.203	0.093
B cells	16. Pre B cells	MAP1LC3B	0.517979	1.83835e-70	6.43552e-66	0.739	0.507
B cells	16. Pre B cells	ANKRD44	0.517472	1.24527e-120	4.35933e-116	0.744	0.407
B cells	16. Pre B cells	LINC01215	0.517401	0	0	0.265	0.012
B cells	16. Pre B cells	TRAPPC9	0.517054	2.48833e-75	8.71089e-71	0.6	0.358
B cells	16. Pre B cells	RPS26	0.516433	9.3375e-68	3.26878e-63	0.875	0.725
B cells	16. Pre B cells	P2RX5	0.515838	2.93137e-202	1.02619e-197	0.186	0.027
B cells	16. Pre B cells	LINC01684	0.515833	0	0	0.25	0.023
B cells	16. Pre B cells	PIM3	0.51581	2.56969e-121	8.9957e-117	0.449	0.175
B cells	16. Pre B cells	UBE3A	0.514873	1.50804e-56	5.27921e-52	0.667	0.465
B cells	16. Pre B cells	NRF1	0.514597	2.94422e-77	1.03068e-72	0.584	0.337
B cells	16. Pre B cells	RPS24	0.514184	1.26998e-91	4.44581e-87	0.951	0.842
B cells	16. Pre B cells	UBE2K	0.513788	4.19938e-63	1.47008e-58	0.697	0.495
B cells	16. Pre B cells	CD52	0.513415	8.42607e-245	2.94971e-240	0.466	0.111
B cells	16. Pre B cells	NCL	0.513393	2.29389e-64	8.03021e-60	0.801	0.626
B cells	16. Pre B cells	SPIDR	0.513219	7.24311e-08	0.0025356	0.646	0.604
B cells	16. Pre B cells	KLF13	0.512803	6.08024e-68	2.12851e-63	0.531	0.311
B cells	16. Pre B cells	KCTD5	0.512492	2.87789e-185	1.00746e-180	0.334	0.085
B cells	16. Pre B cells	UPF2	0.511992	6.39146e-66	2.23746e-61	0.648	0.414
B cells	16. Pre B cells	LRRC28	0.51177	2.15304e-50	7.53716e-46	0.326	0.165
B cells	16. Pre B cells	NUTM2B-AS1	0.511676	2.95553e-42	1.03464e-37	0.595	0.441
B cells	16. Pre B cells	UBR5-AS1	0.511292	2.5667e-272	8.98524e-268	0.295	0.05
B cells	16. Pre B cells	TP53	0.510927	3.88135e-73	1.35875e-68	0.353	0.157
B cells	16. Pre B cells	RNF38	0.51088	1.05955e-46	3.70918e-42	0.561	0.375
B cells	16. Pre B cells	KIF2A	0.510549	2.08852e-76	7.31127e-72	0.585	0.337
B cells	16. Pre B cells	KMO	0.508892	0	0	0.242	0.017
B cells	16. Pre B cells	USP12	0.508311	3.00573e-40	1.05221e-35	0.467	0.3
B cells	16. Pre B cells	CORO1A	0.508257	4.08016e-210	1.42834e-205	0.532	0.154
B cells	16. Pre B cells	IFNLR1	0.508165	0	0	0.235	0.01
B cells	16. Pre B cells	SCAI	0.507978	4.1857e-65	1.46529e-60	0.384	0.186
B cells	16. Pre B cells	CD19	0.507763	0	0	0.198	0.014
B cells	16. Pre B cells	DOCK2	0.507298	1.58963e-281	5.56483e-277	0.636	0.173
B cells	16. Pre B cells	LY86-AS1	0.507272	3.95641e-196	1.38502e-191	0.111	0.011
B cells	16. Pre B cells	SYVN1	0.507192	4.2717e-116	1.49539e-111	0.321	0.108
B cells	16. Pre B cells	ETV3	0.507187	3.90427e-97	1.36677e-92	0.329	0.123
B cells	16. Pre B cells	ARID5A	0.507116	4.67283e-119	1.63582e-114	0.404	0.147
B cells	16. Pre B cells	USP15	0.507089	9.13675e-135	3.1985e-130	0.843	0.564
B cells	16. Pre B cells	ABHD18	0.506873	2.53767e-81	8.88363e-77	0.452	0.217
B cells	16. Pre B cells	CXCR3	0.506183	0	0	0.228	0.006
B cells	16. Pre B cells	CCDC6	0.506024	5.02308e-49	1.75843e-44	0.44	0.259
B cells	16. Pre B cells	SMARCC1	0.50601	2.22652e-73	7.79437e-69	0.646	0.405
B cells	16. Pre B cells	HNRNPH1	0.505602	1.44186e-72	5.04751e-68	0.892	0.727
B cells	16. Pre B cells	ST8SIA4	0.504924	4.32081e-103	1.51259e-98	0.404	0.158
B cells	16. Pre B cells	TENT4A	0.504869	1.12955e-92	3.95421e-88	0.429	0.192
B cells	16. Pre B cells	WDR48	0.50472	6.37301e-87	2.231e-82	0.481	0.235
B cells	16. Pre B cells	ATP6V1G1	0.504647	3.49019e-75	1.22181e-70	0.772	0.545
B cells	16. Pre B cells	PAFAH1B1	0.504511	6.25135e-74	2.18841e-69	0.79	0.594
B cells	16. Pre B cells	TMEM131	0.504251	3.78352e-47	1.3245e-42	0.629	0.445
B cells	16. Pre B cells	RPS2	0.504206	3.59151e-76	1.25728e-71	0.918	0.76
B cells	16. Pre B cells	POLR1D	0.503894	4.55907e-80	1.59599e-75	0.601	0.354
B cells	16. Pre B cells	NPIPB5	0.503195	6.97996e-129	2.44348e-124	0.45	0.173
B cells	16. Pre B cells	ZBTB10	0.503092	1.01265e-85	3.54499e-81	0.442	0.206
B cells	16. Pre B cells	IGKC	0.502924	2.21552e-110	7.75587e-106	0.827	0.462
B cells	16. Pre B cells	DMXL1	0.502772	5.85997e-63	2.0514e-58	0.599	0.374
B cells	16. Pre B cells	KCNK10	0.502536	0	0	0.235	0.003
B cells	16. Pre B cells	KDM1B	0.501981	4.35889e-78	1.52592e-73	0.346	0.147
B cells	16. Pre B cells	HRK	0.50166	0	0	0.153	0.007
B cells	16. Pre B cells	WASF2	0.5016	1.85202e-54	6.48337e-50	0.793	0.591
B cells	16. Pre B cells	HMCES	0.501521	6.59583e-71	2.309e-66	0.382	0.182
B cells	16. Pre B cells	STARD4-AS1	0.501222	2.01995e-128	7.07123e-124	0.302	0.09
B cells	16. Pre B cells	RAPGEF1	0.501166	5.3782e-77	1.88275e-72	0.692	0.427
B cells	16. Pre B cells	MED13	0.501059	1.26444e-75	4.42643e-71	0.719	0.484
B cells	16. Pre B cells	LRRC8D	0.500901	7.54976e-202	2.64294e-197	0.386	0.099
B cells	16. Pre B cells	CDK19	0.500834	6.71416e-29	2.35043e-24	0.504	0.365
B cells	16. Pre B cells	ST6GALNAC4	0.500552	2.34809e-219	8.21997e-215	0.377	0.094
B cells	16. Pre B cells	RPL34	0.500289	1.34036e-85	4.69218e-81	0.945	0.831
B cells	16. Pre B cells	SNCA	0.500192	1.89248e-214	6.625e-210	0.263	0.049
B cells	16. Pre B cells	TRIM44	0.50009	2.79149e-60	9.77217e-56	0.62	0.407
B cells	16. Pre B cells	RB1CC1	0.500073	1.69892e-65	5.94741e-61	0.71	0.49
B cells	9. Immature B cells	BANK1	3.7902	0	0	0.958	0.071
B cells	9. Immature B cells	AFF3	3.461	0	0	0.964	0.106
B cells	9. Immature B cells	CD83	3.4324	0	0	0.873	0.115
B cells	9. Immature B cells	IGHM	3.31142	0	0	0.846	0.11
B cells	9. Immature B cells	LY9	3.29907	0	0	0.789	0.022
B cells	9. Immature B cells	BACH2	3.2889	0	0	0.929	0.178
B cells	9. Immature B cells	HLA-DRA	3.19035	0	0	0.969	0.232
B cells	9. Immature B cells	CD37	3.17273	0	0	0.95	0.123
B cells	9. Immature B cells	ZNF331	3.08715	0	0	0.823	0.231
B cells	9. Immature B cells	RALGPS2	3.07847	0	0	0.962	0.208
B cells	9. Immature B cells	MS4A1	3.05888	0	0	0.924	0.007
B cells	9. Immature B cells	AL589693.1	3.0288	0	0	0.62	0.046
B cells	9. Immature B cells	CD74	3.0247	0	0	0.984	0.342
B cells	9. Immature B cells	CD52	2.9567	0	0	0.921	0.082
B cells	9. Immature B cells	SEL1L3	2.67765	0	0	0.846	0.085
B cells	9. Immature B cells	CD79A	2.67529	0	0	0.876	0.012
B cells	9. Immature B cells	EZR	2.54939	0	0	0.931	0.281
B cells	9. Immature B cells	CD69	2.48795	0	0	0.834	0.09
B cells	9. Immature B cells	HLA-DQA1	2.47135	0	0	0.897	0.067
B cells	9. Immature B cells	GNG7	2.46579	0	0	0.875	0.168
B cells	9. Immature B cells	RHOH	2.4271	0	0	0.824	0.102
B cells	9. Immature B cells	HLA-DQB1	2.33365	0	0	0.887	0.092
B cells	9. Immature B cells	HLA-DRB1	2.29235	0	0	0.948	0.249
B cells	9. Immature B cells	HLA-DPB1	2.28963	0	0	0.941	0.26
B cells	9. Immature B cells	HLA-DPA1	2.24255	0	0	0.924	0.215
B cells	9. Immature B cells	IGKC	2.23585	0	0	0.903	0.448
B cells	9. Immature B cells	PAX5	2.22556	0	0	0.792	0.014
B cells	9. Immature B cells	GPR183	2.22277	0	0	0.732	0.054
B cells	9. Immature B cells	PLEKHG1	2.21065	0	0	0.803	0.132
B cells	9. Immature B cells	NR4A2	2.20788	0	0	0.799	0.288
B cells	9. Immature B cells	PRKCB	2.14935	0	0	0.929	0.179
B cells	9. Immature B cells	RPS27	2.14592	0	0	0.976	0.836
B cells	9. Immature B cells	NR4A3	2.08988	0	0	0.6	0.157
B cells	9. Immature B cells	NR4A1	2.04307	0	0	0.734	0.273
B cells	9. Immature B cells	2001-03-01	2.04299	0	0	0.634	0.045
B cells	9. Immature B cells	RPS29	2.03568	0	0	0.967	0.771
B cells	9. Immature B cells	AP001011.1	2.02779	0	0	0.807	0.188
B cells	9. Immature B cells	ITPR2	1.98865	0	0	0.811	0.353
B cells	9. Immature B cells	REL	1.98148	0	0	0.887	0.263
B cells	9. Immature B cells	CXCR4	1.97254	0	0	0.919	0.164
B cells	9. Immature B cells	ARHGAP24	1.96495	0	0	0.938	0.302
B cells	9. Immature B cells	BORCS5	1.96152	0	0	0.672	0.207
B cells	9. Immature B cells	NIBAN3	1.96139	0	0	0.756	0.018
B cells	9. Immature B cells	CARD11	1.93668	0	0	0.675	0.041
B cells	9. Immature B cells	FCRL1	1.93173	0	0	0.716	0.01
B cells	9. Immature B cells	OSBPL10	1.91987	0	0	0.87	0.386
B cells	9. Immature B cells	TNFRSF13C	1.90672	0	0	0.746	0.005
B cells	9. Immature B cells	RPS26	1.89899	0	0	0.909	0.719
B cells	9. Immature B cells	TPD52	1.86314	0	0	0.73	0.063
B cells	9. Immature B cells	CREM	1.85713	0	0	0.712	0.277
B cells	9. Immature B cells	HERPUD1	1.84501	0	0	0.862	0.522
B cells	9. Immature B cells	VPS37B	1.84355	0	0	0.771	0.213
B cells	9. Immature B cells	BLK	1.81599	0	0	0.572	0.007
B cells	9. Immature B cells	ST6GAL1	1.80748	0	0	0.806	0.252
B cells	9. Immature B cells	SIPA1L3	1.79785	0	0	0.747	0.205
B cells	9. Immature B cells	BTG1	1.7582	0	0	0.969	0.743
B cells	9. Immature B cells	EIF2AK3	1.75613	0	0	0.699	0.225
B cells	9. Immature B cells	AC007384.1	1.72779	0	0	0.719	0.166
B cells	9. Immature B cells	RUBCNL	1.70743	0	0	0.671	0.032
B cells	9. Immature B cells	ANKRD44	1.70159	0	0	0.914	0.39
B cells	9. Immature B cells	HLA-DRB5	1.69696	0	0	0.73	0.101
B cells	9. Immature B cells	ANGPTL1	1.69203	0	0	0.719	0.132
B cells	9. Immature B cells	SMCHD1	1.68805	0	0	0.959	0.591
B cells	9. Immature B cells	NGLY1	1.68693	0	0	0.697	0.236
B cells	9. Immature B cells	LINC00926	1.66399	0	0	0.56	0.028
B cells	9. Immature B cells	IKZF3	1.6632	0	0	0.682	0.04
B cells	9. Immature B cells	NCOA3	1.6598	0	0	0.869	0.398
B cells	9. Immature B cells	PRDM2	1.65034	0	0	0.888	0.448
B cells	9. Immature B cells	RPS21	1.64983	0	0	0.961	0.748
B cells	9. Immature B cells	STX17-AS1	1.6487	0	0	0.466	0.064
B cells	9. Immature B cells	RASGEF1B	1.64662	0	0	0.65	0.193
B cells	9. Immature B cells	LTB	1.64153	0	0	0.571	0.056
B cells	9. Immature B cells	SP140	1.62763	0	0	0.676	0.048
B cells	9. Immature B cells	IRF8	1.62696	0	0	0.683	0.042
B cells	9. Immature B cells	MAP3K8	1.61776	0	0	0.687	0.191
B cells	9. Immature B cells	SLC38A1	1.59932	0	0	0.726	0.112
B cells	9. Immature B cells	RPL18A	1.56713	0	0	0.961	0.773
B cells	9. Immature B cells	EEF1B2	1.55676	0	0	0.934	0.635
B cells	9. Immature B cells	CLNK	1.556	0	0	0.501	0.014
B cells	9. Immature B cells	BCL11A	1.5446	0	0	0.645	0.05
B cells	9. Immature B cells	RPS10	1.54454	0	0	0.935	0.649
B cells	9. Immature B cells	ROR1	1.53609	0	0	0.543	0.178
B cells	9. Immature B cells	POU2F2	1.53424	0	0	0.656	0.048
B cells	9. Immature B cells	STRBP	1.5328	0	0	0.702	0.117
B cells	9. Immature B cells	ARHGAP25	1.53102	0	0	0.632	0.078
B cells	9. Immature B cells	BCL2	1.51196	0	0	0.806	0.34
B cells	9. Immature B cells	WDFY4	1.49206	0	0	0.656	0.042
B cells	9. Immature B cells	FCMR	1.49036	0	0	0.638	0.029
B cells	9. Immature B cells	RPL41	1.49004	0	0	0.98	0.878
B cells	9. Immature B cells	CD79B	1.48663	0	0	0.619	0.048
B cells	9. Immature B cells	LAPTM5	1.48561	0	0	0.879	0.177
B cells	9. Immature B cells	TRAF3	1.48198	0	0	0.739	0.238
B cells	9. Immature B cells	PDE7A	1.47613	0	0	0.84	0.368
B cells	9. Immature B cells	RPS8	1.47463	0	0	0.965	0.807
B cells	9. Immature B cells	RBM38	1.47265	0	0	0.619	0.068
B cells	9. Immature B cells	RPL30	1.47118	0	0	0.965	0.813
B cells	9. Immature B cells	TFEC	1.46895	0	0	0.526	0.04
B cells	9. Immature B cells	CDK14	1.45701	0	0	0.897	0.483
B cells	9. Immature B cells	IGHD	1.45288	0	0	0.503	0.023
B cells	9. Immature B cells	CDC42SE2	1.45033	0	0	0.875	0.379
B cells	9. Immature B cells	MEF2C	1.44929	0	0	0.907	0.46
B cells	9. Immature B cells	P2RY8	1.44463	0	0	0.549	0.075
B cells	9. Immature B cells	RIPOR2	1.43849	0	0	0.813	0.258
B cells	9. Immature B cells	SWAP70	1.43561	0	0	0.751	0.207
B cells	9. Immature B cells	TMEM156	1.42731	0	0	0.432	0.03
B cells	9. Immature B cells	VPREB3	1.4255	0	0	0.571	0.008
B cells	9. Immature B cells	RAPGEF1	1.42424	0	0	0.772	0.415
B cells	9. Immature B cells	HVCN1	1.42253	0	0	0.63	0.093
B cells	9. Immature B cells	RNASET2	1.41778	0	0	0.766	0.208
B cells	9. Immature B cells	PCED1B	1.41405	0	0	0.542	0.09
B cells	9. Immature B cells	CD70	1.40252	0	0	0.453	0.005
B cells	9. Immature B cells	KHDRBS2	1.40074	0	0	0.465	0.029
B cells	9. Immature B cells	AL592429.2	1.39878	0	0	0.458	0.033
B cells	9. Immature B cells	GNA13	1.3978	0	0	0.673	0.226
B cells	9. Immature B cells	LYN	1.39704	0	0	0.859	0.198
B cells	9. Immature B cells	CLEC2D	1.39355	0	0	0.692	0.227
B cells	9. Immature B cells	RPSA	1.39332	0	0	0.935	0.648
B cells	9. Immature B cells	USP36	1.38939	0	0	0.605	0.204
B cells	9. Immature B cells	SMAP2	1.38735	0	0	0.889	0.337
B cells	9. Immature B cells	HOMER1	1.38599	0	0	0.444	0.135
B cells	9. Immature B cells	FCHSD2	1.38107	0	0	0.893	0.51
B cells	9. Immature B cells	RAB11A	1.37651	0	0	0.792	0.504
B cells	9. Immature B cells	RPS27A	1.37614	0	0	0.969	0.816
B cells	9. Immature B cells	AC079793.1	1.36645	0	0	0.696	0.117
B cells	9. Immature B cells	RPL21	1.36451	0	0	0.961	0.789
B cells	9. Immature B cells	RPL37	1.36071	0	0	0.97	0.819
B cells	9. Immature B cells	ANKRD13A	1.35207	0	0	0.645	0.149
B cells	9. Immature B cells	ISG20	1.34623	0	0	0.683	0.138
B cells	9. Immature B cells	TBC1D9	1.34602	0	0	0.613	0.197
B cells	9. Immature B cells	RPS23	1.34129	0	0	0.97	0.822
B cells	9. Immature B cells	HLA-DMA	1.3401	0	0	0.73	0.176
B cells	9. Immature B cells	RPS12	1.33502	0	0	0.971	0.84
B cells	9. Immature B cells	TCL1A	1.33406	0	0	0.434	0.005
B cells	9. Immature B cells	IDI1	1.33295	0	0	0.667	0.265
B cells	9. Immature B cells	RPS7	1.33188	0	0	0.959	0.767
B cells	9. Immature B cells	RPL13	1.33079	0	0	0.972	0.846
B cells	9. Immature B cells	ATP2B1	1.32938	0	0	0.859	0.359
B cells	9. Immature B cells	GNB5	1.32854	0	0	0.543	0.138
B cells	9. Immature B cells	RPL11	1.32745	0	0	0.966	0.817
B cells	9. Immature B cells	ZHX2	1.32175	0	0	0.752	0.318
B cells	9. Immature B cells	CD48	1.3204	0	0	0.716	0.086
B cells	9. Immature B cells	LINC00513	1.31767	0	0	0.686	0.32
B cells	9. Immature B cells	FNBP1	1.31603	0	0	0.838	0.401
B cells	9. Immature B cells	RPS15A	1.31381	0	0	0.96	0.799
B cells	9. Immature B cells	ZCCHC7	1.30854	0	0	0.863	0.526
B cells	9. Immature B cells	SIPA1L1	1.30549	0	0	0.844	0.386
B cells	9. Immature B cells	RPLP2	1.29844	0	0	0.969	0.817
B cells	9. Immature B cells	RPL36	1.29706	0	0	0.962	0.771
B cells	9. Immature B cells	ZNF10	1.29136	0	0	0.636	0.237
B cells	9. Immature B cells	RPL6	1.28796	0	0	0.961	0.782
B cells	9. Immature B cells	CHPT1	1.28373	0	0	0.682	0.28
B cells	9. Immature B cells	RUBCN	1.28024	0	0	0.547	0.108
B cells	9. Immature B cells	GGA2	1.27906	0	0	0.648	0.182
B cells	9. Immature B cells	MGAT5	1.27616	0	0	0.7	0.277
B cells	9. Immature B cells	RPL19	1.27579	0	0	0.956	0.787
B cells	9. Immature B cells	ADAM19	1.27451	0	0	0.576	0.061
B cells	9. Immature B cells	INPP5D	1.27261	0	0	0.703	0.142
B cells	9. Immature B cells	PRKCE	1.2714	0	0	0.766	0.384
B cells	9. Immature B cells	FARP2	1.27001	0	0	0.637	0.24
B cells	9. Immature B cells	YPEL5	1.26076	0	0	0.798	0.422
B cells	9. Immature B cells	RHEX	1.25985	0	0	0.474	0.017
B cells	9. Immature B cells	RPL34	1.24951	0	0	0.967	0.826
B cells	9. Immature B cells	RPS18	1.24392	0	0	0.972	0.815
B cells	9. Immature B cells	LIMD2	1.24299	0	0	0.73	0.231
B cells	9. Immature B cells	GRB2	1.23924	0	0	0.835	0.409
B cells	9. Immature B cells	RPS11	1.23907	0	0	0.95	0.731
B cells	9. Immature B cells	FAU	1.23355	0	0	0.954	0.768
B cells	9. Immature B cells	ZNF804A	1.23195	0	0	0.359	0.037
B cells	9. Immature B cells	RPL32	1.2315	0	0	0.967	0.827
B cells	9. Immature B cells	LINC02397	1.2314	0	0	0.458	0.005
B cells	9. Immature B cells	PFDN5	1.22655	0	0	0.933	0.701
B cells	9. Immature B cells	AP002075.1	1.22655	0	0	0.475	0.006
B cells	9. Immature B cells	RCSD1	1.22357	0	0	0.671	0.133
B cells	9. Immature B cells	MTSS1	1.21896	0	0	0.555	0.128
B cells	9. Immature B cells	RPS2	1.21743	0	0	0.96	0.753
B cells	9. Immature B cells	RPL18	1.21608	0	0	0.958	0.77
B cells	9. Immature B cells	CYBA	1.21438	0	0	0.922	0.544
B cells	9. Immature B cells	ALG13	1.21396	0	0	0.613	0.375
B cells	9. Immature B cells	RPL27A	1.21166	0	0	0.944	0.736
B cells	9. Immature B cells	LINC01004	1.21049	0	0	0.67	0.307
B cells	9. Immature B cells	DENND4A	1.20943	0	0	0.823	0.497
B cells	9. Immature B cells	RPL38	1.20746	0	0	0.95	0.744
B cells	9. Immature B cells	RPS3	1.20588	0	0	0.961	0.781
B cells	9. Immature B cells	RPS28	1.19832	0	0	0.969	0.835
B cells	9. Immature B cells	RPS16	1.1953	0	0	0.949	0.722
B cells	9. Immature B cells	RPS19	1.19378	0	0	0.964	0.789
B cells	9. Immature B cells	P2RX5	1.19107	0	0	0.496	0.01
B cells	9. Immature B cells	RPS25	1.18303	0	0	0.953	0.77
B cells	9. Immature B cells	EML6	1.18292	0	0	0.384	0.015
B cells	9. Immature B cells	CAMK1D	1.17984	0	0	0.705	0.233
B cells	9. Immature B cells	CD22	1.17811	0	0	0.463	0.007
B cells	9. Immature B cells	PARP15	1.17456	0	0	0.494	0.035
B cells	9. Immature B cells	JMY	1.16738	0	0	0.577	0.239
B cells	9. Immature B cells	RPL9	1.16595	0	0	0.961	0.788
B cells	9. Immature B cells	RPS3A	1.16397	0	0	0.969	0.804
B cells	9. Immature B cells	PMAIP1	1.16374	0	0	0.513	0.077
B cells	9. Immature B cells	BIRC3	1.16314	0	0	0.465	0.092
B cells	9. Immature B cells	RPLP1	1.16088	0	0	0.977	0.873
B cells	9. Immature B cells	RPL13A	1.16021	0	0	0.957	0.748
B cells	9. Immature B cells	ERP29	1.15945	0	0	0.786	0.413
B cells	9. Immature B cells	UCP2	1.15797	0	0	0.558	0.067
B cells	9. Immature B cells	TENT5C	1.14939	0	0	0.582	0.113
B cells	9. Immature B cells	AP1S3	1.14444	0	0	0.461	0.038
B cells	9. Immature B cells	TUBB6	1.14203	0	0	0.494	0.252
B cells	9. Immature B cells	ITPR1	1.14173	0	0	0.599	0.211
B cells	9. Immature B cells	NFKBID	1.13427	0	0	0.579	0.097
B cells	9. Immature B cells	LINC-PINT	1.13168	0	0	0.702	0.315
B cells	9. Immature B cells	FCRL2	1.12591	0	0	0.456	0.002
B cells	9. Immature B cells	RPS5	1.12266	0	0	0.936	0.672
B cells	9. Immature B cells	RPL23A	1.12264	0	0	0.942	0.737
B cells	9. Immature B cells	RPL10	1.12261	0	0	0.972	0.843
B cells	9. Immature B cells	PIP5K1B	1.12164	0	0	0.553	0.116
B cells	9. Immature B cells	STAP1	1.11949	0	0	0.42	0.01
B cells	9. Immature B cells	ATP1B3	1.11857	0	0	0.669	0.451
B cells	9. Immature B cells	RPS15	1.11754	0	0	0.959	0.789
B cells	9. Immature B cells	RPL10A	1.11592	0	0	0.942	0.705
B cells	9. Immature B cells	MYO9B	1.11059	0	0	0.611	0.29
B cells	9. Immature B cells	STK4	1.1059	0	0	0.836	0.36
B cells	9. Immature B cells	DENND5B	1.1028	0	0	0.652	0.298
B cells	9. Immature B cells	RPS13	1.10246	0	0	0.953	0.773
B cells	9. Immature B cells	ARPC3	1.09921	0	0	0.906	0.584
B cells	9. Immature B cells	RPL3	1.09325	0	0	0.955	0.775
B cells	9. Immature B cells	KDM6B	1.09163	0	0	0.601	0.218
B cells	9. Immature B cells	CCDC91	1.09065	0	0	0.762	0.387
B cells	9. Immature B cells	RPL35	1.08774	0	0	0.954	0.77
B cells	9. Immature B cells	RPS14	1.08667	0	0	0.961	0.796
B cells	9. Immature B cells	RPL8	1.08102	0	0	0.956	0.769
B cells	9. Immature B cells	RPL39	1.08067	0	0	0.972	0.863
B cells	9. Immature B cells	SNX8	1.07842	0	0	0.446	0.09
B cells	9. Immature B cells	AC092821.3	1.07522	0	0	0.549	0.13
B cells	9. Immature B cells	RRAS2	1.07442	0	0	0.597	0.223
B cells	9. Immature B cells	CORO1A	1.06883	0	0	0.741	0.134
B cells	9. Immature B cells	SKAP1	1.06639	0	0	0.49	0.074
B cells	9. Immature B cells	TCF4	1.06565	0	0	0.803	0.546
B cells	9. Immature B cells	NACA	1.06154	0	0	0.95	0.761
B cells	9. Immature B cells	HLA-DMB	1.06109	0	0	0.511	0.049
B cells	9. Immature B cells	TSTD1	1.05996	0	0	0.544	0.065
B cells	9. Immature B cells	GRK3	1.05894	0	0	0.544	0.153
B cells	9. Immature B cells	SNX2	1.05883	0	0	0.742	0.411
B cells	9. Immature B cells	PCED1B-AS1	1.05384	0	0	0.54	0.056
B cells	9. Immature B cells	RPL27	1.04953	0	0	0.932	0.718
B cells	9. Immature B cells	RAB11FIP1	1.04651	0	0	0.625	0.176
B cells	9. Immature B cells	INPP5A	1.04483	0	0	0.579	0.202
B cells	9. Immature B cells	UVRAG	1.04469	0	0	0.851	0.522
B cells	9. Immature B cells	SGPP1	1.04165	0	0	0.465	0.151
B cells	9. Immature B cells	CIITA	1.03934	0	0	0.504	0.06
B cells	9. Immature B cells	PPP3CC	1.03732	0	0	0.678	0.335
B cells	9. Immature B cells	GSAP	1.03561	0	0	0.519	0.091
B cells	9. Immature B cells	CD53	1.03141	0	0	0.697	0.126
B cells	9. Immature B cells	RPS4X	1.0303	0	0	0.961	0.786
B cells	9. Immature B cells	RPL5	1.028	0	0	0.956	0.761
B cells	9. Immature B cells	TNFSF9	1.02697	0	0	0.404	0.027
B cells	9. Immature B cells	MCOLN2	1.02301	0	0	0.394	0.021
B cells	9. Immature B cells	MAP3K1	1.02225	0	0	0.596	0.206
B cells	9. Immature B cells	TBC1D22A	1.01292	0	0	0.764	0.431
B cells	9. Immature B cells	RPL17	1.00794	0	0	0.954	0.772
B cells	9. Immature B cells	RPL12	1.00349	0	0	0.957	0.798
B cells	9. Immature B cells	LRMP	1.00057	0	0	0.484	0.066
B cells	9. Immature B cells	TRAK1	0.998706	0	0	0.645	0.316
B cells	9. Immature B cells	DNMBP	0.998437	0	0	0.46	0.147
B cells	9. Immature B cells	RPS20	0.996002	0	0	0.902	0.663
B cells	9. Immature B cells	RPS6	0.995527	0	0	0.963	0.797
B cells	9. Immature B cells	AL590807.1	0.994047	0	0	0.309	0.011
B cells	9. Immature B cells	TLK1	0.993755	0	0	0.767	0.403
B cells	9. Immature B cells	JCHAIN	0.98857	0	0	0.442	0.106
B cells	9. Immature B cells	RPL36A	0.988346	0	0	0.948	0.735
B cells	9. Immature B cells	ALOX5	0.98807	0	0	0.592	0.071
B cells	9. Immature B cells	CXCR5	0.986202	0	0	0.398	0.008
B cells	9. Immature B cells	RPL28	0.982439	0	0	0.966	0.822
B cells	9. Immature B cells	SINHCAF	0.982345	0	0	0.55	0.133
B cells	9. Immature B cells	PHTF2	0.979648	0	0	0.65	0.263
B cells	9. Immature B cells	TMEM154	0.97852	0	0	0.575	0.068
B cells	9. Immature B cells	TNFRSF13B	0.974176	0	0	0.374	0.003
B cells	9. Immature B cells	RPL26	0.974163	0	0	0.961	0.797
B cells	9. Immature B cells	EEF1G	0.973938	0	0	0.909	0.652
B cells	9. Immature B cells	DDX21	0.972466	0	0	0.71	0.401
B cells	9. Immature B cells	PLEKHA2	0.97163	0	0	0.661	0.329
B cells	9. Immature B cells	ZNF141	0.969441	0	0	0.47	0.219
B cells	9. Immature B cells	COL19A1	0.968564	0	0	0.216	0.016
B cells	9. Immature B cells	ARID5B	0.966906	0	0	0.876	0.611
B cells	9. Immature B cells	RPL14	0.966115	0	0	0.953	0.761
B cells	9. Immature B cells	XKR6	0.963437	0	0	0.404	0.051
B cells	9. Immature B cells	PTPRC	0.961897	0	0	0.905	0.197
B cells	9. Immature B cells	TMEM131L	0.960632	0	0	0.671	0.262
B cells	9. Immature B cells	SEPTIN6	0.960048	0	0	0.639	0.202
B cells	9. Immature B cells	SFMBT1	0.960031	0	0	0.484	0.163
B cells	9. Immature B cells	CYTIP	0.958609	0	0	0.622	0.115
B cells	9. Immature B cells	UBA52	0.957229	0	0	0.944	0.743
B cells	9. Immature B cells	PELI1	0.95558	0	0	0.716	0.369
B cells	9. Immature B cells	ATP2A3	0.955125	0	0	0.569	0.092
B cells	9. Immature B cells	CLECL1	0.952908	0	0	0.385	0.008
B cells	9. Immature B cells	GEN1	0.9507	0	0	0.317	0.054
B cells	9. Immature B cells	ARHGEF18	0.950341	0	0	0.544	0.161
B cells	9. Immature B cells	AKAP13	0.945992	0	0	0.911	0.64
B cells	9. Immature B cells	SNX25	0.943842	0	0	0.532	0.188
B cells	9. Immature B cells	AC025164.1	0.942855	0	0	0.458	0.094
B cells	9. Immature B cells	AC008105.3	0.942593	0	0	0.451	0.085
B cells	9. Immature B cells	AC119396.1	0.941432	0	0	0.321	0.036
B cells	9. Immature B cells	GPM6A	0.940511	0	0	0.446	0.104
B cells	9. Immature B cells	JUND	0.938603	0	0	0.946	0.837
B cells	9. Immature B cells	CD72	0.937142	0	0	0.415	0.038
B cells	9. Immature B cells	PARVB	0.936405	0	0	0.489	0.174
B cells	9. Immature B cells	BLNK	0.936005	0	0	0.464	0.054
B cells	9. Immature B cells	HDAC9	0.935412	0	0	0.567	0.158
B cells	9. Immature B cells	AIM2	0.934761	0	0	0.362	0.014
B cells	9. Immature B cells	RHBDD1	0.933921	0	0	0.525	0.214
B cells	9. Immature B cells	RB1	0.931558	0	0	0.772	0.464
B cells	9. Immature B cells	TMEM243	0.930818	0	0	0.6	0.238
B cells	9. Immature B cells	RPL15	0.93027	0	0	0.954	0.765
B cells	9. Immature B cells	LY86	0.929059	0	0	0.4	0.028
B cells	9. Immature B cells	BCAS4	0.92674	0	0	0.453	0.042
B cells	9. Immature B cells	TSBP1-AS1	0.92544	0	0	0.414	0.117
B cells	9. Immature B cells	TTN	0.925339	0	0	0.421	0.076
B cells	9. Immature B cells	CYTH1	0.921419	0	0	0.74	0.324
B cells	9. Immature B cells	RPL4	0.921402	0	0	0.909	0.644
B cells	9. Immature B cells	MIR29B2CHG	0.92101	0	0	0.495	0.142
B cells	9. Immature B cells	DOCK10	0.916053	0	0	0.683	0.235
B cells	9. Immature B cells	EPB41	0.916049	0	0	0.651	0.182
B cells	9. Immature B cells	SP110	0.913928	0	0	0.611	0.273
B cells	9. Immature B cells	GNG2	0.913647	0	0	0.504	0.154
B cells	9. Immature B cells	RPL37A	0.913468	0	0	0.954	0.775
B cells	9. Immature B cells	RPL35A	0.912717	0	0	0.956	0.785
B cells	9. Immature B cells	EEF1D	0.912382	0	0	0.916	0.678
B cells	9. Immature B cells	RAB30	0.906424	0	0	0.467	0.133
B cells	9. Immature B cells	SIDT1	0.904452	0	0	0.403	0.035
B cells	9. Immature B cells	FCRL5	0.901108	0	0	0.327	0.007
B cells	9. Immature B cells	C12orf42	0.901005	0	0	0.316	0.008
B cells	9. Immature B cells	UBE2E2	0.900899	0	0	0.696	0.362
B cells	9. Immature B cells	SPIB	0.898068	0	0	0.385	0.011
B cells	9. Immature B cells	CCR7	0.897579	0	0	0.368	0.019
B cells	9. Immature B cells	VOPP1	0.897257	0	0	0.558	0.275
B cells	9. Immature B cells	RASGRP2	0.895641	0	0	0.579	0.167
B cells	9. Immature B cells	2003-03-01	0.890936	0	0	0.499	0.249
B cells	9. Immature B cells	HLA-DQA2	0.889479	0	0	0.33	0.036
B cells	9. Immature B cells	TTC3	0.884527	0	0	0.746	0.553
B cells	9. Immature B cells	CCR6	0.883839	0	0	0.354	0.011
B cells	9. Immature B cells	PPP4R3A	0.880552	0	0	0.657	0.338
B cells	9. Immature B cells	RANBP2	0.878952	0	0	0.672	0.442
B cells	9. Immature B cells	TNRC6B	0.878266	0	0	0.893	0.662
B cells	9. Immature B cells	SETBP1	0.877974	0	0	0.717	0.371
B cells	9. Immature B cells	RPL22	0.87634	0	0	0.954	0.768
B cells	9. Immature B cells	PACS1	0.87586	0	0	0.667	0.394
B cells	9. Immature B cells	PKIG	0.86942	0	0	0.535	0.256
B cells	9. Immature B cells	RESF1	0.869188	0	0	0.703	0.317
B cells	9. Immature B cells	TAGAP	0.868744	0	0	0.465	0.076
B cells	9. Immature B cells	SELENOK	0.867394	0	0	0.67	0.449
B cells	9. Immature B cells	RPS9	0.866618	0	0	0.951	0.776
B cells	9. Immature B cells	FGD2	0.866141	0	0	0.395	0.022
B cells	9. Immature B cells	NSD3	0.864469	0	0	0.782	0.548
B cells	9. Immature B cells	SH2B3	0.860294	0	0	0.442	0.151
B cells	9. Immature B cells	KLF2	0.860265	0	0	0.811	0.472
B cells	9. Immature B cells	EEF1A1	0.8595	0	0	0.979	0.895
B cells	9. Immature B cells	RPL29	0.85796	0	0	0.954	0.772
B cells	9. Immature B cells	PPP1R16B	0.857855	0	0	0.504	0.104
B cells	9. Immature B cells	LPXN	0.857208	0	0	0.444	0.124
B cells	9. Immature B cells	ATF7IP	0.856181	0	0	0.736	0.494
B cells	9. Immature B cells	AC011933.4	0.856043	0	0	0.402	0.065
B cells	9. Immature B cells	AC068282.1	0.853865	0	0	0.482	0.169
B cells	9. Immature B cells	AC023424.3	0.846273	0	0	0.501	0.18
B cells	9. Immature B cells	RPL7A	0.844919	0	0	0.959	0.785
B cells	9. Immature B cells	TMEM131	0.844887	0	0	0.721	0.436
B cells	9. Immature B cells	C9orf72	0.844567	0	0	0.538	0.155
B cells	9. Immature B cells	USP6NL	0.844555	0	0	0.5	0.195
B cells	9. Immature B cells	AC068051.1	0.841066	0	0	0.206	0.021
B cells	9. Immature B cells	DIPK1A	0.840759	0	0	0.448	0.216
B cells	9. Immature B cells	ITSN2	0.840393	0	0	0.816	0.51
B cells	9. Immature B cells	GRASP	0.840279	0	0	0.467	0.18
B cells	9. Immature B cells	RNMT	0.838355	0	0	0.659	0.383
B cells	9. Immature B cells	MKNK2	0.838105	0	0	0.579	0.263
B cells	9. Immature B cells	CD86	0.837695	0	0	0.314	0.041
B cells	9. Immature B cells	BICD1	0.836618	0	0	0.52	0.245
B cells	9. Immature B cells	DUSP2	0.833483	0	0	0.451	0.103
B cells	9. Immature B cells	MCTP2	0.830907	0	0	0.666	0.197
B cells	9. Immature B cells	IFNG-AS1	0.828664	0	0	0.194	0.022
B cells	9. Immature B cells	NOP53	0.828629	0	0	0.797	0.507
B cells	9. Immature B cells	KLF12	0.826219	0	0	0.699	0.377
B cells	9. Immature B cells	PTPN6	0.823526	0	0	0.512	0.124
B cells	9. Immature B cells	MALT1	0.823466	0	0	0.553	0.25
B cells	9. Immature B cells	MECP2	0.822612	0	0	0.677	0.416
B cells	9. Immature B cells	RPL31	0.822232	0	0	0.899	0.642
B cells	9. Immature B cells	CCND3	0.822162	0	0	0.644	0.325
B cells	9. Immature B cells	CNR2	0.821405	0	0	0.332	0.006
B cells	9. Immature B cells	SARAF	0.82078	0	0	0.851	0.581
B cells	9. Immature B cells	PHF20	0.818386	0	0	0.699	0.429
B cells	9. Immature B cells	FAM49A	0.817582	0	0	0.457	0.178
B cells	9. Immature B cells	ZFAS1	0.817481	0	0	0.879	0.608
B cells	9. Immature B cells	ILRUN	0.815973	0	0	0.552	0.267
B cells	9. Immature B cells	RPL23	0.815536	0	0	0.928	0.705
B cells	9. Immature B cells	ABR	0.813332	0	0	0.469	0.259
B cells	9. Immature B cells	NFATC1	0.811964	0	0	0.436	0.132
B cells	9. Immature B cells	DMXL1	0.810252	0	0	0.644	0.365
B cells	9. Immature B cells	SCIMP	0.809192	0	0	0.324	0.026
B cells	9. Immature B cells	PLCG2	0.808343	0	0	0.85	0.344
B cells	9. Immature B cells	SRPK2	0.805637	0	0	0.766	0.522
B cells	9. Immature B cells	SMC6	0.804428	0	0	0.518	0.215
B cells	9. Immature B cells	SLC9A7	0.804408	0	0	0.366	0.053
B cells	9. Immature B cells	TMEM159	0.804065	0	0	0.318	0.125
B cells	9. Immature B cells	PRKX	0.802711	0	0	0.393	0.159
B cells	9. Immature B cells	EVI2B	0.802241	0	0	0.592	0.121
B cells	9. Immature B cells	NUP88	0.800359	0	0	0.477	0.163
B cells	9. Immature B cells	SNHG6	0.799197	0	0	0.789	0.487
B cells	9. Immature B cells	AP003086.1	0.796851	0	0	0.38	0.113
B cells	9. Immature B cells	ODC1	0.796424	0	0	0.563	0.24
B cells	9. Immature B cells	MAPK8IP3	0.792558	0	0	0.489	0.195
B cells	9. Immature B cells	RHBDF2	0.790878	0	0	0.398	0.045
B cells	9. Immature B cells	TRIM38	0.788676	0	0	0.583	0.283
B cells	9. Immature B cells	KCNQ5	0.788227	0	0	0.438	0.092
B cells	9. Immature B cells	IFI30	0.787303	0	0	0.46	0.191
B cells	9. Immature B cells	POU2AF1	0.786173	0	0	0.343	0.011
B cells	9. Immature B cells	KYNU	0.783943	0	0	0.431	0.074
B cells	9. Immature B cells	AP000787.1	0.783017	0	0	0.412	0.173
B cells	9. Immature B cells	PTPN1	0.773975	0	0	0.63	0.338
B cells	9. Immature B cells	CHD2	0.773453	0	0	0.856	0.586
B cells	9. Immature B cells	CASK	0.770083	0	0	0.604	0.404
B cells	9. Immature B cells	CYFIP2	0.767007	0	0	0.564	0.112
B cells	9. Immature B cells	LINC01781	0.76557	0	0	0.153	0.002
B cells	9. Immature B cells	JAZF1	0.763432	0	0	0.683	0.403
B cells	9. Immature B cells	DDX6	0.763049	0	0	0.742	0.491
B cells	9. Immature B cells	AC120193.1	0.762123	0	0	0.395	0.162
B cells	9. Immature B cells	ZNF644	0.761814	0	0	0.758	0.532
B cells	9. Immature B cells	IL2RA	0.760119	0	0	0.283	0.015
B cells	9. Immature B cells	LRBA	0.759929	0	0	0.8	0.519
B cells	9. Immature B cells	ATM	0.758113	0	0	0.692	0.42
B cells	9. Immature B cells	FAM117B	0.757768	0	0	0.372	0.111
B cells	9. Immature B cells	PPP2R5C	0.757074	0	0	0.702	0.4
B cells	9. Immature B cells	SLC49A4	0.752802	0	0	0.395	0.168
B cells	9. Immature B cells	UPF2	0.751985	0	0	0.645	0.407
B cells	9. Immature B cells	ARHGAP15	0.75173	0	0	0.949	0.335
B cells	9. Immature B cells	TOMM7	0.751046	0	0	0.894	0.656
B cells	9. Immature B cells	COL4A4	0.750736	0	0	0.287	0.006
B cells	9. Immature B cells	SNX29	0.746903	0	0	0.652	0.388
B cells	9. Immature B cells	GPR18	0.745452	0	0	0.296	0.013
B cells	9. Immature B cells	KDM2B	0.743273	0	0	0.439	0.16
B cells	9. Immature B cells	RABEP1	0.73927	0	0	0.626	0.381
B cells	9. Immature B cells	FBXO21	0.738236	0	0	0.455	0.215
B cells	9. Immature B cells	RACK1	0.738173	0	0	0.926	0.713
B cells	9. Immature B cells	ANKRD11	0.737319	0	0	0.823	0.635
B cells	9. Immature B cells	PHACTR1	0.737124	0	0	0.424	0.146
B cells	9. Immature B cells	SYK	0.735813	0	0	0.609	0.11
B cells	9. Immature B cells	NUP210	0.734728	0	0	0.403	0.057
B cells	9. Immature B cells	CD27	0.734443	0	0	0.345	0.024
B cells	9. Immature B cells	COL4A3	0.733439	0	0	0.295	0.014
B cells	9. Immature B cells	CKS2	0.731052	0	0	0.473	0.17
B cells	9. Immature B cells	LHPP	0.731035	0	0	0.375	0.095
B cells	9. Immature B cells	RASSF3	0.730072	0	0	0.527	0.168
B cells	9. Immature B cells	SAMD12	0.729975	0	0	0.287	0.055
B cells	9. Immature B cells	BACH1	0.729588	0	0	0.612	0.334
B cells	9. Immature B cells	IQGAP2	0.728985	0	0	0.477	0.145
B cells	9. Immature B cells	TLE5	0.728701	0	0	0.706	0.46
B cells	9. Immature B cells	TRAPPC10	0.728696	0	0	0.554	0.278
B cells	9. Immature B cells	KRAS	0.726318	0	0	0.556	0.271
B cells	9. Immature B cells	DOCK8	0.724763	0	0	0.766	0.244
B cells	9. Immature B cells	GIT2	0.722421	0	0	0.484	0.25
B cells	9. Immature B cells	ITGA4	0.722061	0	0	0.437	0.09
B cells	9. Immature B cells	RLF	0.721857	0	0	0.662	0.436
B cells	9. Immature B cells	FBXO10	0.721267	0	0	0.338	0.089
B cells	9. Immature B cells	CEMIP2	0.72009	0	0	0.7	0.433
B cells	9. Immature B cells	STX7	0.714721	0	0	0.534	0.287
B cells	9. Immature B cells	DUSP10	0.714636	0	0	0.326	0.089
B cells	9. Immature B cells	FUT8	0.714524	0	0	0.584	0.356
B cells	9. Immature B cells	HLA-B	0.710158	0	0	0.971	0.799
B cells	9. Immature B cells	COX7C	0.709636	0	0	0.877	0.649
B cells	9. Immature B cells	CD82	0.707872	0	0	0.446	0.139
B cells	9. Immature B cells	EHMT1	0.706946	0	0	0.643	0.441
B cells	9. Immature B cells	RPL24	0.705972	0	0	0.952	0.781
B cells	9. Immature B cells	TUBA4A	0.703736	0	0	0.504	0.122
B cells	9. Immature B cells	FOXP1	0.70347	0	0	0.895	0.722
B cells	9. Immature B cells	DLEU1	0.702863	0	0	0.503	0.27
B cells	9. Immature B cells	NPM1	0.702742	0	0	0.902	0.661
B cells	9. Immature B cells	BCAS2	0.701321	0	0	0.569	0.32
B cells	9. Immature B cells	PAK1	0.699576	0	0	0.448	0.173
B cells	9. Immature B cells	HIST1H1D	0.698979	0	0	0.372	0.072
B cells	9. Immature B cells	KMT2E	0.698858	0	0	0.879	0.681
B cells	9. Immature B cells	AC092120.3	0.697011	0	0	0.355	0.073
B cells	9. Immature B cells	FOXK2	0.695997	0	0	0.456	0.253
B cells	9. Immature B cells	ZBTB10	0.693843	0	0	0.424	0.199
B cells	9. Immature B cells	RPL22L1	0.693694	0	0	0.648	0.38
B cells	9. Immature B cells	DOCK2	0.693528	0	0	0.687	0.157
B cells	9. Immature B cells	RGS2	0.693509	0	0	0.545	0.142
B cells	9. Immature B cells	RABGAP1L	0.692837	0	0	0.789	0.559
B cells	9. Immature B cells	ADAM28	0.692404	0	0	0.516	0.223
B cells	9. Immature B cells	ARHGDIB	0.691601	0	0	0.804	0.405
B cells	9. Immature B cells	ACAP1	0.690373	0	0	0.501	0.117
B cells	9. Immature B cells	HSPE1	0.690102	0	0	0.72	0.524
B cells	9. Immature B cells	AC016831.7	0.686506	0	0	0.461	0.218
B cells	9. Immature B cells	RAC2	0.684095	0	0	0.561	0.12
B cells	9. Immature B cells	RALGAPA1	0.683979	0	0	0.71	0.524
B cells	9. Immature B cells	PPTC7	0.682259	0	0	0.415	0.16
B cells	9. Immature B cells	POLD4	0.678861	0	0	0.512	0.253
B cells	9. Immature B cells	PPP1R2	0.678668	0	0	0.623	0.349
B cells	9. Immature B cells	FCRLA	0.677225	0	0	0.315	0.003
B cells	9. Immature B cells	GPBP1	0.675493	0	0	0.842	0.622
B cells	9. Immature B cells	TRBC2	0.674819	0	0	0.459	0.052
B cells	9. Immature B cells	STIM2	0.674084	0	0	0.486	0.217
B cells	9. Immature B cells	GTF2B	0.673039	0	0	0.637	0.345
B cells	9. Immature B cells	PRDM4	0.672277	0	0	0.353	0.091
B cells	9. Immature B cells	RPL36AL	0.67159	0	0	0.871	0.626
B cells	9. Immature B cells	LINC01857	0.671288	0	0	0.263	0.001
B cells	9. Immature B cells	HLA-C	0.671058	0	0	0.926	0.705
B cells	9. Immature B cells	ZBTB1	0.670904	0	0	0.571	0.319
B cells	9. Immature B cells	LINC01619	0.670725	0	0	0.591	0.313
B cells	9. Immature B cells	UBC	0.670118	0	0	0.935	0.812
B cells	9. Immature B cells	AGPAT5	0.669518	0	0	0.307	0.116
B cells	9. Immature B cells	FCGR2B	0.666452	0	0	0.331	0.009
B cells	9. Immature B cells	SNU13	0.666347	0	0	0.697	0.466
B cells	9. Immature B cells	CCDC50	0.665109	0	0	0.553	0.29
B cells	9. Immature B cells	BRAF	0.663547	0	0	0.795	0.582
B cells	9. Immature B cells	AC058791.1	0.661816	0	0	0.392	0.138
B cells	9. Immature B cells	KLHL5	0.661737	2.00835e-249	7.03063e-245	0.436	0.256
B cells	9. Immature B cells	UBE2G1	0.661404	0	0	0.56	0.307
B cells	9. Immature B cells	2008-03-01	0.660613	0	0	0.397	0.161
B cells	9. Immature B cells	GAB2	0.660612	0	0	0.49	0.211
B cells	9. Immature B cells	PPP1CC	0.660392	0	0	0.574	0.357
B cells	9. Immature B cells	STK17A	0.658299	0	0	0.681	0.408
B cells	9. Immature B cells	SBNO1	0.656451	0	0	0.504	0.275
B cells	9. Immature B cells	GPSM3	0.655272	0	0	0.526	0.136
B cells	9. Immature B cells	OSER1	0.654897	0	0	0.477	0.205
B cells	9. Immature B cells	ELF1	0.653202	0	0	0.895	0.609
B cells	9. Immature B cells	NCKAP1L	0.652487	0	0	0.417	0.075
B cells	9. Immature B cells	STAG3	0.652474	0	0	0.275	0.038
B cells	9. Immature B cells	CD19	0.651829	0	0	0.302	0.004
B cells	9. Immature B cells	CD55	0.648457	0	0	0.859	0.263
B cells	9. Immature B cells	CCDC141	0.647852	0	0	0.291	0.02
B cells	9. Immature B cells	RSRC2	0.647819	0	0	0.744	0.536
B cells	9. Immature B cells	FYTTD1	0.64773	0	0	0.468	0.269
B cells	9. Immature B cells	MSI2	0.64765	0	0	0.552	0.282
B cells	9. Immature B cells	NFX1	0.644502	0	0	0.478	0.266
B cells	9. Immature B cells	P2RY10	0.642106	0	0	0.292	0.02
B cells	9. Immature B cells	BTLA	0.640794	0	0	0.217	0.015
B cells	9. Immature B cells	TCP11L2	0.640088	0	0	0.358	0.104
B cells	9. Immature B cells	LITAF	0.639637	0	0	0.622	0.39
B cells	9. Immature B cells	CYCS	0.639171	0	0	0.611	0.368
B cells	9. Immature B cells	YWHAZ	0.637099	0	0	0.911	0.712
B cells	9. Immature B cells	UBALD2	0.6365	0	0	0.496	0.244
B cells	9. Immature B cells	DAPP1	0.63545	0	0	0.37	0.053
B cells	9. Immature B cells	USP34	0.633406	0	0	0.839	0.651
B cells	9. Immature B cells	ZC3HAV1	0.631483	0	0	0.72	0.471
B cells	9. Immature B cells	SREBF2	0.629914	0	0	0.456	0.234
B cells	9. Immature B cells	CDC42SE1	0.629679	0	0	0.531	0.254
B cells	9. Immature B cells	KDM4C	0.629647	0	0	0.661	0.396
B cells	9. Immature B cells	PIK3AP1	0.626399	0	0	0.368	0.059
B cells	9. Immature B cells	TCEA1	0.625215	0	0	0.684	0.486
B cells	9. Immature B cells	TBC1D10C	0.624897	0	0	0.383	0.052
B cells	9. Immature B cells	TGIF1	0.624658	0	0	0.372	0.137
B cells	9. Immature B cells	LINC01588	0.624205	0	0	0.294	0.056
B cells	9. Immature B cells	CRYM	0.623871	0	0	0.179	0.004
B cells	9. Immature B cells	TAF1D	0.622223	0	0	0.699	0.463
B cells	9. Immature B cells	BCL2L11	0.621954	0	0	0.384	0.164
B cells	9. Immature B cells	RELB	0.619964	0	0	0.415	0.163
B cells	9. Immature B cells	SMG1	0.619901	0	0	0.662	0.436
B cells	9. Immature B cells	TESC	0.619748	0	0	0.209	0.056
B cells	9. Immature B cells	UQCRH	0.618419	0	0	0.772	0.521
B cells	9. Immature B cells	MYCBP2	0.617539	0	0	0.826	0.595
B cells	9. Immature B cells	FCER2	0.613565	0	0	0.195	0.002
B cells	9. Immature B cells	LMBRD1	0.612028	2.04796e-302	7.16928e-298	0.581	0.377
B cells	9. Immature B cells	PPARD	0.611044	3.98509e-300	1.39506e-295	0.392	0.201
B cells	9. Immature B cells	CXXC5	0.610424	0	0	0.41	0.175
B cells	9. Immature B cells	EIF2S3	0.609086	0	0	0.671	0.438
B cells	9. Immature B cells	COTL1	0.608451	0	0	0.65	0.312
B cells	9. Immature B cells	SCAF11	0.607683	0	0	0.822	0.635
B cells	9. Immature B cells	SMIM14	0.607523	5.5998e-199	1.96032e-194	0.476	0.322
B cells	9. Immature B cells	CASP9	0.605042	0	0	0.268	0.069
B cells	9. Immature B cells	AP001636.3	0.604698	0	0	0.209	0.008
B cells	9. Immature B cells	RABEP2	0.604671	0	0	0.338	0.098
B cells	9. Immature B cells	SLC25A6	0.602008	0	0	0.802	0.558
B cells	9. Immature B cells	EIF1	0.600915	0	0	0.961	0.841
B cells	9. Immature B cells	TPK1	0.597152	0	0	0.326	0.121
B cells	9. Immature B cells	AREG	0.596941	0	0	0.421	0.079
B cells	9. Immature B cells	AC018682.1	0.596745	0	0	0.328	0.09
B cells	9. Immature B cells	VPS13C	0.596078	0	0	0.738	0.519
B cells	9. Immature B cells	E2F5	0.595911	0	0	0.264	0.04
B cells	9. Immature B cells	PABPC1	0.594811	0	0	0.953	0.751
B cells	9. Immature B cells	MTRNR2L12	0.594615	0	0	0.723	0.501
B cells	9. Immature B cells	PRMT9	0.5946	9.40086e-305	3.29096e-300	0.349	0.159
B cells	9. Immature B cells	OSBPL3	0.594021	0	0	0.3	0.084
B cells	9. Immature B cells	SNHG7	0.593029	0	0	0.603	0.349
B cells	9. Immature B cells	PPM1K	0.592831	0	0	0.425	0.196
B cells	9. Immature B cells	NOP58	0.592306	5.56688e-294	1.9488e-289	0.6	0.395
B cells	9. Immature B cells	USP15	0.591854	0	0	0.842	0.556
B cells	9. Immature B cells	RUNX3	0.591728	0	0	0.375	0.108
B cells	9. Immature B cells	CNTRL	0.590464	0	0	0.526	0.235
B cells	9. Immature B cells	AC087854.1	0.589757	0	0	0.338	0.114
B cells	9. Immature B cells	STX5	0.589423	0	0	0.527	0.323
B cells	9. Immature B cells	GRK5	0.58916	2.22721e-277	7.79678e-273	0.372	0.182
B cells	9. Immature B cells	SIK3	0.587352	0	0	0.886	0.702
B cells	9. Immature B cells	PIGB	0.585504	0	0	0.296	0.101
B cells	9. Immature B cells	AC104365.1	0.585179	0	0	0.285	0.061
B cells	9. Immature B cells	TMPO	0.584695	0	0	0.5	0.239
B cells	9. Immature B cells	TGFB1	0.584187	0	0	0.609	0.377
B cells	9. Immature B cells	CDK17	0.583924	3.15625e-289	1.10491e-284	0.651	0.449
B cells	9. Immature B cells	TMC8	0.582358	0	0	0.36	0.068
B cells	9. Immature B cells	SLC4A7	0.580853	0	0	0.462	0.234
B cells	9. Immature B cells	EEF2	0.579677	0	0	0.859	0.638
B cells	9. Immature B cells	SLC37A1	0.578429	0	0	0.312	0.078
B cells	9. Immature B cells	TPT1	0.578428	0	0	0.969	0.887
B cells	9. Immature B cells	COX4I1	0.578019	0	0	0.845	0.608
B cells	9. Immature B cells	AC027097.2	0.577776	4.06775e-257	1.424e-252	0.337	0.165
B cells	9. Immature B cells	PSIP1	0.577729	0	0	0.609	0.385
B cells	9. Immature B cells	KCNH8	0.576993	0	0	0.144	0.009
B cells	9. Immature B cells	CORO7	0.576916	0	0	0.359	0.12
B cells	9. Immature B cells	AC007569.1	0.576874	0	0	0.239	0.014
B cells	9. Immature B cells	SNN	0.575906	0	0	0.309	0.064
B cells	9. Immature B cells	SNHG8	0.574977	0	0	0.695	0.445
B cells	9. Immature B cells	IRF4	0.574879	0	0	0.242	0.021
B cells	9. Immature B cells	HCG18	0.57479	8.40991e-231	2.94406e-226	0.368	0.204
B cells	9. Immature B cells	TBC1D5	0.572145	0	0	0.833	0.63
B cells	9. Immature B cells	RPLP0	0.571004	0	0	0.926	0.737
B cells	9. Immature B cells	NSA2	0.569473	4.94553e-280	1.73128e-275	0.664	0.471
B cells	9. Immature B cells	ZC3H12B	0.568708	3.45305e-219	1.20881e-214	0.237	0.101
B cells	9. Immature B cells	CAPZA1	0.567443	0	0	0.779	0.513
B cells	9. Immature B cells	JADE3	0.566056	1.19446e-286	4.18144e-282	0.221	0.08
B cells	9. Immature B cells	CD2AP	0.565981	6.7943e-242	2.37848e-237	0.465	0.28
B cells	9. Immature B cells	SERPINB9	0.5648	0	0	0.485	0.233
B cells	9. Immature B cells	PHEX	0.564313	0	0	0.194	0.01
B cells	9. Immature B cells	TMC6	0.564305	0	0	0.346	0.077
B cells	9. Immature B cells	NR3C2	0.564167	7.51299e-253	2.63007e-248	0.462	0.257
B cells	9. Immature B cells	MTFR1	0.562065	0	0	0.417	0.208
B cells	9. Immature B cells	ANKRD12	0.561233	0	0	0.851	0.665
B cells	9. Immature B cells	SPOCK2	0.560793	0	0	0.319	0.045
B cells	9. Immature B cells	PLAC8	0.559263	0	0	0.478	0.109
B cells	9. Immature B cells	PDE4B	0.556505	0	0	0.731	0.306
B cells	9. Immature B cells	ARHGAP4	0.555847	0	0	0.38	0.079
B cells	9. Immature B cells	HIVEP1	0.55566	0	0	0.554	0.32
B cells	9. Immature B cells	IGLC1	0.555097	2.83856e-29	9.93694e-25	0.277	0.221
B cells	9. Immature B cells	CYB561A3	0.554679	0	0	0.329	0.114
B cells	9. Immature B cells	C1orf56	0.553936	0	0	0.367	0.163
B cells	9. Immature B cells	TIGAR	0.55257	0	0	0.279	0.09
B cells	9. Immature B cells	IFT57	0.55226	3.05039e-235	1.06785e-230	0.502	0.327
B cells	9. Immature B cells	DDX27	0.5522	0	0	0.469	0.242
B cells	9. Immature B cells	ARF6	0.551974	0	0	0.494	0.27
B cells	9. Immature B cells	UXT	0.550753	0	0	0.59	0.364
B cells	9. Immature B cells	IL2RG	0.550487	0	0	0.4	0.071
B cells	9. Immature B cells	PAK2	0.548642	0	0	0.68	0.467
B cells	9. Immature B cells	CIB1	0.547769	2.80674e-285	9.82555e-281	0.533	0.343
B cells	9. Immature B cells	ARIH1	0.546323	0	0	0.864	0.712
B cells	9. Immature B cells	MTMR6	0.546112	0	0	0.413	0.2
B cells	9. Immature B cells	PCGF5	0.545928	3.27839e-243	1.14767e-238	0.58	0.395
B cells	9. Immature B cells	SERP1	0.545837	0	0	0.724	0.49
B cells	9. Immature B cells	BTK	0.545611	0	0	0.318	0.049
B cells	9. Immature B cells	MTMR1	0.543627	0	0	0.338	0.111
B cells	9. Immature B cells	C11orf80	0.541842	0	0	0.287	0.088
B cells	9. Immature B cells	SYNGR2	0.541096	0	0	0.357	0.095
B cells	9. Immature B cells	SMARCB1	0.540246	1.10195e-301	3.8576e-297	0.474	0.28
B cells	9. Immature B cells	CPB2-AS1	0.540188	0	0	0.298	0.062
B cells	9. Immature B cells	EAF2	0.539005	0	0	0.403	0.106
B cells	9. Immature B cells	EIF4B	0.538148	0	0	0.75	0.53
B cells	9. Immature B cells	G3BP2	0.537342	4.84314e-308	1.69544e-303	0.572	0.367
B cells	9. Immature B cells	ABCG1	0.53671	0	0	0.281	0.065
B cells	9. Immature B cells	MBP	0.536463	0	0	0.515	0.156
B cells	9. Immature B cells	DDIT3	0.535219	7.41477e-246	2.59569e-241	0.379	0.205
B cells	9. Immature B cells	TRAF5	0.532917	0	0	0.328	0.128
B cells	9. Immature B cells	HCLS1	0.532862	0	0	0.529	0.145
B cells	9. Immature B cells	CCDC88C	0.532681	0	0	0.375	0.097
B cells	9. Immature B cells	ORAI2	0.532664	0	0	0.398	0.153
B cells	9. Immature B cells	COL9A3	0.531619	0	0	0.284	0.016
B cells	9. Immature B cells	OTUD1	0.531499	0	0	0.35	0.14
B cells	9. Immature B cells	UBAC2	0.530899	0	0	0.582	0.358
B cells	9. Immature B cells	SLBP	0.530773	1.0416e-275	3.64632e-271	0.395	0.214
B cells	9. Immature B cells	PRRC2C	0.530562	0	0	0.831	0.654
B cells	9. Immature B cells	GNPTAB	0.530484	9.27067e-297	3.24538e-292	0.405	0.21
B cells	9. Immature B cells	COMMD6	0.528853	0	0	0.819	0.598
B cells	9. Immature B cells	CUL3	0.52796	0	0	0.731	0.524
B cells	9. Immature B cells	PVT1	0.527564	2.2398e-262	7.84088e-258	0.325	0.15
B cells	9. Immature B cells	ACSM3	0.526103	0	0	0.188	0.054
B cells	9. Immature B cells	MZB1	0.525659	0	0	0.29	0.052
B cells	9. Immature B cells	PATL2	0.525547	0	0	0.259	0.067
B cells	9. Immature B cells	MAP4K1	0.525137	0	0	0.274	0.027
B cells	9. Immature B cells	CDKN1B	0.52436	8.63745e-278	3.02371e-273	0.481	0.289
B cells	9. Immature B cells	PTGES3	0.523962	0	0	0.812	0.629
B cells	9. Immature B cells	CD244	0.522523	0	0	0.199	0.012
B cells	9. Immature B cells	PTPN2	0.522014	2.72133e-277	9.52655e-273	0.535	0.335
B cells	9. Immature B cells	HSPA4	0.5214	1.43071e-280	5.00848e-276	0.51	0.315
B cells	9. Immature B cells	HLA-DOB	0.5213	0	0	0.243	0.023
B cells	9. Immature B cells	SLAMF6	0.520197	0	0	0.226	0.017
B cells	9. Immature B cells	BTG2	0.519133	0	0	0.712	0.426
B cells	9. Immature B cells	TRIO	0.51717	1.44432e-223	5.05613e-219	0.664	0.476
B cells	9. Immature B cells	UBE2J1	0.516587	4.59279e-276	1.6078e-271	0.493	0.299
B cells	9. Immature B cells	TMEM184C	0.515841	9.39035e-185	3.28728e-180	0.316	0.175
B cells	9. Immature B cells	PDXDC1	0.511045	7.87768e-177	2.75774e-172	0.528	0.387
B cells	9. Immature B cells	RBM47	0.510826	0	0	0.313	0.06
B cells	9. Immature B cells	HSH2D	0.510489	0	0	0.269	0.036
B cells	9. Immature B cells	HLA-E	0.510365	0	0	0.909	0.679
B cells	9. Immature B cells	PRAG1	0.508645	0	0	0.25	0.059
B cells	9. Immature B cells	DIP2B	0.508413	1.84654e-271	6.46417e-267	0.6	0.391
B cells	9. Immature B cells	LINC01237	0.507444	0	0	0.236	0.034
B cells	9. Immature B cells	KLHL14	0.507101	0	0	0.192	0.01
B cells	9. Immature B cells	SESN3	0.506473	6.68178e-174	2.33909e-169	0.591	0.424
B cells	9. Immature B cells	FAM214A	0.506201	2.3468e-248	8.21545e-244	0.542	0.347
B cells	9. Immature B cells	SLC39A10	0.505881	7.08471e-235	2.48015e-230	0.367	0.196
B cells	9. Immature B cells	RNF144B	0.504335	0	0	0.431	0.114
B cells	9. Immature B cells	ATF7IP2	0.503979	2.27635e-220	7.96883e-216	0.471	0.291
B cells	9. Immature B cells	STRAP	0.503248	1.82152e-293	6.37658e-289	0.597	0.401
B cells	9. Immature B cells	METTL21A	0.502961	0	0	0.347	0.144
B cells	9. Immature B cells	KDM4B	0.502737	0	0	0.488	0.278
B cells	9. Immature B cells	SLC23A2	0.501945	1.99029e-230	6.96742e-226	0.407	0.236
B cells	9. Immature B cells	TCOF1	0.500172	0	0	0.295	0.118
B cells	19. B cells	CD52	2.38863	4.36036e-43	1.52643e-38	1	0.113
B cells	19. B cells	BANK1	2.30732	2.58968e-40	9.0657e-36	0.913	0.104
B cells	19. B cells	RHOH	2.26365	2.78652e-37	9.75478e-33	1	0.13
B cells	19. B cells	CD37	2.25917	5.50815e-33	1.92824e-28	1	0.154
B cells	19. B cells	AFF3	2.21535	2.31305e-32	8.09729e-28	0.957	0.139
B cells	19. B cells	CD74	2.1578	9.55633e-16	3.34538e-11	1	0.366
B cells	19. B cells	HLA-DRA	2.13912	3.61624e-21	1.26594e-16	1	0.26
B cells	19. B cells	DUSP2	2.12011	6.43184e-35	2.25159e-30	0.913	0.116
B cells	19. B cells	CD69	2.10604	8.6787e-32	3.03815e-27	0.913	0.118
B cells	19. B cells	MS4A1	2.08647	6.89546e-104	2.41389e-99	0.957	0.041
B cells	19. B cells	AL589693.1	2.07702	3.97533e-29	1.39164e-24	0.652	0.068
B cells	19. B cells	CXCR4	2.06973	2.30783e-24	8.07902e-20	1	0.193
B cells	19. B cells	ZNF331	2.06062	2.05871e-15	7.20693e-11	0.87	0.253
B cells	19. B cells	LY9	2.02221	4.67617e-63	1.63699e-58	0.826	0.051
B cells	19. B cells	BACH2	2.01194	3.3671e-22	1.17872e-17	0.957	0.207
B cells	19. B cells	RALGPS2	2.00841	5.71453e-19	2.00049e-14	0.913	0.237
B cells	19. B cells	CCL4	1.99929	1.49889e-28	5.24716e-24	0.522	0.045
B cells	19. B cells	CCL5	1.98195	1.72947e-54	6.05437e-50	0.739	0.047
B cells	19. B cells	NR4A2	1.97136	3.01562e-13	1.05568e-08	0.87	0.307
B cells	19. B cells	IL32	1.86792	4.08779e-29	1.43101e-24	0.783	0.099
B cells	19. B cells	SKAP1	1.82932	1.84314e-42	6.45227e-38	0.913	0.09
B cells	19. B cells	RPS27	1.82746	5.48288e-13	1.91939e-08	1	0.841
B cells	19. B cells	RPS29	1.81882	1.35042e-12	4.72743e-08	1	0.779
B cells	19. B cells	EZR	1.80898	9.37146e-18	3.28067e-13	1	0.306
B cells	19. B cells	STAT4	1.79196	3.99959e-24	1.40014e-19	0.826	0.133
B cells	19. B cells	IL7R	1.76998	1.13084e-24	3.95873e-20	0.522	0.05
B cells	19. B cells	CD83	1.7592	1.29195e-17	4.52272e-13	0.739	0.144
B cells	19. B cells	HCST	1.73647	2.59211e-31	9.07419e-27	0.957	0.132
B cells	19. B cells	LTB	1.73197	6.32209e-41	2.21317e-36	0.826	0.075
B cells	19. B cells	PAX5	1.70717	1.98364e-90	6.94411e-86	0.913	0.044
B cells	19. B cells	HLA-DQA1	1.70672	2.11284e-43	7.39641e-39	0.957	0.098
B cells	19. B cells	IGHM	1.70372	5.60884e-19	1.96349e-14	0.739	0.138
B cells	19. B cells	SEL1L3	1.67373	6.19338e-32	2.16812e-27	0.87	0.114
B cells	19. B cells	CDC42SE2	1.66793	8.28658e-12	2.90088e-07	0.957	0.397
B cells	19. B cells	AP001011.1	1.65361	3.95434e-16	1.3843e-11	0.826	0.211
B cells	19. B cells	CREM	1.64301	2.3622e-10	8.26934e-06	0.783	0.294
B cells	19. B cells	BTG1	1.62482	1.55685e-12	5.45006e-08	1	0.751
B cells	19. B cells	CD79A	1.61924	4.14332e-96	1.45045e-91	0.957	0.045
B cells	19. B cells	HLA-DRB1	1.61353	9.14273e-17	3.2006e-12	0.957	0.275
B cells	19. B cells	CD48	1.58701	4.31695e-42	1.51123e-37	1	0.11
B cells	19. B cells	HLA-DPB1	1.58659	1.31434e-18	4.60112e-14	1	0.285
B cells	19. B cells	TOX	1.57841	1.70223e-24	5.95899e-20	0.522	0.05
B cells	19. B cells	GZMA	1.57308	2.33942e-43	8.18959e-39	0.609	0.04
B cells	19. B cells	SLC38A1	1.56098	2.31155e-28	8.09205e-24	0.913	0.135
B cells	19. B cells	GPR183	1.5513	2.41991e-31	8.47138e-27	0.739	0.079
B cells	19. B cells	NR4A3	1.52859	9.75236e-09	0.000341401	0.609	0.174
B cells	19. B cells	BORCS5	1.52729	1.76711e-08	0.000618612	0.652	0.224
B cells	19. B cells	EEF1B2	1.51868	3.22477e-11	1.1289e-06	1	0.646
B cells	19. B cells	IKZF3	1.51218	4.23422e-55	1.48227e-50	0.87	0.064
B cells	19. B cells	SP140	1.48312	5.90272e-55	2.06637e-50	0.913	0.072
B cells	19. B cells	HLA-DPA1	1.48163	4.3528e-19	1.52378e-14	0.957	0.242
B cells	19. B cells	RPSA	1.47789	3.76339e-11	1.31745e-06	1	0.659
B cells	19. B cells	RPL30	1.46874	1.0185e-11	3.56548e-07	1	0.819
B cells	19. B cells	RPS21	1.46168	2.50758e-10	8.77829e-06	1	0.756
B cells	19. B cells	PMAIP1	1.45566	2.29215e-31	8.02411e-27	0.783	0.093
B cells	19. B cells	FNBP1	1.43055	1.24691e-10	4.36505e-06	0.913	0.418
B cells	19. B cells	TUBA4A	1.4295	8.2679e-24	2.89434e-19	0.826	0.136
B cells	19. B cells	REL	1.42184	4.20462e-16	1.47191e-11	0.957	0.286
B cells	19. B cells	RPS15A	1.41852	7.9982e-12	2.79993e-07	1	0.805
B cells	19. B cells	RPS26	1.41748	9.61789e-07	0.0336694	1	0.726
B cells	19. B cells	PDE7A	1.41587	4.35246e-11	1.52366e-06	0.913	0.386
B cells	19. B cells	RPL13	1.40649	5.73157e-11	2.00645e-06	1	0.851
B cells	19. B cells	SARAF	1.40414	8.17462e-11	2.86169e-06	0.957	0.591
B cells	19. B cells	RPS10	1.39796	1.29742e-09	4.54189e-05	1	0.66
B cells	19. B cells	RPL18A	1.39787	1.17503e-10	4.11344e-06	1	0.78
B cells	19. B cells	PTPRC	1.3974	4.25481e-18	1.48948e-13	1	0.224
B cells	19. B cells	RPS18	1.39425	8.6594e-11	3.0314e-06	1	0.821
B cells	19. B cells	RPS12	1.3917	5.39028e-11	1.88697e-06	1	0.844
B cells	19. B cells	LIMD2	1.38637	2.56421e-15	8.97653e-11	0.87	0.25
B cells	19. B cells	TNFAIP3	1.38635	4.12661e-10	1.4446e-05	0.783	0.264
B cells	19. B cells	PCED1B-AS1	1.38212	9.19954e-47	3.22048e-42	0.87	0.074
B cells	19. B cells	CARD11	1.37899	6.23059e-35	2.18114e-30	0.696	0.064
B cells	19. B cells	CNOT6L	1.37279	6.80762e-11	2.38314e-06	0.913	0.382
B cells	19. B cells	LINC00513	1.35798	8.27574e-09	0.000289709	0.826	0.334
B cells	19. B cells	RPS3	1.35138	8.94606e-11	3.13175e-06	1	0.788
B cells	19. B cells	RPS14	1.34843	8.8226e-10	3.08853e-05	1	0.802
B cells	19. B cells	RPS2	1.34813	4.32242e-09	0.000151315	1	0.761
B cells	19. B cells	RPS27A	1.33905	5.12757e-11	1.79501e-06	1	0.822
B cells	19. B cells	CORO1A	1.32966	1.40655e-24	4.9239e-20	0.957	0.157
B cells	19. B cells	TMEM156	1.32563	1.41045e-51	4.93756e-47	0.696	0.045
B cells	19. B cells	IDI1	1.32247	6.80422e-11	2.38195e-06	0.783	0.28
B cells	19. B cells	TC2N	1.32086	4.41665e-29	1.54614e-24	0.609	0.059
B cells	19. B cells	HLA-DQB1	1.31984	8.70667e-28	3.04794e-23	0.87	0.122
B cells	19. B cells	RPS8	1.31798	2.82991e-10	9.90667e-06	1	0.813
B cells	19. B cells	ANKRD44	1.31689	3.8188e-11	1.33685e-06	0.957	0.41
B cells	19. B cells	RPL32	1.3023	2.77302e-10	9.7075e-06	1	0.832
B cells	19. B cells	CD96	1.30172	6.93488e-49	2.42769e-44	0.826	0.063
B cells	19. B cells	RPL11	1.29519	5.46481e-11	1.91307e-06	1	0.823
B cells	19. B cells	PBX4	1.29492	1.9845e-18	6.94713e-14	0.609	0.091
B cells	19. B cells	ADGRE5	1.29054	9.49854e-11	3.32515e-06	0.739	0.21
B cells	19. B cells	RPL41	1.28766	1.50633e-10	5.27321e-06	1	0.881
B cells	19. B cells	BIRC3	1.2751	1.22323e-39	4.28216e-35	0.957	0.106
B cells	19. B cells	RPL27A	1.27419	3.97189e-08	0.00139044	1	0.744
B cells	19. B cells	PCED1B	1.26836	7.67073e-32	2.68529e-27	0.87	0.107
B cells	19. B cells	RPL19	1.2605	2.81598e-10	9.85789e-06	1	0.793
B cells	19. B cells	RPS25	1.25516	2.21499e-10	7.754e-06	1	0.777
B cells	19. B cells	TNFRSF13C	1.25127	5.22847e-89	1.83033e-84	0.783	0.033
B cells	19. B cells	AC079793.1	1.25126	4.95093e-24	1.73317e-19	0.87	0.139
B cells	19. B cells	TRBC2	1.24911	2.79652e-56	9.78977e-52	0.913	0.067
B cells	19. B cells	RPL10	1.2447	3.99185e-10	1.39743e-05	1	0.847
B cells	19. B cells	DOCK10	1.244	2.7657e-15	9.6819e-11	0.913	0.252
B cells	19. B cells	RAC2	1.24277	3.66546e-29	1.28317e-24	0.957	0.137
B cells	19. B cells	RPLP2	1.23984	3.75354e-10	1.314e-05	1	0.823
B cells	19. B cells	LINC-PINT	1.23411	2.53491e-11	8.87396e-07	0.913	0.329
B cells	19. B cells	STX17-AS1	1.23072	3.00855e-13	1.0532e-08	0.478	0.079
B cells	19. B cells	LAPTM5	1.21714	1.52839e-18	5.35043e-14	0.957	0.204
B cells	19. B cells	ARHGAP25	1.21203	5.3112e-22	1.85929e-17	0.696	0.099
B cells	19. B cells	RPL36	1.19959	5.04268e-09	0.000176529	1	0.778
B cells	19. B cells	ITPR2	1.19776	1.03171e-07	0.0036117	0.826	0.371
B cells	19. B cells	RPS4X	1.19597	6.10594e-09	0.000213751	1	0.792
B cells	19. B cells	PPP1R16B	1.19594	3.70394e-24	1.29664e-19	0.826	0.119
B cells	19. B cells	RPS19	1.19428	5.34286e-09	0.000187037	1	0.796
B cells	19. B cells	HLA-C	1.19231	4.20515e-10	1.4721e-05	1	0.714
B cells	19. B cells	RPS7	1.18577	5.76251e-10	2.01728e-05	1	0.775
B cells	19. B cells	P2RY8	1.18399	2.42811e-32	8.50007e-28	0.826	0.093
B cells	19. B cells	BCL2	1.1791	3.30954e-09	0.000115857	0.87	0.357
B cells	19. B cells	RPS23	1.17853	1.47925e-09	5.17842e-05	1	0.827
B cells	19. B cells	RPL34	1.17176	3.07686e-09	0.000107712	1	0.832
B cells	19. B cells	PRDM2	1.17005	1.5093e-12	5.28359e-08	1	0.465
B cells	19. B cells	TPD52	1.16834	8.80797e-32	3.08341e-27	0.783	0.088
B cells	19. B cells	RPL28	1.16742	2.19915e-09	7.69858e-05	1	0.828
B cells	19. B cells	BLK	1.16225	1.47705e-62	5.17072e-58	0.609	0.028
B cells	19. B cells	AC007384.1	1.16011	2.16548e-14	7.58069e-10	0.783	0.187
B cells	19. B cells	CRYBG1	1.1598	1.86729e-18	6.53683e-14	0.826	0.154
B cells	19. B cells	PRKCB	1.15883	1.35662e-17	4.74911e-13	0.957	0.208
B cells	19. B cells	CYTIP	1.15718	2.18081e-19	7.63436e-15	0.783	0.134
B cells	19. B cells	KLF2	1.15698	1.24164e-06	0.0434661	0.957	0.485
B cells	19. B cells	AKNA	1.15622	1.08365e-10	3.79354e-06	0.609	0.151
B cells	19. B cells	RPS15	1.15536	4.55687e-09	0.000159522	1	0.796
B cells	19. B cells	RPS3A	1.155	1.49081e-08	0.000521886	1	0.81
B cells	19. B cells	RPS28	1.15465	1.72935e-09	6.05393e-05	1	0.84
B cells	19. B cells	CAMK4	1.15011	2.6643e-38	9.3269e-34	0.565	0.038
B cells	19. B cells	IFNG	1.14735	7.91768e-65	2.77174e-60	0.435	0.014
B cells	19. B cells	RPL6	1.14498	3.6725e-09	0.000128563	1	0.789
B cells	19. B cells	RPL21	1.14469	4.02094e-09	0.000140761	1	0.795
B cells	19. B cells	TGFB1	1.14235	1.26645e-06	0.0443347	0.87	0.385
B cells	19. B cells	ARHGDIB	1.14185	1.05354e-11	3.68811e-07	1	0.42
B cells	19. B cells	RPL9	1.14046	1.84411e-09	6.45568e-05	1	0.794
B cells	19. B cells	SMCHD1	1.13825	2.15585e-08	0.000754699	0.957	0.605
B cells	19. B cells	CD70	1.13803	1.02021e-70	3.57146e-66	0.565	0.022
B cells	19. B cells	RPL3	1.13705	8.85549e-09	0.000310004	1	0.782
B cells	19. B cells	RPL18	1.13376	6.47997e-09	0.000226844	1	0.777
B cells	19. B cells	RPL5	1.13228	7.58562e-09	0.00026555	1	0.768
B cells	19. B cells	SYTL3	1.13059	1.38408e-21	4.84524e-17	0.826	0.134
B cells	19. B cells	RPS16	1.12738	5.85087e-08	0.00204822	1	0.73
B cells	19. B cells	PRDM1	1.12502	3.77424e-15	1.32125e-10	0.478	0.067
B cells	19. B cells	RPL23A	1.12441	9.55265e-09	0.00033441	1	0.745
B cells	19. B cells	KDM6B	1.124	1.87159e-08	0.000655188	0.652	0.233
B cells	19. B cells	ATP1B3	1.1187	2.36538e-07	0.0082805	0.87	0.459
B cells	19. B cells	SEPTIN6	1.11794	5.04863e-14	1.76737e-09	0.826	0.219
B cells	19. B cells	NKG7	1.11598	1.33844e-16	4.68548e-12	0.522	0.071
B cells	19. B cells	RPL14	1.11471	2.18325e-09	7.64289e-05	1	0.769
B cells	19. B cells	RPL37	1.11452	2.25453e-09	7.89243e-05	1	0.825
B cells	19. B cells	CD3D	1.11162	1.92856e-53	6.75132e-49	0.739	0.046
B cells	19. B cells	FAU	1.11113	1.62438e-09	5.68645e-05	1	0.775
B cells	19. B cells	HLA-DRB5	1.1058	1.75586e-21	6.14674e-17	0.783	0.125
B cells	19. B cells	FCMR	1.10569	3.518e-48	1.23155e-43	0.739	0.052
B cells	19. B cells	IRF8	1.10233	1.13757e-33	3.9823e-29	0.696	0.067
B cells	19. B cells	HSPE1	1.10167	1.524e-08	0.000533505	0.957	0.531
B cells	19. B cells	SPOCK2	1.09912	8.0644e-51	2.8231e-46	0.783	0.055
B cells	19. B cells	SMAP2	1.0962	1.1965e-13	4.18858e-09	1	0.357
B cells	19. B cells	RASGEF1B	1.09374	1.39768e-09	4.89287e-05	0.696	0.211
B cells	19. B cells	RBM38	1.09203	1.69643e-24	5.93871e-20	0.696	0.089
B cells	19. B cells	RAB11A	1.08809	1.73955e-08	0.000608965	0.957	0.515
B cells	19. B cells	BCL11B	1.08653	1.58394e-17	5.54489e-13	0.609	0.093
B cells	19. B cells	RPS13	1.08617	1.66249e-08	0.000581986	1	0.78
B cells	19. B cells	ISG20	1.08609	1.87495e-17	6.56364e-13	0.783	0.159
B cells	19. B cells	RNASET2	1.08586	1.12516e-13	3.93886e-09	0.826	0.229
B cells	19. B cells	IFNG-AS1	1.08539	1.78072e-15	6.23378e-11	0.304	0.028
B cells	19. B cells	TENT5C	1.08171	1.5482e-14	5.41979e-10	0.652	0.131
B cells	19. B cells	RUNX3	1.07935	3.79602e-18	1.32887e-13	0.696	0.118
B cells	19. B cells	HERPUD1	1.07751	3.50773e-07	0.0122795	0.957	0.535
B cells	19. B cells	IGKC	1.07587	9.0849e-08	0.00318035	0.913	0.465
B cells	19. B cells	VPREB3	1.07586	7.78809e-60	2.72638e-55	0.609	0.029
B cells	19. B cells	CD2	1.07548	5.56261e-58	1.9473e-53	0.783	0.048
B cells	19. B cells	PPP2R5C	1.07519	5.47879e-10	1.91796e-05	0.913	0.412
B cells	19. B cells	RPS5	1.07449	1.67668e-08	0.000586954	1	0.682
B cells	19. B cells	GZMK	1.074	6.12809e-09	0.000214526	0.609	0.169
B cells	19. B cells	RPL17	1.07209	2.15095e-08	0.000752984	1	0.778
B cells	19. B cells	RPL38	1.07135	2.33024e-08	0.000815746	1	0.752
B cells	19. B cells	BICDL1	1.06518	4.71791e-42	1.6516e-37	0.522	0.03
B cells	19. B cells	CLEC2D	1.06503	1.9004e-12	6.65274e-08	0.826	0.245
B cells	19. B cells	RPL8	1.06271	4.91903e-08	0.001722	1	0.776
B cells	19. B cells	GNLY	1.06005	3.56131e-08	0.00124671	0.13	0.011
B cells	19. B cells	RESF1	1.05796	1.63947e-10	5.73929e-06	0.913	0.331
B cells	19. B cells	PLEKHG1	1.05302	1.59304e-12	5.57676e-08	0.696	0.157
B cells	19. B cells	RPL36AL	1.05183	6.53177e-10	2.28658e-05	1	0.635
B cells	19. B cells	RCSD1	1.04582	2.41264e-18	8.44591e-14	0.826	0.153
B cells	19. B cells	RPL4	1.0454	1.7809e-07	0.00623438	1	0.654
B cells	19. B cells	RPS11	1.04044	1.29807e-06	0.0454417	1	0.74
B cells	19. B cells	CD53	1.04015	9.83776e-21	3.44391e-16	0.87	0.148
B cells	19. B cells	UBA52	1.03995	3.10657e-09	0.000108752	1	0.751
B cells	19. B cells	ZHX2	1.03767	2.06134e-08	0.000721614	0.826	0.334
B cells	19. B cells	RPLP1	1.03762	4.24475e-09	0.000148596	1	0.877
B cells	19. B cells	NIBAN3	1.03376	3.63978e-37	1.27418e-32	0.609	0.046
B cells	19. B cells	RIPOR2	1.02964	8.08483e-13	2.83026e-08	0.913	0.279
B cells	19. B cells	TOMM7	1.02963	9.01638e-09	0.000315636	1	0.665
B cells	19. B cells	ITGA4	1.02542	2.39192e-26	8.37339e-22	0.783	0.103
B cells	19. B cells	KLRB1	1.02176	3.05147e-35	1.06823e-30	0.435	0.025
B cells	19. B cells	RPL10A	1.02074	2.03289e-07	0.00711654	1	0.714
B cells	19. B cells	HLA-E	1.01614	2.82922e-08	0.000990424	0.957	0.687
B cells	19. B cells	PARP8	1.01314	2.90531e-11	1.01706e-06	1	0.365
B cells	19. B cells	VPS37B	1.00404	2.09852e-12	7.34627e-08	0.826	0.234
B cells	19. B cells	HLA-B	1.00364	2.26237e-08	0.000791987	1	0.805
B cells	19. B cells	THEMIS	1.00361	5.98792e-43	2.09619e-38	0.565	0.034
B cells	19. B cells	EEF1G	0.998513	4.78904e-08	0.0016765	1	0.662
B cells	19. B cells	GPSM3	0.996969	6.19974e-22	2.17034e-17	0.87	0.151
B cells	19. B cells	STK17A	0.994486	6.70117e-09	0.000234588	0.913	0.418
B cells	19. B cells	CYBA	0.992703	5.18955e-10	1.81671e-05	1	0.558
B cells	19. B cells	ARAP2	0.991974	3.37072e-17	1.17999e-12	0.696	0.117
B cells	19. B cells	DENND4A	0.988131	1.63627e-09	5.72811e-05	1	0.509
B cells	19. B cells	HDAC9	0.984925	1.73625e-12	6.07809e-08	0.739	0.173
B cells	19. B cells	RAPGEF1	0.982965	1.88626e-07	0.00660324	0.913	0.429
B cells	19. B cells	DDX21	0.982282	4.43838e-07	0.0155374	0.87	0.413
B cells	19. B cells	GGA2	0.978491	2.46953e-12	8.64507e-08	0.739	0.199
B cells	19. B cells	GNG7	0.976146	2.22773e-13	7.79861e-09	0.783	0.195
B cells	19. B cells	RPS9	0.976145	1.86051e-07	0.00651309	1	0.783
B cells	19. B cells	SERP1	0.972713	2.8e-08	0.000980197	0.957	0.499
B cells	19. B cells	GTF3A	0.965433	1.49499e-11	5.2335e-07	0.87	0.301
B cells	19. B cells	NFKB1	0.962017	2.4341e-07	0.00852106	0.87	0.422
B cells	19. B cells	ARHGAP24	0.960352	3.07984e-09	0.000107816	0.826	0.326
B cells	19. B cells	PIP4K2A	0.957785	6.9606e-07	0.024367	0.957	0.491
B cells	19. B cells	ATP2B1	0.956517	1.72052e-09	6.02304e-05	0.913	0.378
B cells	19. B cells	CD79B	0.954408	4.39141e-40	1.5373e-35	0.783	0.07
B cells	19. B cells	RUBCN	0.953272	2.2537e-11	7.88953e-07	0.565	0.125
B cells	19. B cells	OSBPL10	0.952482	9.44166e-07	0.0330524	0.826	0.404
B cells	19. B cells	TRBC1	0.951455	2.05123e-39	7.18073e-35	0.522	0.032
B cells	19. B cells	SIPA1L3	0.95022	4.54774e-09	0.000159203	0.696	0.225
B cells	19. B cells	PABPC1	0.949641	9.81769e-07	0.0343688	0.957	0.758
B cells	19. B cells	RPL26	0.949513	2.66943e-07	0.00934488	1	0.803
B cells	19. B cells	NACA	0.948942	1.4141e-07	0.00495035	1	0.768
B cells	19. B cells	IL2RG	0.948737	1.33217e-32	4.66352e-28	0.783	0.083
B cells	19. B cells	LINC01619	0.946445	4.21706e-10	1.47626e-05	0.913	0.323
B cells	19. B cells	POU2F2	0.944643	5.20487e-27	1.82207e-22	0.652	0.071
B cells	19. B cells	EEF1A1	0.941406	1.96334e-08	0.000687306	1	0.899
B cells	19. B cells	INPP5D	0.934408	3.14571e-19	1.10122e-14	0.87	0.163
B cells	19. B cells	RPL35A	0.933971	3.73098e-07	0.0130611	1	0.791
B cells	19. B cells	RPL27	0.933744	6.07584e-07	0.0212697	1	0.726
B cells	19. B cells	GNG2	0.932149	2.53716e-17	8.88182e-13	0.826	0.167
B cells	19. B cells	NOP53	0.930668	1.10434e-06	0.0386597	0.957	0.518
B cells	19. B cells	HLA-DMB	0.930014	1.12239e-33	3.92914e-29	0.696	0.066
B cells	19. B cells	SCML4	0.928833	5.72622e-34	2.00458e-29	0.522	0.037
B cells	19. B cells	RPL36A	0.927314	1.43391e-07	0.00501969	1	0.743
B cells	19. B cells	AL592429.2	0.925948	4.68821e-26	1.6412e-21	0.522	0.049
B cells	19. B cells	STK4	0.925782	5.69837e-11	1.99483e-06	0.957	0.378
B cells	19. B cells	TRAC	0.925199	1.45201e-49	5.08303e-45	0.739	0.05
B cells	19. B cells	CD3E	0.92304	2.50513e-66	8.76972e-62	0.826	0.046
B cells	19. B cells	2001-03-01	0.915014	1.26835e-21	4.44013e-17	0.565	0.067
B cells	19. B cells	RPL29	0.914385	2.83663e-07	0.00993018	1	0.779
B cells	19. B cells	NCOA3	0.911403	5.29859e-09	0.000185488	0.957	0.415
B cells	19. B cells	RPL35	0.909293	3.2391e-07	0.0113391	1	0.777
B cells	19. B cells	MIR155HG	0.906308	1.19893e-06	0.0419708	0.261	0.048
B cells	19. B cells	USP36	0.902739	2.37118e-10	8.3008e-06	0.739	0.219
B cells	19. B cells	NGLY1	0.899705	1.67069e-12	5.84858e-08	0.87	0.254
B cells	19. B cells	ERP29	0.892244	1.42415e-07	0.00498552	0.826	0.427
B cells	19. B cells	IQGAP2	0.892177	4.4432e-20	1.55543e-15	0.913	0.158
B cells	19. B cells	DDX6	0.889923	4.10565e-07	0.0143726	0.87	0.5
B cells	19. B cells	CD7	0.889781	5.95926e-41	2.08616e-36	0.522	0.031
B cells	19. B cells	CALM1	0.888438	3.16995e-08	0.0011097	1	0.698
B cells	19. B cells	PIK3IP1	0.887554	5.91414e-22	2.07036e-17	0.826	0.133
B cells	19. B cells	XCL2	0.884681	9.87415e-19	3.45664e-14	0.217	0.012
B cells	19. B cells	GNA13	0.884049	9.30305e-11	3.25672e-06	0.783	0.242
B cells	19. B cells	PYHIN1	0.883397	5.15954e-30	1.8062e-25	0.478	0.035
B cells	19. B cells	EEF1D	0.883024	2.95219e-07	0.0103347	1	0.687
B cells	19. B cells	RPS6	0.882954	5.72619e-07	0.0200457	1	0.804
B cells	19. B cells	RPL12	0.882023	4.5017e-07	0.0157591	1	0.804
B cells	19. B cells	RGS1	0.881038	1.96118e-28	6.86549e-24	0.565	0.051
B cells	19. B cells	ARPC3	0.880428	1.01324e-08	0.000354705	1	0.596
B cells	19. B cells	P2RX5	0.877899	7.72094e-61	2.70287e-56	0.609	0.029
B cells	19. B cells	FXYD5	0.875262	2.39252e-09	8.3755e-05	0.783	0.247
B cells	19. B cells	TMC8	0.873563	2.33096e-27	8.16001e-23	0.696	0.079
B cells	19. B cells	SAMD3	0.86761	3.06529e-30	1.07307e-25	0.478	0.035
B cells	19. B cells	TNFRSF13B	0.867485	1.42099e-75	4.97445e-71	0.522	0.017
B cells	19. B cells	GZMM	0.866966	4.34996e-36	1.52279e-31	0.478	0.03
B cells	19. B cells	ZC3HAV1	0.865923	8.68285e-07	0.030396	0.87	0.48
B cells	19. B cells	NPM1	0.865478	5.20777e-07	0.0182308	1	0.67
B cells	19. B cells	PRKX	0.863787	1.12172e-08	0.00039268	0.609	0.168
B cells	19. B cells	CD247	0.862962	1.63141e-38	5.71108e-34	0.652	0.049
B cells	19. B cells	WDFY4	0.859177	3.35776e-29	1.17545e-24	0.652	0.065
B cells	19. B cells	TAGAP	0.858739	7.72264e-26	2.70346e-21	0.739	0.09
B cells	19. B cells	NSMCE3	0.855189	7.69069e-12	2.69228e-07	0.739	0.2
B cells	19. B cells	EVI2B	0.852053	9.59091e-21	3.35749e-16	0.826	0.139
B cells	19. B cells	RPL7A	0.850022	8.17334e-07	0.0286124	1	0.791
B cells	19. B cells	EIF1	0.849367	4.84763e-07	0.0169701	1	0.846
B cells	19. B cells	CD3G	0.848099	1.47608e-40	5.16733e-36	0.609	0.041
B cells	19. B cells	FMNL1	0.846082	5.99724e-15	2.09945e-10	0.696	0.142
B cells	19. B cells	RNF125	0.84226	1.48274e-10	5.19062e-06	0.478	0.095
B cells	19. B cells	FCHSD2	0.841981	6.49181e-07	0.0227259	1	0.525
B cells	19. B cells	RACK1	0.841388	8.11602e-07	0.0284117	1	0.721
B cells	19. B cells	RPL39	0.840728	2.29773e-07	0.00804366	1	0.867
B cells	19. B cells	SELL	0.840096	1.92835e-19	6.75059e-15	0.565	0.072
B cells	19. B cells	AC243960.1	0.836572	1.70726e-29	5.9766e-25	0.435	0.03
B cells	19. B cells	TPT1	0.836348	3.59894e-07	0.0125988	1	0.89
B cells	19. B cells	LPXN	0.835199	2.02346e-19	7.08352e-15	0.783	0.136
B cells	19. B cells	NTNG1	0.833674	1.52806e-36	5.34927e-32	0.217	0.006
B cells	19. B cells	TSTD1	0.830083	4.01287e-29	1.40478e-24	0.739	0.083
B cells	19. B cells	SYT1	0.82147	2.83559e-19	9.92656e-15	0.261	0.017
B cells	19. B cells	CCDC88C	0.820922	1.12419e-21	3.93544e-17	0.739	0.108
B cells	19. B cells	LEPROTL1	0.81633	3.9229e-07	0.0137329	0.739	0.272
B cells	19. B cells	KMT2E	0.815988	2.99508e-07	0.0104849	0.957	0.688
B cells	19. B cells	IRF4	0.81527	3.08005e-11	1.07823e-06	0.261	0.029
B cells	19. B cells	TMEM154	0.814756	3.8363e-24	1.34297e-19	0.696	0.087
B cells	19. B cells	ACAP1	0.812475	6.72349e-16	2.35369e-11	0.696	0.131
B cells	19. B cells	ALG13	0.806943	1.18224e-08	0.000413865	0.913	0.384
B cells	19. B cells	EVL	0.80595	3.30097e-09	0.000115557	0.957	0.372
B cells	19. B cells	ETS1	0.795185	6.85856e-07	0.0240098	0.913	0.446
B cells	19. B cells	HOMER1	0.794312	2.77546e-10	9.71606e-06	0.609	0.147
B cells	19. B cells	GRK3	0.791814	4.25024e-11	1.48788e-06	0.696	0.168
B cells	19. B cells	LINC01811	0.791515	1.22885e-42	4.30184e-38	0.261	0.008
B cells	19. B cells	TCF7	0.790409	3.6386e-15	1.27377e-10	0.652	0.121
B cells	19. B cells	STRBP	0.790118	3.98905e-14	1.39645e-09	0.696	0.139
B cells	19. B cells	AC016831.7	0.789895	9.11062e-07	0.0318936	0.652	0.227
B cells	19. B cells	EPB41	0.789128	2.67337e-15	9.35867e-11	0.87	0.2
B cells	19. B cells	RUBCNL	0.788114	2.84722e-25	9.96725e-21	0.565	0.056
B cells	19. B cells	TLE5	0.78759	3.89143e-08	0.00136227	1	0.469
B cells	19. B cells	CYFIP2	0.786742	3.20896e-17	1.12336e-12	0.739	0.129
B cells	19. B cells	B2M	0.786646	1.98004e-07	0.00693152	1	0.925
B cells	19. B cells	RRAS2	0.784902	4.25742e-09	0.00014904	0.739	0.237
B cells	19. B cells	TRAF3	0.784066	3.96473e-12	1.38793e-07	0.87	0.257
B cells	19. B cells	CYTH1	0.778968	2.47655e-11	8.66965e-07	0.957	0.34
B cells	19. B cells	AC068051.1	0.775645	3.97588e-16	1.39184e-11	0.304	0.028
B cells	19. B cells	MAP3K8	0.773796	5.44467e-10	1.90602e-05	0.739	0.21
B cells	19. B cells	ARHGAP15	0.769549	6.80176e-10	2.38109e-05	0.957	0.358
B cells	19. B cells	PRKCH	0.768475	7.27592e-08	0.00254708	0.87	0.327
B cells	19. B cells	NFKBID	0.766406	3.06634e-15	1.07343e-10	0.652	0.115
B cells	19. B cells	EIF2AK3	0.766191	3.07502e-07	0.0107647	0.652	0.243
B cells	19. B cells	ANKRD13A	0.763854	2.00671e-12	7.02489e-08	0.696	0.167
B cells	19. B cells	HOPX	0.763156	1.05381e-12	3.68908e-08	0.478	0.078
B cells	19. B cells	CD8A	0.7588	3.76041e-40	1.31641e-35	0.391	0.018
B cells	19. B cells	RASSF3	0.758697	6.52262e-12	2.28337e-07	0.739	0.181
B cells	19. B cells	AC008105.3	0.758186	3.39355e-16	1.18798e-11	0.609	0.099
B cells	19. B cells	HLA-DMA	0.755089	5.92608e-10	2.07454e-05	0.696	0.197
B cells	19. B cells	ATM	0.751657	6.56147e-08	0.00229697	0.957	0.43
B cells	19. B cells	BCL11A	0.751577	7.26199e-26	2.5422e-21	0.652	0.072
B cells	19. B cells	FCRL1	0.751536	5.78233e-53	2.02422e-48	0.652	0.036
B cells	19. B cells	SLC7A5	0.748302	4.99222e-09	0.000174763	0.522	0.122
B cells	19. B cells	HSPA4	0.746984	9.81791e-08	0.00343696	0.783	0.322
B cells	19. B cells	CD82	0.74598	1.10017e-13	3.85135e-09	0.696	0.151
B cells	19. B cells	NELL2	0.743974	2.2335e-29	7.81882e-25	0.348	0.02
B cells	19. B cells	TNFSF9	0.743372	1.53593e-25	5.37682e-21	0.478	0.042
B cells	19. B cells	S1PR4	0.74258	1.31213e-40	4.59338e-36	0.609	0.043
B cells	19. B cells	CCDC93	0.741897	6.3841e-08	0.00223488	0.696	0.249
B cells	19. B cells	PTPN6	0.74134	3.51891e-12	1.23187e-07	0.652	0.138
B cells	19. B cells	BCAS2	0.740307	4.1691e-08	0.00145948	0.826	0.329
B cells	19. B cells	TPM3	0.738293	2.04715e-08	0.000716645	1	0.498
B cells	19. B cells	CTSW	0.738086	4.70392e-24	1.6467e-19	0.478	0.043
B cells	19. B cells	DNAJB6	0.738075	5.7444e-07	0.0201094	0.913	0.521
B cells	19. B cells	RASSF5	0.733563	2.05177e-27	7.18263e-23	0.652	0.069
B cells	19. B cells	MGAT5	0.733358	3.6911e-09	0.000129214	0.826	0.293
B cells	19. B cells	HVCN1	0.732231	7.54262e-15	2.64045e-10	0.609	0.113
B cells	19. B cells	GTF2B	0.731751	1.51793e-07	0.00531383	0.826	0.356
B cells	19. B cells	SCIMP	0.730355	8.32984e-09	0.000291603	0.261	0.037
B cells	19. B cells	SWAP70	0.730089	3.36429e-07	0.0117774	0.652	0.227
B cells	19. B cells	TBC1D9	0.729116	1.47362e-07	0.00515872	0.652	0.212
B cells	19. B cells	TXLNG	0.729081	8.02469e-09	0.00028092	0.739	0.236
B cells	19. B cells	RCAN3	0.727801	8.78883e-15	3.0767e-10	0.478	0.069
B cells	19. B cells	LINC00926	0.724496	1.23569e-35	4.32576e-31	0.609	0.048
B cells	19. B cells	EML4	0.724184	1.07074e-06	0.0374835	0.913	0.533
B cells	19. B cells	ADAM19	0.722859	4.06049e-23	1.42146e-18	0.652	0.08
B cells	19. B cells	MTSS1	0.722109	1.26689e-08	0.0004435	0.565	0.144
B cells	19. B cells	CLNK	0.720894	1.58448e-45	5.5468e-41	0.565	0.032
B cells	19. B cells	GPR132	0.718306	1.85766e-16	6.50312e-12	0.478	0.061
B cells	19. B cells	CIITA	0.717849	1.80241e-18	6.30969e-14	0.565	0.077
B cells	19. B cells	DOCK11	0.716396	9.70212e-15	3.39642e-10	0.87	0.207
B cells	19. B cells	UBALD2	0.71612	6.59918e-09	0.000231017	0.739	0.253
B cells	19. B cells	CAMK1D	0.7157	3.28093e-11	1.14855e-06	0.87	0.251
B cells	19. B cells	CD27	0.714875	2.57619e-29	9.01845e-25	0.478	0.036
B cells	19. B cells	ST6GAL1	0.714383	1.45892e-10	5.10724e-06	0.87	0.272
B cells	19. B cells	COX4I1	0.714204	3.04832e-07	0.0106713	1	0.617
B cells	19. B cells	TBC1D10C	0.713204	5.25526e-33	1.83971e-28	0.696	0.064
B cells	19. B cells	CHPT1	0.710433	4.63732e-07	0.0162339	0.739	0.295
B cells	19. B cells	AC008569.1	0.708665	3.30931e-25	1.15849e-20	0.478	0.042
B cells	19. B cells	LITAF	0.706946	7.35303e-08	0.00257408	0.957	0.399
B cells	19. B cells	G3BP2	0.705088	1.67751e-07	0.00587244	0.826	0.375
B cells	19. B cells	TIGAR	0.702217	1.58682e-08	0.000555498	0.435	0.097
B cells	19. B cells	PLEKHA2	0.698274	6.24693e-08	0.00218686	0.87	0.341
B cells	19. B cells	ITK	0.693249	2.28479e-45	7.99838e-41	0.652	0.042
B cells	19. B cells	APOBEC3G	0.692056	4.63458e-16	1.62243e-11	0.696	0.129
B cells	19. B cells	COCH	0.686259	5.59405e-11	1.95831e-06	0.391	0.063
B cells	19. B cells	SP110	0.685227	1.67774e-10	5.87325e-06	0.87	0.285
B cells	19. B cells	UBQLN1	0.683971	9.75297e-08	0.00341422	0.826	0.3
B cells	19. B cells	SNHG7	0.683244	8.88239e-07	0.0310946	0.826	0.358
B cells	19. B cells	SH3BGRL3	0.679755	2.04139e-08	0.000714629	1	0.532
B cells	19. B cells	TTN	0.678113	2.10534e-13	7.37015e-09	0.522	0.089
B cells	19. B cells	ANGPTL1	0.676478	8.95359e-10	3.13438e-05	0.609	0.154
B cells	19. B cells	TMPO	0.676329	2.27083e-08	0.000794949	0.739	0.249
B cells	19. B cells	SOCS1	0.671342	2.53122e-08	0.000886104	0.696	0.223
B cells	19. B cells	HIST1H4C	0.670747	1.49033e-07	0.0052172	0.87	0.366
B cells	19. B cells	SINHCAF	0.668453	4.01548e-15	1.4057e-10	0.739	0.148
B cells	19. B cells	TMC6	0.664258	1.40027e-18	4.90191e-14	0.609	0.087
B cells	19. B cells	CDC42SE1	0.663232	3.96631e-11	1.38848e-06	0.87	0.264
B cells	19. B cells	IER5	0.6608	2.8161e-08	0.000985831	0.783	0.26
B cells	19. B cells	AKAP13	0.660232	7.89276e-07	0.0276302	1	0.65
B cells	19. B cells	AC092821.3	0.660008	1.46e-13	5.11104e-09	0.696	0.146
B cells	19. B cells	ITGAL	0.659821	4.41987e-20	1.54726e-15	0.522	0.059
B cells	19. B cells	AIM2	0.659035	9.33985e-47	3.2696e-42	0.522	0.027
B cells	19. B cells	BICD1	0.657921	2.49815e-09	8.74529e-05	0.826	0.255
B cells	19. B cells	ICAM3	0.656245	3.0977e-15	1.08441e-10	0.696	0.131
B cells	19. B cells	OCIAD2	0.652118	3.05566e-27	1.06969e-22	0.696	0.078
B cells	19. B cells	LIME1	0.648509	2.8896e-27	1.01156e-22	0.609	0.06
B cells	19. B cells	RGCC	0.647465	7.0157e-08	0.00245599	0.609	0.168
B cells	19. B cells	PCAT1	0.645711	1.59489e-11	5.58323e-07	0.435	0.07
B cells	19. B cells	LCP1	0.644818	1.96719e-15	6.88654e-11	0.957	0.208
B cells	19. B cells	EIF3F	0.639746	2.90647e-07	0.0101747	1	0.477
B cells	19. B cells	TLK1	0.637763	1.15104e-07	0.00402944	0.913	0.416
B cells	19. B cells	CRTAM	0.637274	9.06781e-07	0.0317437	0.174	0.023
B cells	19. B cells	CYCS	0.636788	2.20356e-07	0.00771399	0.87	0.377
B cells	19. B cells	PPP2R2B	0.634365	1.25006e-07	0.0043761	0.304	0.054
B cells	19. B cells	ARHGEF1	0.634216	1.86089e-11	6.51443e-07	0.783	0.207
B cells	19. B cells	CSK	0.633269	7.82474e-09	0.000273921	0.609	0.158
B cells	19. B cells	SS18L2	0.631855	4.27989e-09	0.000149826	0.696	0.201
B cells	19. B cells	BCAS4	0.630264	2.3881e-29	8.36003e-25	0.609	0.057
B cells	19. B cells	ATP2A3	0.62907	1.07264e-25	3.755e-21	0.826	0.11
B cells	19. B cells	CCR6	0.628542	5.31655e-46	1.86117e-41	0.478	0.023
B cells	19. B cells	MECP2	0.62812	3.69858e-07	0.0129476	0.913	0.426
B cells	19. B cells	LCK	0.628119	1.88476e-31	6.59799e-27	0.522	0.039
B cells	19. B cells	CNTRL	0.627797	3.27038e-09	0.000114486	0.783	0.246
B cells	19. B cells	IL2RB	0.627081	6.75476e-34	2.36464e-29	0.348	0.017
B cells	19. B cells	SYTL1	0.623751	1.08796e-28	3.80863e-24	0.565	0.051
B cells	19. B cells	HSPA8	0.622915	1.20623e-06	0.0422265	1	0.578
B cells	19. B cells	OTULIN	0.620915	3.01585e-09	0.000105576	0.696	0.205
B cells	19. B cells	DOCK8	0.619934	1.16288e-10	4.0709e-06	0.913	0.264
B cells	19. B cells	MALT1	0.619911	7.70666e-09	0.000269787	0.783	0.261
B cells	19. B cells	PTGER4	0.619671	7.8635e-07	0.0275277	0.739	0.277
B cells	19. B cells	CST7	0.619514	1.08047e-21	3.7824e-17	0.565	0.063
B cells	19. B cells	AP002075.1	0.618842	2.34066e-38	8.19393e-34	0.435	0.023
B cells	19. B cells	DNMT1	0.617109	7.50471e-08	0.00262717	0.696	0.213
B cells	19. B cells	NFATC1	0.614807	1.16095e-11	4.06412e-07	0.652	0.144
B cells	19. B cells	PATJ	0.61464	1.209e-07	0.00423235	0.609	0.183
B cells	19. B cells	AC025164.1	0.613375	3.99946e-14	1.40009e-09	0.609	0.108
B cells	19. B cells	DDX27	0.612302	7.09433e-07	0.0248351	0.652	0.251
B cells	19. B cells	SLFN12L	0.611593	7.37389e-14	2.58138e-09	0.609	0.108
B cells	19. B cells	TRAF5	0.609936	1.43414e-09	5.0205e-05	0.565	0.136
B cells	19. B cells	STIM2	0.609579	3.36789e-11	1.179e-06	0.826	0.227
B cells	19. B cells	CCDC6	0.609375	8.47395e-07	0.0296648	0.696	0.26
B cells	19. B cells	ARPC5L	0.607857	1.32581e-08	0.000464125	0.696	0.213
B cells	19. B cells	STAMBPL1	0.607369	1.79585e-13	6.28672e-09	0.478	0.074
B cells	19. B cells	WHRN	0.607194	2.72003e-12	9.52202e-08	0.435	0.069
B cells	19. B cells	CPB2-AS1	0.606072	5.74668e-14	2.01174e-09	0.478	0.071
B cells	19. B cells	LINC01781	0.60601	5.75217e-46	2.01366e-41	0.261	0.007
B cells	19. B cells	TRAF3IP3	0.605415	9.10694e-22	3.18807e-17	0.696	0.091
B cells	19. B cells	CD8B	0.603179	4.32076e-20	1.51257e-15	0.304	0.022
B cells	19. B cells	OTUD1	0.603047	1.32446e-09	4.63655e-05	0.609	0.148
B cells	19. B cells	VPS13A	0.602874	6.44116e-08	0.00225486	0.696	0.218
B cells	19. B cells	TRAF1	0.60002	6.93361e-14	2.42725e-09	0.391	0.05
B cells	19. B cells	TNF	0.59963	2.02118e-17	7.07555e-13	0.261	0.019
B cells	19. B cells	MBP	0.59954	9.53808e-14	3.339e-09	0.783	0.17
B cells	19. B cells	ASTL	0.598096	1.36819e-14	4.78963e-10	0.217	0.016
B cells	19. B cells	NUP210	0.597044	5.72798e-20	2.00519e-15	0.565	0.07
B cells	19. B cells	EIF5A	0.596273	1.32416e-06	0.046355	0.87	0.418
B cells	19. B cells	RAB37	0.594947	9.91599e-21	3.47129e-16	0.391	0.035
B cells	19. B cells	SIMC1	0.594342	4.27327e-07	0.0149594	0.565	0.163
B cells	19. B cells	UCP2	0.593476	4.13334e-18	1.44696e-13	0.609	0.086
B cells	19. B cells	CNOT2	0.593284	8.64029e-07	0.0302471	0.913	0.486
B cells	19. B cells	JMY	0.591606	1.88748e-08	0.000660749	0.739	0.252
B cells	19. B cells	TIGIT	0.590628	6.83943e-44	2.39428e-39	0.391	0.017
B cells	19. B cells	AP1S3	0.588254	8.03461e-23	2.81268e-18	0.522	0.054
B cells	19. B cells	PVT1	0.587087	3.21465e-09	0.000112535	0.609	0.156
B cells	19. B cells	LINC01934	0.58687	3.55757e-21	1.2454e-16	0.435	0.041
B cells	19. B cells	CCDC12	0.585683	5.32962e-07	0.0186574	0.696	0.26
B cells	19. B cells	TSPAN5	0.584862	1.093e-06	0.0382628	0.478	0.125
B cells	19. B cells	LINC01871	0.583752	4.7795e-29	1.67316e-24	0.348	0.02
B cells	19. B cells	AREG	0.581584	5.4088e-12	1.89346e-07	0.522	0.092
B cells	19. B cells	SIPA1L1	0.581316	1.23417e-06	0.0432046	0.87	0.403
B cells	19. B cells	CORO7	0.580809	2.27257e-15	7.95559e-11	0.696	0.129
B cells	19. B cells	RELB	0.578151	4.79781e-11	1.67957e-06	0.696	0.172
B cells	19. B cells	SVIP	0.575623	6.13434e-13	2.14745e-08	0.739	0.162
B cells	19. B cells	PHF20	0.574631	1.14693e-06	0.0401505	0.87	0.439
B cells	19. B cells	LINC00299	0.574446	3.3702e-07	0.0117981	0.261	0.044
B cells	19. B cells	FBXO10	0.572984	3.30672e-08	0.00115758	0.435	0.098
B cells	19. B cells	PTPN22	0.570559	5.3647e-09	0.000187802	0.565	0.136
B cells	19. B cells	TMEM238	0.569791	3.91166e-22	1.36935e-17	0.435	0.04
B cells	19. B cells	C1orf56	0.569378	2.22487e-07	0.00778861	0.565	0.17
B cells	19. B cells	DOCK2	0.568118	2.15713e-15	7.55145e-11	0.87	0.177
B cells	19. B cells	DUSP5	0.566355	1.09062e-09	3.81795e-05	0.609	0.147
B cells	19. B cells	ARPC1B	0.565728	5.0535e-08	0.00176908	0.957	0.39
B cells	19. B cells	IL16	0.565308	3.96917e-16	1.38949e-11	0.478	0.063
B cells	19. B cells	RHEX	0.565132	4.71232e-37	1.64964e-32	0.522	0.034
B cells	19. B cells	IL21R	0.564799	7.79708e-17	2.72952e-12	0.304	0.026
B cells	19. B cells	MYCBP2-AS1	0.563239	1.39305e-07	0.00487664	0.478	0.123
B cells	19. B cells	IL27RA	0.562522	4.44276e-15	1.55528e-10	0.435	0.057
B cells	19. B cells	DUSP10	0.562098	1.54992e-09	5.4258e-05	0.478	0.098
B cells	19. B cells	PARVG	0.56193	1.77792e-13	6.22398e-09	0.522	0.084
B cells	19. B cells	AC009313.1	0.561267	4.54526e-09	0.000159116	0.391	0.073
B cells	19. B cells	SIDT1	0.560532	6.65112e-21	2.32836e-16	0.478	0.049
B cells	19. B cells	CHD2	0.560461	4.15838e-07	0.0145572	1	0.596
B cells	19. B cells	IL2RA	0.559742	9.17879e-35	3.21322e-30	0.435	0.025
B cells	19. B cells	FCER2	0.558776	2.3863e-16	8.35373e-12	0.174	0.009
B cells	19. B cells	MAP4K1	0.55833	4.06325e-35	1.42242e-30	0.522	0.036
B cells	19. B cells	BIN1	0.557605	2.42564e-07	0.00849144	0.522	0.146
B cells	19. B cells	FAM30A	0.555917	3.6786e-13	1.28777e-08	0.261	0.025
B cells	19. B cells	MCUB	0.555707	3.84098e-07	0.0134461	0.826	0.299
B cells	19. B cells	POLR3GL	0.555387	1.07286e-06	0.0375576	0.696	0.257
B cells	19. B cells	SNX25	0.553455	9.63683e-07	0.0337357	0.609	0.201
B cells	19. B cells	DBF4	0.55226	8.75018e-10	3.06318e-05	0.522	0.115
B cells	19. B cells	KDM2B	0.551139	1.96061e-08	0.000686349	0.609	0.171
B cells	19. B cells	FCRL5	0.550719	1.43111e-68	5.00989e-64	0.522	0.019
B cells	19. B cells	CLK1	0.549888	2.73945e-07	0.00959001	0.957	0.496
[truncated: 10,552 more rows]

## Sheet: 2d
CELL LINEAGE	CLUSTER NUMBER AND CELL TYPE	GENE	AVERAGE LOG2(FC)	P VALUE	ADJUSTED P VALUE	PCT.1	PCT.2
Osteoblast lineage cells	0. MSCs	CP	5.08386	0	0	0.344	0.017
Osteoblast lineage cells	0. MSCs	ESM1	4.23653	1.79318e-223	5.55169e-220	0.275	0.02
Osteoblast lineage cells	0. MSCs	CXCL12	4.0806	0	0	0.906	0.213
Osteoblast lineage cells	0. MSCs	BMP5	3.46134	4.58812e-97	1.42048e-93	0.154	0.018
Osteoblast lineage cells	0. MSCs	ANGPTL4	3.41002	4.46494e-140	1.38234e-136	0.24	0.034
Osteoblast lineage cells	0. MSCs	RUNX1	3.30184	1.3097e-129	4.05483e-126	0.24	0.039
Osteoblast lineage cells	0. MSCs	C4A	3.24108	1.93033e-113	5.97631e-110	0.188	0.024
Osteoblast lineage cells	0. MSCs	LEPR	3.08182	7.34637e-143	2.27444e-139	0.304	0.062
Osteoblast lineage cells	0. MSCs	FRZB	3.00305	7.57982e-61	2.34671e-57	0.112	0.017
Osteoblast lineage cells	0. MSCs	C4B	2.7958	2.76488e-67	8.56006e-64	0.137	0.024
Osteoblast lineage cells	0. MSCs	VCAM1	2.7925	3.43485e-123	1.06343e-119	0.25	0.045
Osteoblast lineage cells	0. MSCs	PLEKHH2	2.64458	3.07807e-37	9.52971e-34	0.103	0.025
Osteoblast lineage cells	0. MSCs	KITLG	2.52794	3.43784e-42	1.06436e-38	0.127	0.034
Osteoblast lineage cells	0. MSCs	SOCS3	2.47237	1.85976e-115	5.75781e-112	0.354	0.11
Osteoblast lineage cells	0. MSCs	GLDN	2.40993	4.89701e-34	1.51612e-30	0.129	0.042
Osteoblast lineage cells	0. MSCs	ENPEP	2.40898	1.63996e-33	5.07733e-30	0.125	0.04
Osteoblast lineage cells	0. MSCs	HNMT	2.23436	1.2528e-61	3.87868e-58	0.196	0.056
Osteoblast lineage cells	0. MSCs	VEGFC	2.18037	5.50291e-48	1.7037e-44	0.131	0.031
Osteoblast lineage cells	0. MSCs	NGFR	2.16491	6.85609e-34	2.12265e-30	0.113	0.032
Osteoblast lineage cells	0. MSCs	RBMS3	2.12446	2.27906e-31	7.05597e-28	0.15	0.057
Osteoblast lineage cells	0. MSCs	MAP4K4	2.08463	1.54577e-59	4.78571e-56	0.22	0.071
Osteoblast lineage cells	0. MSCs	PGF	1.96298	5.28267e-29	1.63552e-25	0.133	0.049
Osteoblast lineage cells	0. MSCs	CYP1B1	1.9562	4.86355e-47	1.50575e-43	0.213	0.08
Osteoblast lineage cells	0. MSCs	RAI14	1.86539	2.29506e-17	7.1055e-14	0.117	0.054
Osteoblast lineage cells	0. MSCs	FHOD1	1.8178	9.1125e-21	2.82123e-17	0.131	0.058
Osteoblast lineage cells	0. MSCs	LTBP2	1.81536	2.16054e-98	6.68903e-95	0.411	0.162
Osteoblast lineage cells	0. MSCs	CSF1	1.79849	1.53556e-36	4.7541e-33	0.209	0.09
Osteoblast lineage cells	0. MSCs	CEBPA	1.77465	1.73659e-26	5.37647e-23	0.1	0.031
Osteoblast lineage cells	0. MSCs	DDR2	1.77209	7.14817e-29	2.21307e-25	0.161	0.067
Osteoblast lineage cells	0. MSCs	LPL	1.76978	1.60809e-46	4.97865e-43	0.191	0.064
Osteoblast lineage cells	0. MSCs	IRF1	1.67303	3.00137e-36	9.29223e-33	0.217	0.095
Osteoblast lineage cells	0. MSCs	ERRFI1	1.6455	6.34208e-14	1.96351e-10	0.106	0.051
Osteoblast lineage cells	0. MSCs	GAS6	1.5755	3.52828e-85	1.09236e-81	0.455	0.219
Osteoblast lineage cells	0. MSCs	APOL6	1.56045	3.39507e-27	1.05111e-23	0.166	0.072
Osteoblast lineage cells	0. MSCs	STAT2	1.50928	2.61431e-21	8.09389e-18	0.173	0.088
Osteoblast lineage cells	0. MSCs	TMX1	1.5081	3.92409e-19	1.2149e-15	0.143	0.069
Osteoblast lineage cells	0. MSCs	SVEP1	1.50018	3.70816e-11	1.14805e-07	0.104	0.055
Osteoblast lineage cells	0. MSCs	SLC4A1	1.44793	9.31928e-25	2.88525e-21	0.138	0.055
Osteoblast lineage cells	0. MSCs	EPHX1	1.40853	1.74085e-36	5.38967e-33	0.271	0.136
Osteoblast lineage cells	0. MSCs	TFPI	1.32832	3.29695e-26	1.02074e-22	0.206	0.102
Osteoblast lineage cells	0. MSCs	PCDH18	1.32636	3.49115e-12	1.08086e-08	0.131	0.074
Osteoblast lineage cells	0. MSCs	ANPEP	1.32204	4.98186e-13	1.54238e-09	0.139	0.078
Osteoblast lineage cells	0. MSCs	NFATC4	1.28294	2.74101e-14	8.48615e-11	0.174	0.104
Osteoblast lineage cells	0. MSCs	PAPSS1	1.20337	1.44191e-10	4.46414e-07	0.114	0.064
Osteoblast lineage cells	0. MSCs	OLFML3	1.19855	2.5177e-29	7.79478e-26	0.306	0.181
Osteoblast lineage cells	0. MSCs	DEFA1	1.08402	1.35231e-41	4.18675e-38	0.366	0.197
Osteoblast lineage cells	0. MSCs	SLC5A3	1.0712	1.20213e-08	3.72181e-05	0.119	0.072
Osteoblast lineage cells	0. MSCs	CCDC80	1.06088	6.14459e-07	0.00190237	0.128	0.086
Osteoblast lineage cells	0. MSCs	MGMT	1.01843	5.63741e-07	0.00174534	0.152	0.108
Osteoblast lineage cells	9. Osteo-MSCs	PTPRZ1	5.81618	2.33002e-209	7.21373e-206	0.438	0.019
Osteoblast lineage cells	9. Osteo-MSCs	TGFB2	5.52261	1.94179e-129	6.01178e-126	0.34	0.02
Osteoblast lineage cells	9. Osteo-MSCs	CD44	5.50502	1.05772e-242	3.27469e-239	0.797	0.071
Osteoblast lineage cells	9. Osteo-MSCs	TIAM1	5.21097	1.67193e-118	5.17631e-115	0.216	0.007
Osteoblast lineage cells	9. Osteo-MSCs	CCN4	4.58722	2.1529e-51	6.66536e-48	0.19	0.016
Osteoblast lineage cells	9. Osteo-MSCs	EGR3	4.32477	3.35356e-64	1.03826e-60	0.255	0.024
Osteoblast lineage cells	9. Osteo-MSCs	LTBP1	4.23733	7.54455e-125	2.33579e-121	0.595	0.075
Osteoblast lineage cells	9. Osteo-MSCs	KCNN4	4.12583	7.5269e-31	2.33033e-27	0.105	0.008
Osteoblast lineage cells	9. Osteo-MSCs	BMP4	4.01012	7.30302e-62	2.26101e-58	0.229	0.02
Osteoblast lineage cells	9. Osteo-MSCs	CD109	3.84963	9.35575e-67	2.89654e-63	0.32	0.037
Osteoblast lineage cells	9. Osteo-MSCs	BMP2	3.70593	2.63762e-72	8.16607e-69	0.386	0.05
Osteoblast lineage cells	9. Osteo-MSCs	ABI3BP	3.67256	5.54676e-78	1.71728e-74	0.405	0.051
Osteoblast lineage cells	9. Osteo-MSCs	BMP8B	3.66869	3.11992e-31	9.65927e-28	0.15	0.017
Osteoblast lineage cells	9. Osteo-MSCs	CD200	3.48479	1.29606e-39	4.01261e-36	0.294	0.051
Osteoblast lineage cells	9. Osteo-MSCs	ITGB3	3.42923	3.06671e-59	9.49455e-56	0.346	0.049
Osteoblast lineage cells	9. Osteo-MSCs	SULF1	3.36554	5.02366e-43	1.55533e-39	0.301	0.05
Osteoblast lineage cells	9. Osteo-MSCs	BCL2	3.3111	6.63111e-18	2.05299e-14	0.105	0.015
Osteoblast lineage cells	9. Osteo-MSCs	PDGFA	3.27795	5.4725e-24	1.69429e-20	0.19	0.035
Osteoblast lineage cells	9. Osteo-MSCs	DOCK9	3.27418	1.71311e-23	5.3038e-20	0.183	0.033
Osteoblast lineage cells	9. Osteo-MSCs	MEF2A	3.19187	1.35527e-42	4.19593e-39	0.34	0.064
Osteoblast lineage cells	9. Osteo-MSCs	SPHK1	3.06468	5.69824e-17	1.76418e-13	0.15	0.03
Osteoblast lineage cells	9. Osteo-MSCs	NIBAN1	3.00682	1.74199e-14	5.39322e-11	0.131	0.027
Osteoblast lineage cells	9. Osteo-MSCs	NFATC1	2.95517	1.3989e-13	4.33098e-10	0.15	0.036
Osteoblast lineage cells	9. Osteo-MSCs	FGFR1	2.87936	5.77111e-55	1.78674e-51	0.582	0.156
Osteoblast lineage cells	9. Osteo-MSCs	MEF2C	2.8713	8.83894e-20	2.73654e-16	0.15	0.026
Osteoblast lineage cells	9. Osteo-MSCs	SEMA4D	2.83735	5.92979e-26	1.83586e-22	0.222	0.043
Osteoblast lineage cells	9. Osteo-MSCs	MEGF10	2.79962	3.09904e-35	9.59463e-32	0.281	0.051
Osteoblast lineage cells	9. Osteo-MSCs	SATB2	2.78523	6.64182e-34	2.05631e-30	0.327	0.07
Osteoblast lineage cells	9. Osteo-MSCs	ATP2B1	2.7729	4.37693e-22	1.3551e-18	0.163	0.027
Osteoblast lineage cells	9. Osteo-MSCs	HTRA1	2.57153	4.12913e-24	1.27838e-20	0.333	0.097
Osteoblast lineage cells	9. Osteo-MSCs	WWP2	2.53833	1.28429e-19	3.97615e-16	0.261	0.071
Osteoblast lineage cells	9. Osteo-MSCs	CD276	2.5322	3.18142e-14	9.84967e-11	0.17	0.043
Osteoblast lineage cells	9. Osteo-MSCs	FADD	2.50249	5.61958e-11	1.73982e-07	0.111	0.025
Osteoblast lineage cells	9. Osteo-MSCs	SFRP4	2.48002	8.98854e-08	0.000278285	0.203	0.087
Osteoblast lineage cells	9. Osteo-MSCs	BMP8A	2.47024	1.44678e-16	4.47922e-13	0.176	0.04
Osteoblast lineage cells	9. Osteo-MSCs	PC	2.46977	8.09979e-18	2.5077e-14	0.15	0.028
Osteoblast lineage cells	9. Osteo-MSCs	ACTN4	2.45196	9.86634e-28	3.05462e-24	0.464	0.169
Osteoblast lineage cells	9. Osteo-MSCs	CDK14	2.3989	4.99084e-10	1.54517e-06	0.118	0.029
Osteoblast lineage cells	9. Osteo-MSCs	MMP14	2.39581	1.00738e-27	3.11886e-24	0.484	0.18
Osteoblast lineage cells	9. Osteo-MSCs	RARB	2.38182	6.40904e-09	1.98424e-05	0.105	0.026
Osteoblast lineage cells	9. Osteo-MSCs	JAM2	2.3481	1.79669e-10	5.56256e-07	0.118	0.028
Osteoblast lineage cells	9. Osteo-MSCs	CSPG4	2.27252	2.32267e-17	7.19097e-14	0.255	0.074
Osteoblast lineage cells	9. Osteo-MSCs	SNX30	2.27075	1.4966e-11	4.63346e-08	0.111	0.024
Osteoblast lineage cells	9. Osteo-MSCs	MFGE8	2.26052	4.94201e-22	1.53005e-18	0.34	0.106
Osteoblast lineage cells	9. Osteo-MSCs	PPP3CA	2.20088	8.22723e-09	2.54715e-05	0.144	0.045
Osteoblast lineage cells	9. Osteo-MSCs	ADGRE5	2.19784	3.77426e-11	1.16851e-07	0.17	0.051
Osteoblast lineage cells	9. Osteo-MSCs	LASP1	2.19466	9.41725e-21	2.91558e-17	0.34	0.109
Osteoblast lineage cells	9. Osteo-MSCs	CD55	2.19272	1.68316e-09	5.21105e-06	0.137	0.039
Osteoblast lineage cells	9. Osteo-MSCs	MAP1A	2.12659	1.7377e-07	0.000537991	0.111	0.033
Osteoblast lineage cells	9. Osteo-MSCs	PTPRM	2.10151	8.05026e-09	2.49236e-05	0.216	0.088
Osteoblast lineage cells	9. Osteo-MSCs	SLIT3	2.09403	6.64697e-11	2.0579e-07	0.196	0.065
Osteoblast lineage cells	9. Osteo-MSCs	PLEKHA1	2.07616	1.90439e-06	0.00589598	0.111	0.037
Osteoblast lineage cells	9. Osteo-MSCs	MYLK	2.04429	3.58094e-12	1.10866e-08	0.314	0.132
Osteoblast lineage cells	9. Osteo-MSCs	MYO1E	2.04406	5.40452e-10	1.67324e-06	0.216	0.081
Osteoblast lineage cells	9. Osteo-MSCs	DPYSL2	2.01981	3.78457e-06	0.011717	0.163	0.071
Osteoblast lineage cells	9. Osteo-MSCs	FAT1	2.01423	1.42405e-16	4.40885e-13	0.301	0.101
Osteoblast lineage cells	9. Osteo-MSCs	SYTL2	1.98636	1.1526e-06	0.00356846	0.105	0.033
Osteoblast lineage cells	9. Osteo-MSCs	ANXA2	1.96651	1.86223e-18	5.76546e-15	0.49	0.237
Osteoblast lineage cells	9. Osteo-MSCs	PRPSAP1	1.93478	2.83654e-13	8.78192e-10	0.235	0.076
Osteoblast lineage cells	9. Osteo-MSCs	SASH1	1.86228	5.7918e-07	0.00179314	0.144	0.053
Osteoblast lineage cells	9. Osteo-MSCs	MRC2	1.82297	4.65738e-26	1.44193e-22	0.569	0.234
Osteoblast lineage cells	9. Osteo-MSCs	PICALM	1.75664	3.56635e-15	1.10414e-11	0.327	0.122
Osteoblast lineage cells	9. Osteo-MSCs	TNK2	1.74786	8.79424e-13	2.7227e-09	0.261	0.093
Osteoblast lineage cells	9. Osteo-MSCs	MYO1B	1.67431	2.72493e-06	0.00843637	0.196	0.089
Osteoblast lineage cells	9. Osteo-MSCs	ARHGEF2	1.63249	2.91907e-10	9.03744e-07	0.275	0.113
Osteoblast lineage cells	9. Osteo-MSCs	MYO1D	1.542	4.4819e-06	0.013876	0.17	0.073
Osteoblast lineage cells	9. Osteo-MSCs	PLEC	1.46214	2.51019e-24	7.77153e-21	0.745	0.437
Osteoblast lineage cells	9. Osteo-MSCs	PLP2	1.41211	1.10404e-05	0.034181	0.144	0.058
Osteoblast lineage cells	9. Osteo-MSCs	SEPTIN5	1.39722	5.38231e-11	1.66636e-07	0.366	0.174
Osteoblast lineage cells	9. Osteo-MSCs	PLS3	1.19299	9.25736e-07	0.00286608	0.307	0.168
Osteoblast lineage cells	9. Osteo-MSCs	NUMA1	1.13428	3.22018e-06	0.00996967	0.373	0.233
Osteoblast lineage cells	1. Osteoblasts	SMPD3	6.24707	2.23836e-116	6.92997e-113	0.109	0.002
Osteoblast lineage cells	1. Osteoblasts	CHAD	4.60172	0	0	0.576	0.05
Osteoblast lineage cells	1. Osteoblasts	CDH2	4.48364	2.11056e-111	6.53429e-108	0.116	0.004
Osteoblast lineage cells	1. Osteoblasts	BMP8A	4.04578	2.83206e-170	8.76804e-167	0.197	0.011
Osteoblast lineage cells	1. Osteoblasts	NCAM1	3.98152	0	0	0.467	0.042
Osteoblast lineage cells	1. Osteoblasts	SFRP4	3.75755	3.02871e-272	9.37689e-269	0.362	0.032
Osteoblast lineage cells	1. Osteoblasts	VDR	3.75673	6.0417e-157	1.87051e-153	0.235	0.025
Osteoblast lineage cells	1. Osteoblasts	GXYLT2	3.70535	5.77735e-184	1.78867e-180	0.257	0.024
Osteoblast lineage cells	1. Osteoblasts	DPT	3.66049	1.36464e-206	4.22494e-203	0.294	0.029
Osteoblast lineage cells	1. Osteoblasts	PTH1R	3.46066	6.36182e-249	1.96962e-245	0.363	0.038
Osteoblast lineage cells	1. Osteoblasts	RUNX2	3.42481	0	0	0.499	0.059
Osteoblast lineage cells	1. Osteoblasts	INSC	3.27987	1.16478e-189	3.60617e-186	0.3	0.036
Osteoblast lineage cells	1. Osteoblasts	COLEC12	3.17633	7.47986e-125	2.31577e-121	0.194	0.021
Osteoblast lineage cells	1. Osteoblasts	SDK2	3.12462	5.56589e-94	1.7232e-90	0.144	0.015
Osteoblast lineage cells	1. Osteoblasts	ENPP1	3.11612	3.75234e-64	1.16172e-60	0.12	0.017
Osteoblast lineage cells	1. Osteoblasts	SEMA7A	3.08216	5.35123e-66	1.65674e-62	0.128	0.019
Osteoblast lineage cells	1. Osteoblasts	TMEM119	3.0061	1.88678e-183	5.84146e-180	0.346	0.055
Osteoblast lineage cells	1. Osteoblasts	MEGF10	2.90799	2.90034e-117	8.97945e-114	0.2	0.025
Osteoblast lineage cells	1. Osteoblasts	ACKR3	2.88291	2.80946e-106	8.6981e-103	0.189	0.026
Osteoblast lineage cells	1. Osteoblasts	PDGFC	2.85129	4.20356e-64	1.30142e-60	0.111	0.014
Osteoblast lineage cells	1. Osteoblasts	FAT1	2.80598	1.00796e-168	3.12066e-165	0.335	0.057
Osteoblast lineage cells	1. Osteoblasts	SATB2	2.75027	8.85964e-164	2.74294e-160	0.273	0.034
Osteoblast lineage cells	1. Osteoblasts	COL5A1	2.57825	1.19187e-183	3.69003e-180	0.574	0.187
Osteoblast lineage cells	1. Osteoblasts	PDGFRA	2.42255	4.84488e-192	1.49998e-188	0.424	0.083
Osteoblast lineage cells	1. Osteoblasts	COL5A2	2.41557	3.0165e-159	9.33909e-156	0.491	0.146
Osteoblast lineage cells	1. Osteoblasts	FGFR1	2.39107	6.38335e-215	1.97628e-211	0.482	0.099
Osteoblast lineage cells	1. Osteoblasts	LRRC15	2.31499	4.61277e-100	1.42811e-96	0.206	0.033
Osteoblast lineage cells	1. Osteoblasts	SLIT2	2.28191	6.12414e-76	1.89603e-72	0.183	0.036
Osteoblast lineage cells	1. Osteoblasts	FAT3	2.25695	2.4516e-62	7.59014e-59	0.148	0.029
Osteoblast lineage cells	1. Osteoblasts	NPNT	2.25373	4.65619e-57	1.44156e-53	0.139	0.027
[truncated: 855 more rows]

## Sheet: 3 Content
Supplementary Table 3. Publicly-available input datasets used for analyses
[truncated: 4 more rows]

[truncated: 40 more sheets: 3a, 3b, 3c, 3d, 4, 5 Content, 5a, 5b, 5c, 6 Content , 6a, 6b, 6c, 6d, 6e, 7 Content, 7a, 7b, 7c, 7d …]
