# Supplementary material for: Multiscale analysis and functional validation of the cellular and genetic determinants of skeletal disease
Source: Nat Genet. 2026 Jul 10;58(7):1530–45. doi: 10.1038/s41588-026-02640-9 (PMC13364720; doi:10.1038/s41588-026-02640-9)
Supplement: Supplementary file 5 — Source Data for Figs. 1 and 4–7, and Extended Data Fig. 9. [file 41588_2026_2640_MOESM5_ESM.xlsx]

## Sheet: Figure 1
Panel (d)
Cluster	Sample	Freq
0. Immature neutrophils	Diaphysis_1	2239
1. Mature neutrophils (Cxcl2+)	Diaphysis_1	1203
10. HSCs	Diaphysis_1	813
11. Pre-neutrophils	Diaphysis_1	724
12. GMPs	Diaphysis_1	691
13. Proliferating pre B cells	Diaphysis_1	357
14. Monocytes (Txnip+)	Diaphysis_1	87
15. Pro B cells	Diaphysis_1	486
16. GMPs	Diaphysis_1	166
17. Plasmacytoid DCs	Diaphysis_1	526
18. Low viability cells	Diaphysis_1	361
19. Pre-neutrophils	Diaphysis_1	97
2. Pre B cells	Diaphysis_1	948
20. Proliferating monocytes	Diaphysis_1	610
21. Classical DCs	Diaphysis_1	427
22. Monocytes (Ear2+)	Diaphysis_1	227
23. NK cells	Diaphysis_1	249
24. Multiplets	Diaphysis_1	140
25. Baso-Eosinophil-Mast cell progenitors	Diaphysis_1	241
26. Macrophages	Diaphysis_1	110
27. Chondrocytes	Diaphysis_1	0
28. Osteoblasts	Diaphysis_1	119
29. Erythroid progenitors	Diaphysis_1	79
3. Mature neutrophils (Tmcc1+)	Diaphysis_1	77
30. Osteoclasts	Diaphysis_1	43
31. Endothelial cells	Diaphysis_1	42
32. Vascular SMCs	Diaphysis_1	19
33. Plasma cells	Diaphysis_1	5
4. Immature B cells	Diaphysis_1	510
5. Mature B cells	Diaphysis_1	1142
6. Immature neutrophils	Diaphysis_1	123
7. Monocytes (Cd14+)	Diaphysis_1	1152
8. Mature neutrophils	Diaphysis_1	4
9. T cells	Diaphysis_1	864
0. Immature neutrophils	Diaphysis_2	2023
1. Mature neutrophils (Cxcl2+)	Diaphysis_2	1607
10. HSCs	Diaphysis_2	450
11. Pre-neutrophils	Diaphysis_2	649
12. GMPs	Diaphysis_2	427
13. Proliferating pre B cells	Diaphysis_2	294
14. Monocytes (Txnip+)	Diaphysis_2	28
15. Pro B cells	Diaphysis_2	236
16. GMPs	Diaphysis_2	429
17. Plasmacytoid DCs	Diaphysis_2	161
18. Low viability cells	Diaphysis_2	175
19. Pre-neutrophils	Diaphysis_2	9
2. Pre B cells	Diaphysis_2	663
20. Proliferating monocytes	Diaphysis_2	218
21. Classical DCs	Diaphysis_2	181
22. Monocytes (Ear2+)	Diaphysis_2	167
23. NK cells	Diaphysis_2	100
24. Multiplets	Diaphysis_2	93
25. Baso-Eosinophil-Mast cell progenitors	Diaphysis_2	130
26. Macrophages	Diaphysis_2	75
27. Chondrocytes	Diaphysis_2	4
28. Osteoblasts	Diaphysis_2	104
29. Erythroid progenitors	Diaphysis_2	39
3. Mature neutrophils (Tmcc1+)	Diaphysis_2	12
30. Osteoclasts	Diaphysis_2	46
31. Endothelial cells	Diaphysis_2	39
32. Vascular SMCs	Diaphysis_2	45
33. Plasma cells	Diaphysis_2	7
4. Immature B cells	Diaphysis_2	360
5. Mature B cells	Diaphysis_2	396
6. Immature neutrophils	Diaphysis_2	21
7. Monocytes (Cd14+)	Diaphysis_2	609
8. Mature neutrophils	Diaphysis_2	5
9. T cells	Diaphysis_2	290
0. Immature neutrophils	Diaphysis_3	855
1. Mature neutrophils (Cxcl2+)	Diaphysis_3	649
10. HSCs	Diaphysis_3	219
11. Pre-neutrophils	Diaphysis_3	342
12. GMPs	Diaphysis_3	285
13. Proliferating pre B cells	Diaphysis_3	259
14. Monocytes (Txnip+)	Diaphysis_3	17
15. Pro B cells	Diaphysis_3	188
16. GMPs	Diaphysis_3	699
17. Plasmacytoid DCs	Diaphysis_3	123
18. Low viability cells	Diaphysis_3	149
19. Pre-neutrophils	Diaphysis_3	9
2. Pre B cells	Diaphysis_3	647
20. Proliferating monocytes	Diaphysis_3	118
21. Classical DCs	Diaphysis_3	139
22. Monocytes (Ear2+)	Diaphysis_3	100
23. NK cells	Diaphysis_3	76
24. Multiplets	Diaphysis_3	56
25. Baso-Eosinophil-Mast cell progenitors	Diaphysis_3	77
26. Macrophages	Diaphysis_3	67
27. Chondrocytes	Diaphysis_3	1
28. Osteoblasts	Diaphysis_3	111
29. Erythroid progenitors	Diaphysis_3	27
3. Mature neutrophils (Tmcc1+)	Diaphysis_3	8
30. Osteoclasts	Diaphysis_3	40
31. Endothelial cells	Diaphysis_3	57
32. Vascular SMCs	Diaphysis_3	127
33. Plasma cells	Diaphysis_3	7
4. Immature B cells	Diaphysis_3	460
5. Mature B cells	Diaphysis_3	249
6. Immature neutrophils	Diaphysis_3	24
7. Monocytes (Cd14+)	Diaphysis_3	439
8. Mature neutrophils	Diaphysis_3	3
9. T cells	Diaphysis_3	166
0. Immature neutrophils	Diaphysis_4	1303
1. Mature neutrophils (Cxcl2+)	Diaphysis_4	1227
10. HSCs	Diaphysis_4	310
11. Pre-neutrophils	Diaphysis_4	398
12. GMPs	Diaphysis_4	324
13. Proliferating pre B cells	Diaphysis_4	311
14. Monocytes (Txnip+)	Diaphysis_4	32
15. Pro B cells	Diaphysis_4	237
16. GMPs	Diaphysis_4	76
17. Plasmacytoid DCs	Diaphysis_4	176
18. Low viability cells	Diaphysis_4	188
19. Pre-neutrophils	Diaphysis_4	28
2. Pre B cells	Diaphysis_4	869
20. Proliferating monocytes	Diaphysis_4	260
21. Classical DCs	Diaphysis_4	153
22. Monocytes (Ear2+)	Diaphysis_4	151
23. NK cells	Diaphysis_4	115
24. Multiplets	Diaphysis_4	135
25. Baso-Eosinophil-Mast cell progenitors	Diaphysis_4	122
26. Macrophages	Diaphysis_4	43
27. Chondrocytes	Diaphysis_4	2
28. Osteoblasts	Diaphysis_4	99
29. Erythroid progenitors	Diaphysis_4	37
3. Mature neutrophils (Tmcc1+)	Diaphysis_4	27
30. Osteoclasts	Diaphysis_4	18
31. Endothelial cells	Diaphysis_4	34
32. Vascular SMCs	Diaphysis_4	4
33. Plasma cells	Diaphysis_4	8
4. Immature B cells	Diaphysis_4	556
5. Mature B cells	Diaphysis_4	456
6. Immature neutrophils	Diaphysis_4	33
7. Monocytes (Cd14+)	Diaphysis_4	501
8. Mature neutrophils	Diaphysis_4	6
9. T cells	Diaphysis_4	254
0. Immature neutrophils	Diaphysis_5	1128
1. Mature neutrophils (Cxcl2+)	Diaphysis_5	770
10. HSCs	Diaphysis_5	385
11. Pre-neutrophils	Diaphysis_5	487
12. GMPs	Diaphysis_5	328
13. Proliferating pre B cells	Diaphysis_5	116
14. Monocytes (Txnip+)	Diaphysis_5	36
15. Pro B cells	Diaphysis_5	161
16. GMPs	Diaphysis_5	380
17. Plasmacytoid DCs	Diaphysis_5	168
18. Low viability cells	Diaphysis_5	147
19. Pre-neutrophils	Diaphysis_5	39
2. Pre B cells	Diaphysis_5	648
20. Proliferating monocytes	Diaphysis_5	211
21. Classical DCs	Diaphysis_5	145
22. Monocytes (Ear2+)	Diaphysis_5	142
23. NK cells	Diaphysis_5	106
24. Multiplets	Diaphysis_5	55
25. Baso-Eosinophil-Mast cell progenitors	Diaphysis_5	91
26. Macrophages	Diaphysis_5	49
27. Chondrocytes	Diaphysis_5	1
28. Osteoblasts	Diaphysis_5	109
29. Erythroid progenitors	Diaphysis_5	50
3. Mature neutrophils (Tmcc1+)	Diaphysis_5	26
30. Osteoclasts	Diaphysis_5	25
31. Endothelial cells	Diaphysis_5	25
32. Vascular SMCs	Diaphysis_5	30
33. Plasma cells	Diaphysis_5	14
4. Immature B cells	Diaphysis_5	442
5. Mature B cells	Diaphysis_5	344
6. Immature neutrophils	Diaphysis_5	33
7. Monocytes (Cd14+)	Diaphysis_5	496
8. Mature neutrophils	Diaphysis_5	3
9. T cells	Diaphysis_5	246
0. Immature neutrophils	Marrow_1	13
1. Mature neutrophils (Cxcl2+)	Marrow_1	7
10. HSCs	Marrow_1	326
11. Pre-neutrophils	Marrow_1	5
12. GMPs	Marrow_1	91
13. Proliferating pre B cells	Marrow_1	176
14. Monocytes (Txnip+)	Marrow_1	1042
15. Pro B cells	Marrow_1	136
16. GMPs	Marrow_1	48
17. Plasmacytoid DCs	Marrow_1	356
18. Low viability cells	Marrow_1	189
19. Pre-neutrophils	Marrow_1	629
2. Pre B cells	Marrow_1	844
20. Proliferating monocytes	Marrow_1	1
21. Classical DCs	Marrow_1	104
22. Monocytes (Ear2+)	Marrow_1	98
23. NK cells	Marrow_1	188
24. Multiplets	Marrow_1	188
25. Baso-Eosinophil-Mast cell progenitors	Marrow_1	203
26. Macrophages	Marrow_1	38
27. Chondrocytes	Marrow_1	2
28. Osteoblasts	Marrow_1	0
29. Erythroid progenitors	Marrow_1	66
3. Mature neutrophils (Tmcc1+)	Marrow_1	3068
30. Osteoclasts	Marrow_1	1
31. Endothelial cells	Marrow_1	0
32. Vascular SMCs	Marrow_1	0
33. Plasma cells	Marrow_1	4
4. Immature B cells	Marrow_1	549
5. Mature B cells	Marrow_1	1145
6. Immature neutrophils	Marrow_1	2313
7. Monocytes (Cd14+)	Marrow_1	14
8. Mature neutrophils	Marrow_1	2
9. T cells	Marrow_1	595
0. Immature neutrophils	Marrow_3	1
1. Mature neutrophils (Cxcl2+)	Marrow_3	5
10. HSCs	Marrow_3	281
11. Pre-neutrophils	Marrow_3	22
12. GMPs	Marrow_3	158
13. Proliferating pre B cells	Marrow_3	170
14. Monocytes (Txnip+)	Marrow_3	848
15. Pro B cells	Marrow_3	96
16. GMPs	Marrow_3	588
17. Plasmacytoid DCs	Marrow_3	277
18. Low viability cells	Marrow_3	99
19. Pre-neutrophils	Marrow_3	455
2. Pre B cells	Marrow_3	562
20. Proliferating monocytes	Marrow_3	1
21. Classical DCs	Marrow_3	102
22. Monocytes (Ear2+)	Marrow_3	53
23. NK cells	Marrow_3	94
24. Multiplets	Marrow_3	91
25. Baso-Eosinophil-Mast cell progenitors	Marrow_3	123
26. Macrophages	Marrow_3	81
27. Chondrocytes	Marrow_3	1
28. Osteoblasts	Marrow_3	4
29. Erythroid progenitors	Marrow_3	60
3. Mature neutrophils (Tmcc1+)	Marrow_3	2480
30. Osteoclasts	Marrow_3	5
31. Endothelial cells	Marrow_3	1
32. Vascular SMCs	Marrow_3	0
33. Plasma cells	Marrow_3	1
4. Immature B cells	Marrow_3	541
5. Mature B cells	Marrow_3	705
6. Immature neutrophils	Marrow_3	1359
7. Monocytes (Cd14+)	Marrow_3	24
8. Mature neutrophils	Marrow_3	2
9. T cells	Marrow_3	382
0. Immature neutrophils	Marrow_4	1
1. Mature neutrophils (Cxcl2+)	Marrow_4	5
10. HSCs	Marrow_4	310
11. Pre-neutrophils	Marrow_4	10
12. GMPs	Marrow_4	190
13. Proliferating pre B cells	Marrow_4	94
14. Monocytes (Txnip+)	Marrow_4	718
15. Pro B cells	Marrow_4	62
16. GMPs	Marrow_4	54
17. Plasmacytoid DCs	Marrow_4	288
18. Low viability cells	Marrow_4	90
19. Pre-neutrophils	Marrow_4	557
2. Pre B cells	Marrow_4	346
20. Proliferating monocytes	Marrow_4	1
21. Classical DCs	Marrow_4	76
22. Monocytes (Ear2+)	Marrow_4	72
23. NK cells	Marrow_4	124
24. Multiplets	Marrow_4	123
25. Baso-Eosinophil-Mast cell progenitors	Marrow_4	116
26. Macrophages	Marrow_4	70
27. Chondrocytes	Marrow_4	0
28. Osteoblasts	Marrow_4	5
29. Erythroid progenitors	Marrow_4	47
3. Mature neutrophils (Tmcc1+)	Marrow_4	2667
30. Osteoclasts	Marrow_4	2
31. Endothelial cells	Marrow_4	5
32. Vascular SMCs	Marrow_4	0
33. Plasma cells	Marrow_4	4
4. Immature B cells	Marrow_4	362
5. Mature B cells	Marrow_4	876
6. Immature neutrophils	Marrow_4	1358
7. Monocytes (Cd14+)	Marrow_4	20
8. Mature neutrophils	Marrow_4	2
9. T cells	Marrow_4	465
0. Immature neutrophils	Marrow_5	0
1. Mature neutrophils (Cxcl2+)	Marrow_5	4
10. HSCs	Marrow_5	220
11. Pre-neutrophils	Marrow_5	0
12. GMPs	Marrow_5	140
13. Proliferating pre B cells	Marrow_5	41
14. Monocytes (Txnip+)	Marrow_5	541
15. Pro B cells	Marrow_5	42
16. GMPs	Marrow_5	35
17. Plasmacytoid DCs	Marrow_5	185
18. Low viability cells	Marrow_5	82
19. Pre-neutrophils	Marrow_5	446
2. Pre B cells	Marrow_5	309
20. Proliferating monocytes	Marrow_5	0
21. Classical DCs	Marrow_5	60
22. Monocytes (Ear2+)	Marrow_5	37
23. NK cells	Marrow_5	82
24. Multiplets	Marrow_5	49
25. Baso-Eosinophil-Mast cell progenitors	Marrow_5	99
26. Macrophages	Marrow_5	34
27. Chondrocytes	Marrow_5	0
28. Osteoblasts	Marrow_5	1
29. Erythroid progenitors	Marrow_5	34
3. Mature neutrophils (Tmcc1+)	Marrow_5	2043
30. Osteoclasts	Marrow_5	0
31. Endothelial cells	Marrow_5	0
32. Vascular SMCs	Marrow_5	0
33. Plasma cells	Marrow_5	0
4. Immature B cells	Marrow_5	295
5. Mature B cells	Marrow_5	406
6. Immature neutrophils	Marrow_5	1047
7. Monocytes (Cd14+)	Marrow_5	8
8. Mature neutrophils	Marrow_5	0
9. T cells	Marrow_5	266
0. Immature neutrophils	Metaphysis_1	1985
1. Mature neutrophils (Cxcl2+)	Metaphysis_1	2585
10. HSCs	Metaphysis_1	309
11. Pre-neutrophils	Metaphysis_1	348
12. GMPs	Metaphysis_1	359
13. Proliferating pre B cells	Metaphysis_1	558
14. Monocytes (Txnip+)	Metaphysis_1	37
15. Pro B cells	Metaphysis_1	500
16. GMPs	Metaphysis_1	220
17. Plasmacytoid DCs	Metaphysis_1	228
18. Low viability cells	Metaphysis_1	210
19. Pre-neutrophils	Metaphysis_1	17
2. Pre B cells	Metaphysis_1	1430
20. Proliferating monocytes	Metaphysis_1	284
21. Classical DCs	Metaphysis_1	221
22. Monocytes (Ear2+)	Metaphysis_1	302
23. NK cells	Metaphysis_1	212
24. Multiplets	Metaphysis_1	308
25. Baso-Eosinophil-Mast cell progenitors	Metaphysis_1	132
26. Macrophages	Metaphysis_1	121
27. Chondrocytes	Metaphysis_1	84
28. Osteoblasts	Metaphysis_1	71
29. Erythroid progenitors	Metaphysis_1	54
3. Mature neutrophils (Tmcc1+)	Metaphysis_1	26
30. Osteoclasts	Metaphysis_1	69
31. Endothelial cells	Metaphysis_1	65
32. Vascular SMCs	Metaphysis_1	3
33. Plasma cells	Metaphysis_1	13
4. Immature B cells	Metaphysis_1	1134
5. Mature B cells	Metaphysis_1	523
6. Immature neutrophils	Metaphysis_1	19
7. Monocytes (Cd14+)	Metaphysis_1	853
8. Mature neutrophils	Metaphysis_1	36
9. T cells	Metaphysis_1	394
0. Immature neutrophils	Metaphysis_2	65
1. Mature neutrophils (Cxcl2+)	Metaphysis_2	407
10. HSCs	Metaphysis_2	266
11. Pre-neutrophils	Metaphysis_2	541
12. GMPs	Metaphysis_2	304
13. Proliferating pre B cells	Metaphysis_2	540
14. Monocytes (Txnip+)	Metaphysis_2	8
15. Pro B cells	Metaphysis_2	358
16. GMPs	Metaphysis_2	42
17. Plasmacytoid DCs	Metaphysis_2	115
18. Low viability cells	Metaphysis_2	188
19. Pre-neutrophils	Metaphysis_2	0
2. Pre B cells	Metaphysis_2	1217
20. Proliferating monocytes	Metaphysis_2	168
21. Classical DCs	Metaphysis_2	153
22. Monocytes (Ear2+)	Metaphysis_2	178
23. NK cells	Metaphysis_2	120
24. Multiplets	Metaphysis_2	179
25. Baso-Eosinophil-Mast cell progenitors	Metaphysis_2	85
26. Macrophages	Metaphysis_2	93
27. Chondrocytes	Metaphysis_2	457
28. Osteoblasts	Metaphysis_2	82
29. Erythroid progenitors	Metaphysis_2	32
3. Mature neutrophils (Tmcc1+)	Metaphysis_2	1
30. Osteoclasts	Metaphysis_2	76
31. Endothelial cells	Metaphysis_2	65
32. Vascular SMCs	Metaphysis_2	11
33. Plasma cells	Metaphysis_2	11
4. Immature B cells	Metaphysis_2	684
5. Mature B cells	Metaphysis_2	279
6. Immature neutrophils	Metaphysis_2	1
7. Monocytes (Cd14+)	Metaphysis_2	547
8. Mature neutrophils	Metaphysis_2	3729
9. T cells	Metaphysis_2	231
0. Immature neutrophils	Metaphysis_3	1368
1. Mature neutrophils (Cxcl2+)	Metaphysis_3	1267
10. HSCs	Metaphysis_3	249
11. Pre-neutrophils	Metaphysis_3	303
12. GMPs	Metaphysis_3	341
13. Proliferating pre B cells	Metaphysis_3	490
14. Monocytes (Txnip+)	Metaphysis_3	35
15. Pro B cells	Metaphysis_3	412
16. GMPs	Metaphysis_3	435
17. Plasmacytoid DCs	Metaphysis_3	151
18. Low viability cells	Metaphysis_3	275
19. Pre-neutrophils	Metaphysis_3	25
2. Pre B cells	Metaphysis_3	968
20. Proliferating monocytes	Metaphysis_3	183
21. Classical DCs	Metaphysis_3	182
22. Monocytes (Ear2+)	Metaphysis_3	182
23. NK cells	Metaphysis_3	134
24. Multiplets	Metaphysis_3	141
25. Baso-Eosinophil-Mast cell progenitors	Metaphysis_3	94
26. Macrophages	Metaphysis_3	76
27. Chondrocytes	Metaphysis_3	33
28. Osteoblasts	Metaphysis_3	43
29. Erythroid progenitors	Metaphysis_3	46
3. Mature neutrophils (Tmcc1+)	Metaphysis_3	15
30. Osteoclasts	Metaphysis_3	87
31. Endothelial cells	Metaphysis_3	34
32. Vascular SMCs	Metaphysis_3	7
33. Plasma cells	Metaphysis_3	10
4. Immature B cells	Metaphysis_3	643
5. Mature B cells	Metaphysis_3	310
6. Immature neutrophils	Metaphysis_3	25
7. Monocytes (Cd14+)	Metaphysis_3	590
8. Mature neutrophils	Metaphysis_3	18
9. T cells	Metaphysis_3	265
0. Immature neutrophils	Metaphysis_4	1507
1. Mature neutrophils (Cxcl2+)	Metaphysis_4	1611
10. HSCs	Metaphysis_4	253
11. Pre-neutrophils	Metaphysis_4	388
12. GMPs	Metaphysis_4	309
13. Proliferating pre B cells	Metaphysis_4	243
14. Monocytes (Txnip+)	Metaphysis_4	17
15. Pro B cells	Metaphysis_4	233
16. GMPs	Metaphysis_4	30
17. Plasmacytoid DCs	Metaphysis_4	109
18. Low viability cells	Metaphysis_4	213
19. Pre-neutrophils	Metaphysis_4	10
2. Pre B cells	Metaphysis_4	755
20. Proliferating monocytes	Metaphysis_4	176
21. Classical DCs	Metaphysis_4	131
22. Monocytes (Ear2+)	Metaphysis_4	145
23. NK cells	Metaphysis_4	133
24. Multiplets	Metaphysis_4	93
25. Baso-Eosinophil-Mast cell progenitors	Metaphysis_4	72
26. Macrophages	Metaphysis_4	58
27. Chondrocytes	Metaphysis_4	94
28. Osteoblasts	Metaphysis_4	43
29. Erythroid progenitors	Metaphysis_4	35
3. Mature neutrophils (Tmcc1+)	Metaphysis_4	12
30. Osteoclasts	Metaphysis_4	59
31. Endothelial cells	Metaphysis_4	43
32. Vascular SMCs	Metaphysis_4	7
33. Plasma cells	Metaphysis_4	6
4. Immature B cells	Metaphysis_4	459
5. Mature B cells	Metaphysis_4	259
6. Immature neutrophils	Metaphysis_4	15
7. Monocytes (Cd14+)	Metaphysis_4	513
8. Mature neutrophils	Metaphysis_4	206
9. T cells	Metaphysis_4	255
0. Immature neutrophils	Metaphysis_5	243
1. Mature neutrophils (Cxcl2+)	Metaphysis_5	498
10. HSCs	Metaphysis_5	123
11. Pre-neutrophils	Metaphysis_5	216
12. GMPs	Metaphysis_5	156
13. Proliferating pre B cells	Metaphysis_5	135
14. Monocytes (Txnip+)	Metaphysis_5	12
15. Pro B cells	Metaphysis_5	152
16. GMPs	Metaphysis_5	85
17. Plasmacytoid DCs	Metaphysis_5	70
18. Low viability cells	Metaphysis_5	174
19. Pre-neutrophils	Metaphysis_5	0
2. Pre B cells	Metaphysis_5	463
20. Proliferating monocytes	Metaphysis_5	89
21. Classical DCs	Metaphysis_5	87
22. Monocytes (Ear2+)	Metaphysis_5	93
23. NK cells	Metaphysis_5	74
24. Multiplets	Metaphysis_5	45
25. Baso-Eosinophil-Mast cell progenitors	Metaphysis_5	40
26. Macrophages	Metaphysis_5	56
27. Chondrocytes	Metaphysis_5	247
28. Osteoblasts	Metaphysis_5	86
29. Erythroid progenitors	Metaphysis_5	21
3. Mature neutrophils (Tmcc1+)	Metaphysis_5	2
30. Osteoclasts	Metaphysis_5	54
31. Endothelial cells	Metaphysis_5	52
32. Vascular SMCs	Metaphysis_5	11
33. Plasma cells	Metaphysis_5	5
4. Immature B cells	Metaphysis_5	340
5. Mature B cells	Metaphysis_5	139
6. Immature neutrophils	Metaphysis_5	1
7. Monocytes (Cd14+)	Metaphysis_5	383
8. Mature neutrophils	Metaphysis_5	1349
9. T cells	Metaphysis_5	135

## Sheet: Figure 4
Panel (b)
CLUSTER	GENE		DYSPLASIA	P VALUE	ADJUSTED P VALUE	AVERAGE LOG2(FC)	PCT.1	PCT.2	STRUCTURE		STRENGTH		QUALITY		PHENOTYPE	GWAS P VALUE	# POSITIVE CLUSTERS	GENE ONTOLOGY	MGI ABNORMAL BONE STRUCTURE
	ENSEMBL ID	MGI SYMBOL							CORTICAL	TRABECULAR	CORTICAL	TRABECULAR	CORTICAL	TRABECULAR
27. Chondrocytes	ENSMUSG00000038679	Trps1	TRUE	1.81417e-306	3.99444e-302	0.683482	0.562	0.128	FALSE	TRUE	FALSE	FALSE	FALSE	FALSE	Structural	3.5952e-71	10	TRUE	TRUE
	ENSMUSG00000058571	Gpc6	TRUE	0	0	0.574299	0.425	0.003	TRUE	TRUE	FALSE	FALSE	FALSE	FALSE	Structural	1.407e-70	2	FALSE	FALSE
	ENSMUSG00000031375	Bgn	TRUE	0	0	3.81134	0.689	0.038	TRUE	TRUE	FALSE	FALSE	FALSE	FALSE	Structural	9.5292e-07	4	TRUE	TRUE
	ENSMUSG00000016995	Matn4	FALSE	0	0	0.575167	0.334	0.001	FALSE	TRUE	FALSE	FALSE	FALSE	FALSE	Structural	5.9782e-06	1	FALSE	FALSE
	ENSMUSG00000048578	Mlec	FALSE	2.1179e-125	4.6632e-121	0.557567	0.557	0.218	FALSE	TRUE	FALSE	FALSE	FALSE	FALSE	Structural	0.00062922	16	FALSE	TRUE
	ENSMUSG00000009013	Dynll1	FALSE	9.98157e-52	2.19774e-47	0.599596	0.79	0.734	TRUE	FALSE	FALSE	FALSE	FALSE	FALSE	Structural	0.00077733	34	FALSE	FALSE
	ENSMUSG00000034612	Chst11	TRUE	0	0	1.72608	0.606	0.041	FALSE	TRUE	FALSE	FALSE	FALSE	FALSE	Structural	0.0012424	1	TRUE	FALSE
	ENSMUSG00000021950	Anxa8	FALSE	0	0	1.28277	0.431	0.002	FALSE	TRUE	FALSE	FALSE	FALSE	FALSE	Structural	0.091298	1	FALSE	FALSE
	ENSMUSG00000028063	Lmna	TRUE	0	0	1.26833	0.549	0.031	TRUE	FALSE	TRUE	FALSE	FALSE	FALSE	Both	0.00015424	6	FALSE	TRUE
	ENSMUSG00000006356	Crip2	FALSE	0	0	0.526972	0.275	0.022	TRUE	TRUE	FALSE	FALSE	TRUE	FALSE	Both	0.28326	4	FALSE	FALSE
	ENSMUSG00000030103	Bhlhe40	FALSE	0	0	1.47446	0.562	0.081	FALSE	TRUE	FALSE	TRUE	FALSE	TRUE	Both	0.88632	3	FALSE	FALSE
	ENSMUSG00000032014	Oaf	FALSE	0	0	0.585459	0.387	0.035	FALSE	FALSE	TRUE	FALSE	TRUE	FALSE	Functional	0.0031644	2	FALSE	FALSE
	ENSMUSG00000057092	Fxyd3	FALSE	0	0	1.78612	0.438	0.004	FALSE	FALSE	FALSE	FALSE	FALSE	FALSE	Mahalanobis Only	NA	1	FALSE	FALSE
	ENSMUSG00000032492	Pth1r	TRUE	0	0	3.63503	0.649	0.022	FALSE	FALSE	FALSE	FALSE	FALSE	FALSE	None	1.6911e-13	2	TRUE	TRUE
	ENSMUSG00000041377	Ninj2	FALSE	0	0	0.505709	0.343	0.001	FALSE	FALSE	FALSE	FALSE	FALSE	FALSE	None	2.7988e-05	1	FALSE	TRUE
	ENSMUSG00000033208	S100b	FALSE	0	0	1.47211	0.566	0.005	FALSE	FALSE	FALSE	FALSE	FALSE	FALSE	None	6.1328e-05	2	FALSE	FALSE
	ENSMUSG00000019929	Dcn	FALSE	0	0	1.42265	0.404	0.014	FALSE	FALSE	FALSE	FALSE	FALSE	FALSE	None	6.8416e-05	2	TRUE	TRUE
	ENSMUSG00000041355	Ssr2	FALSE	3.79742e-210	8.36116e-206	1.46859	0.666	0.31	FALSE	FALSE	FALSE	FALSE	FALSE	FALSE	None	0.0015058	23	FALSE	FALSE
	ENSMUSG00000032328	Tmem30a	FALSE	1.02867e-124	2.26492e-120	0.725872	0.617	0.264	FALSE	FALSE	FALSE	FALSE	FALSE	FALSE	None	0.0023815	25	FALSE	FALSE
	ENSMUSG00000029096	Htra3	FALSE	0	0	1.33953	0.51	0.005	FALSE	FALSE	FALSE	FALSE	FALSE	FALSE	None	0.016219	1	FALSE	FALSE
	ENSMUSG00000023456	Tpi1	FALSE	1.30018e-123	2.86273e-119	1.03703	0.635	0.303	FALSE	FALSE	FALSE	FALSE	FALSE	FALSE	None	0.15603	21	FALSE	FALSE
	ENSMUSG00000031149	Praf2	FALSE	0	0	0.648683	0.475	0.03	FALSE	FALSE	FALSE	FALSE	FALSE	FALSE	None	0.37262	2	FALSE	FALSE
	ENSMUSG00000027642	Rpn2	FALSE	3.7837e-178	8.33095e-174	1.18559	0.668	0.301	FALSE	FALSE	FALSE	FALSE	FALSE	FALSE	None	0.42692	23	FALSE	FALSE
	ENSMUSG00000027879	Sec22b	FALSE	1.78554e-193	3.93141e-189	0.916484	0.612	0.228	FALSE	FALSE	FALSE	FALSE	FALSE	FALSE	None	0.65921	18	FALSE	FALSE
	ENSMUSG00000039168	Dap	FALSE	2.47477e-211	5.44896e-207	1.10977	0.611	0.233	FALSE	FALSE	FALSE	FALSE	FALSE	FALSE	None	0.85033	20	FALSE	TRUE
28. Osteoblasts	ENSMUSG00000031375	Bgn	TRUE	0	0	4.32443	0.887	0.037	TRUE	TRUE	FALSE	FALSE	FALSE	FALSE	Structural	9.5292e-07	4	TRUE	TRUE
	ENSMUSG00000028399	Ptprd	FALSE	0	0	1.55539	0.501	0.001	FALSE	TRUE	FALSE	FALSE	FALSE	FALSE	Structural	1.4232e-06	1	FALSE	TRUE
	ENSMUSG00000009013	Dynll1	FALSE	3.13123e-68	6.89433e-64	0.656726	0.885	0.733	TRUE	FALSE	FALSE	FALSE	FALSE	FALSE	Structural	0.00077733	34	FALSE	FALSE
	ENSMUSG00000001870	Ltbp1	TRUE	0	0	0.87244	0.275	0.001	TRUE	TRUE	FALSE	FALSE	FALSE	FALSE	Structural	0.00097421	1	FALSE	TRUE
	ENSMUSG00000061306	Slc38a10	FALSE	1.87361e-101	4.12532e-97	0.608592	0.316	0.102	FALSE	TRUE	FALSE	FALSE	FALSE	FALSE	Structural	0.047724	8	TRUE	TRUE
	ENSMUSG00000035212	Leprot	FALSE	2.74965e-94	6.05417e-90	0.56729	0.361	0.131	FALSE	TRUE	FALSE	FALSE	FALSE	FALSE	Structural	0.075317	13	FALSE	TRUE
	ENSMUSG00000002732	Fkbp7	FALSE	0	0	1.81097	0.552	0.021	TRUE	FALSE	FALSE	FALSE	FALSE	FALSE	Structural	0.63815	3	FALSE	FALSE
	ENSMUSG00000027230	Creb3l1	TRUE	0	0	0.927195	0.322	0.018	TRUE	TRUE	TRUE	TRUE	TRUE	TRUE	Both	2.9862e-19	2	TRUE	TRUE
	ENSMUSG00000016382	Pls3	TRUE	0	0	0.770118	0.304	0.011	TRUE	TRUE	TRUE	FALSE	FALSE	FALSE	Both	5.5887e-12	4	FALSE	TRUE
	ENSMUSG00000028063	Lmna	TRUE	0	0	1.45273	0.474	0.032	TRUE	FALSE	TRUE	FALSE	FALSE	FALSE	Both	0.00015424	6	FALSE	TRUE
	ENSMUSG00000061410	Zcchc14	FALSE	0	0	0.818634	0.27	0.003	TRUE	FALSE	FALSE	TRUE	FALSE	FALSE	Both	0.00062736	1	FALSE	FALSE
	ENSMUSG00000013076	Amotl1	FALSE	0	0	1.05825	0.359	0.006	TRUE	FALSE	FALSE	TRUE	FALSE	TRUE	Both	0.044361	3	FALSE	FALSE
	ENSMUSG00000006356	Crip2	FALSE	0	0	1.24616	0.391	0.021	TRUE	TRUE	FALSE	FALSE	TRUE	FALSE	Both	0.28326	4	FALSE	FALSE
	ENSMUSG00000026640	Plxna2	FALSE	0	0	0.984183	0.253	0.001	FALSE	FALSE	FALSE	TRUE	FALSE	TRUE	Functional	6.4474e-08	1	TRUE	FALSE
	ENSMUSG00000024664	Fads3	FALSE	0	0	0.768018	0.286	0.012	FALSE	FALSE	TRUE	FALSE	TRUE	FALSE	Functional	2.9632e-07	1	FALSE	FALSE
	ENSMUSG00000019359	Gdpd2	FALSE	0	0	2.30342	0.422	0.001	FALSE	FALSE	FALSE	TRUE	FALSE	TRUE	Functional	0.45781	1	FALSE	FALSE
	ENSMUSG00000053617	Sh3pxd2a	FALSE	0	0	0.689002	0.259	0.016	FALSE	FALSE	FALSE	FALSE	FALSE	FALSE	Mahalanobis Only	4.8475e-09	3	FALSE	FALSE
	ENSMUSG00000024985	Tcf7l2	FALSE	0	0	0.794565	0.314	0.028	FALSE	FALSE	FALSE	FALSE	FALSE	TRUE	Quality Only	7.6707e-41	2	TRUE	TRUE
	ENSMUSG00000026014	Raph1	FALSE	1.51297e-299	3.33127e-295	0.847865	0.315	0.048	FALSE	FALSE	FALSE	FALSE	FALSE	FALSE	None	2.3844e-21	4	FALSE	FALSE
	ENSMUSG00000032492	Pth1r	TRUE	0	0	2.10312	0.588	0.022	FALSE	FALSE	FALSE	FALSE	FALSE	FALSE	None	1.6911e-13	2	TRUE	TRUE
	ENSMUSG00000022272	Myo10	FALSE	0	0	0.789057	0.299	0.01	FALSE	FALSE	FALSE	FALSE	FALSE	FALSE	None	7.1948e-10	3	FALSE	FALSE
	ENSMUSG00000025823	Pdia4	FALSE	5.14394e-205	1.13259e-200	1.08204	0.586	0.196	FALSE	FALSE	FALSE	FALSE	FALSE	FALSE	None	2.5008e-06	18	FALSE	FALSE
	ENSMUSG00000033208	S100b	FALSE	0	0	1.3187	0.302	0.007	FALSE	FALSE	FALSE	FALSE	FALSE	FALSE	None	6.1328e-05	2	FALSE	FALSE
	ENSMUSG00000019929	Dcn	FALSE	0	0	4.59039	0.64	0.012	FALSE	FALSE	FALSE	FALSE	FALSE	FALSE	None	6.8416e-05	2	TRUE	TRUE
	ENSMUSG00000032380	Dapk2	FALSE	0	0	1.57658	0.444	0.028	FALSE	FALSE	FALSE	FALSE	FALSE	FALSE	None	0.00044707	2	FALSE	FALSE
	ENSMUSG00000041355	Ssr2	FALSE	2.31909e-150	5.10617e-146	1.05902	0.655	0.31	FALSE	FALSE	FALSE	FALSE	FALSE	FALSE	None	0.0015058	23	FALSE	FALSE
	ENSMUSG00000039208	Metrnl	FALSE	1.55395e-245	3.42148e-241	1.2555	0.499	0.13	FALSE	FALSE	FALSE	FALSE	FALSE	FALSE	None	0.0032563	10	FALSE	FALSE
	ENSMUSG00000003363	Pld3	FALSE	2.96199e-212	6.5217e-208	0.644828	0.326	0.064	FALSE	FALSE	FALSE	FALSE	FALSE	FALSE	None	0.008418	6	FALSE	FALSE
	ENSMUSG00000032060	Cryab	FALSE	0	0	1.76839	0.301	0.006	FALSE	FALSE	FALSE	FALSE	FALSE	FALSE	None	0.076997	2	FALSE	FALSE
	ENSMUSG00000002985	Apoe	FALSE	3.92654e-121	8.64546e-117	2.46583	0.596	0.297	FALSE	FALSE	FALSE	FALSE	FALSE	FALSE	None	0.086057	23	FALSE	TRUE
	ENSMUSG00000027642	Rpn2	FALSE	1.02133e-131	2.24876e-127	0.904534	0.641	0.302	FALSE	FALSE	FALSE	FALSE	FALSE	FALSE	None	0.42692	23	FALSE	FALSE
	ENSMUSG00000039168	Dap	FALSE	2.6533e-86	5.84203e-82	0.770612	0.478	0.234	FALSE	FALSE	FALSE	FALSE	FALSE	FALSE	None	0.85033	20	FALSE	TRUE
30. Osteoclasts	ENSMUSG00000036606	Plxnb2	FALSE	0	0	0.809097	0.619	0.045	FALSE	TRUE	FALSE	FALSE	FALSE	FALSE	Structural	2.1406e-20	1	FALSE	FALSE
	ENSMUSG00000033020	Polr2f	FALSE	1.75738e-138	3.86939e-134	0.672766	0.785	0.27	FALSE	TRUE	FALSE	FALSE	FALSE	FALSE	Structural	2.4683e-20	23	FALSE	FALSE
	ENSMUSG00000005510	Ndufs3	FALSE	3.82625e-162	8.42465e-158	0.989022	0.783	0.27	TRUE	FALSE	FALSE	FALSE	FALSE	FALSE	Structural	2.1844e-09	23	FALSE	FALSE
	ENSMUSG00000014301	Pam16	TRUE	1.29377e-212	2.84863e-208	0.597608	0.655	0.147	FALSE	TRUE	FALSE	FALSE	FALSE	FALSE	Structural	5.7723e-09	11	FALSE	FALSE
	ENSMUSG00000028843	Sh3bgrl3	FALSE	2.31273e-240	5.09216e-236	1.3193	0.987	0.911	FALSE	TRUE	FALSE	FALSE	FALSE	FALSE	Structural	0.00037344	34	FALSE	FALSE
	ENSMUSG00000024772	Ehd1	FALSE	6.6689e-145	1.46836e-140	0.740647	0.72	0.228	TRUE	FALSE	FALSE	FALSE	FALSE	FALSE	Structural	0.019886	16	FALSE	FALSE
	ENSMUSG00000045690	Wdr89	FALSE	5.61877e-65	1.23714e-60	0.619981	0.853	0.513	FALSE	TRUE	FALSE	FALSE	FALSE	FALSE	Structural	0.04607	32	FALSE	FALSE
	ENSMUSG00000054428	Atpif1	FALSE	2.69268e-189	5.92875e-185	1.5302	0.912	0.506	FALSE	TRUE	FALSE	FALSE	FALSE	FALSE	Structural	0.14286	31	FALSE	FALSE
	ENSMUSG00000055013	Agap1	FALSE	0	0	0.614029	0.463	0.054	TRUE	TRUE	TRUE	TRUE	FALSE	TRUE	Both	3.4186e-13	2	FALSE	FALSE
	ENSMUSG00000028063	Lmna	TRUE	0	0	3.12951	0.874	0.031	TRUE	FALSE	TRUE	FALSE	FALSE	FALSE	Both	0.00015424	6	FALSE	TRUE
	ENSMUSG00000025428	Atp5a1	FALSE	5.37051e-151	1.18248e-146	1.2505	0.907	0.535	TRUE	TRUE	TRUE	FALSE	TRUE	FALSE	Both	0.24057	32	FALSE	FALSE
	ENSMUSG00000019782	Rwdd1	FALSE	1.96941e-106	4.33624e-102	0.548544	0.737	0.273	TRUE	TRUE	TRUE	FALSE	FALSE	FALSE	Both	0.85906	23	FALSE	TRUE
	ENSMUSG00000030103	Bhlhe40	FALSE	0	0	1.2261	0.733	0.082	FALSE	TRUE	FALSE	TRUE	FALSE	TRUE	Both	0.88632	3	FALSE	FALSE
	ENSMUSG00000032014	Oaf	FALSE	0	0	0.608134	0.453	0.036	FALSE	FALSE	TRUE	FALSE	TRUE	FALSE	Functional	0.0031644	2	FALSE	FALSE
	ENSMUSG00000071708	Sms	TRUE	1.61302e-205	3.55154e-201	0.601424	0.693	0.167	FALSE	FALSE	FALSE	FALSE	TRUE	FALSE	Quality Only	5.1058e-07	10	FALSE	TRUE
	ENSMUSG00000022272	Myo10	FALSE	0	0	0.709188	0.49	0.01	FALSE	FALSE	FALSE	FALSE	FALSE	FALSE	None	7.1948e-10	3	FALSE	FALSE
	ENSMUSG00000020654	Adcy3	FALSE	0	0	0.744978	0.419	0.019	FALSE	FALSE	FALSE	FALSE	FALSE	FALSE	None	1.2934e-07	1	FALSE	FALSE
	ENSMUSG00000004530	Coro1c	FALSE	3.92286e-227	8.63735e-223	0.603052	0.653	0.139	FALSE	FALSE	FALSE	FALSE	FALSE	FALSE	None	2.1184e-07	10	FALSE	FALSE
	ENSMUSG00000028167	Bdh2	FALSE	0	0	1.43146	0.621	0.002	FALSE	FALSE	FALSE	FALSE	FALSE	FALSE	None	1.9025e-05	1	FALSE	FALSE
	ENSMUSG00000040521	Tsfm	FALSE	1.67833e-219	3.69536e-215	0.544502	0.602	0.124	FALSE	FALSE	FALSE	FALSE	FALSE	FALSE	None	5.9132e-05	8	FALSE	FALSE
	ENSMUSG00000041355	Ssr2	FALSE	4.085e-93	8.99436e-89	0.619104	0.785	0.31	FALSE	FALSE	FALSE	FALSE	FALSE	FALSE	None	0.0015058	23	FALSE	FALSE
	ENSMUSG00000026688	Mgst3	FALSE	0	0	0.837278	0.619	0.104	FALSE	FALSE	FALSE	FALSE	FALSE	FALSE	None	0.0020242	11	FALSE	FALSE
	ENSMUSG00000041697	Cox6a1	FALSE	9.17313e-140	2.01974e-135	1.15293	0.933	0.739	FALSE	FALSE	FALSE	FALSE	FALSE	FALSE	None	0.0032725	34	FALSE	FALSE
	ENSMUSG00000033386	Frrs1	FALSE	7.06508e-238	1.55559e-233	0.527452	0.51	0.089	FALSE	FALSE	FALSE	FALSE	FALSE	FALSE	None	0.0050049	5	FALSE	FALSE
	ENSMUSG00000016252	Atp5e	FALSE	8.69741e-125	1.915e-120	0.956761	0.935	0.767	FALSE	FALSE	FALSE	FALSE	FALSE	FALSE	None	0.0052847	34	FALSE	FALSE
	ENSMUSG00000027374	Mrps5	FALSE	4.6078e-268	1.01454e-263	0.591417	0.581	0.101	FALSE	FALSE	FALSE	FALSE	FALSE	FALSE	None	0.0061427	7	FALSE	FALSE
	ENSMUSG00000002985	Apoe	FALSE	8.56908e-239	1.88674e-234	1.91732	0.872	0.297	FALSE	FALSE	FALSE	FALSE	FALSE	FALSE	None	0.086057	23	FALSE	TRUE
	ENSMUSG00000109324	Prmt1	FALSE	1.24539e-127	2.74211e-123	0.842575	0.762	0.281	FALSE	FALSE	FALSE	FALSE	FALSE	FALSE	None	0.089599	24	FALSE	FALSE
	ENSMUSG00000023456	Tpi1	FALSE	1.18766e-200	2.615e-196	1.26525	0.846	0.303	FALSE	FALSE	FALSE	FALSE	FALSE	FALSE	None	0.15603	21	FALSE	FALSE
	ENSMUSG00000021270	Hsp90aa1	FALSE	5.04941e-71	1.11178e-66	0.843177	0.857	0.512	FALSE	FALSE	FALSE	FALSE	FALSE	FALSE	None	0.34636	31	FALSE	FALSE
	ENSMUSG00000058076	Sdhc	FALSE	0	0	1.35375	0.804	0.19	FALSE	FALSE	FALSE	FALSE	FALSE	FALSE	None	0.3527	19	FALSE	TRUE
	ENSMUSG00000027642	Rpn2	FALSE	2.98414e-83	6.57049e-79	0.564436	0.756	0.302	FALSE	FALSE	FALSE	FALSE	FALSE	FALSE	None	0.42692	23	FALSE	FALSE
	ENSMUSG00000030246	Ldhb	FALSE	1.97761e-76	4.35431e-72	0.574274	0.333	0.093	FALSE	FALSE	FALSE	FALSE	FALSE	FALSE	None	0.63153	7	FALSE	FALSE
	ENSMUSG00000039168	Dap	FALSE	6.55704e-114	1.44373e-109	0.722016	0.667	0.234	FALSE	FALSE	FALSE	FALSE	FALSE	FALSE	None	0.85033	20	FALSE	TRUE
	ENSMUSG00000035027	Map2k2	FALSE	2.48741e-90	5.47679e-86	0.515322	0.735	0.301	FALSE	FALSE	FALSE	FALSE	FALSE	FALSE	None	NA	24	FALSE	FALSE
	ENSMUSG00000025204	Ndufb8	FALSE	2.70413e-176	5.95396e-172	1.37855	0.89	0.489	FALSE	FALSE	FALSE	FALSE	FALSE	FALSE	None	NA	31	FALSE	FALSE
31. Endothelial cells	ENSMUSG00000034390	Cmip	FALSE	3.34234e-27	7.35917e-23	0.699315	0.39	0.205	TRUE	FALSE	FALSE	FALSE	FALSE	FALSE	Structural	3.2546e-50	15	FALSE	FALSE
	ENSMUSG00000017309	Cd300lg	FALSE	0	0	1.493	0.409	0.036	TRUE	FALSE	FALSE	FALSE	FALSE	FALSE	Structural	1.5383e-44	3	FALSE	TRUE
	ENSMUSG00000002504	Slc9a3r2	FALSE	0	0	2.89014	0.658	0.016	FALSE	TRUE	FALSE	FALSE	FALSE	FALSE	Structural	2.2467e-13	1	FALSE	FALSE
	ENSMUSG00000031375	Bgn	TRUE	0	0	1.70759	0.429	0.041	TRUE	TRUE	FALSE	FALSE	FALSE	FALSE	Structural	9.5292e-07	4	TRUE	TRUE
	ENSMUSG00000009013	Dynll1	FALSE	1.10747e-62	2.43844e-58	0.861341	0.892	0.733	TRUE	FALSE	FALSE	FALSE	FALSE	FALSE	Structural	0.00077733	34	FALSE	FALSE
	ENSMUSG00000024074	Crim1	FALSE	0	0	1.02984	0.286	0.01	FALSE	TRUE	FALSE	FALSE	FALSE	FALSE	Structural	0.026893	2	FALSE	FALSE
	ENSMUSG00000035212	Leprot	FALSE	4.25729e-70	9.37371e-66	0.870233	0.392	0.131	FALSE	TRUE	FALSE	FALSE	FALSE	FALSE	Structural	0.075317	13	FALSE	TRUE
	ENSMUSG00000003346	Abhd17a	FALSE	6.29948e-25	1.38702e-20	0.687264	0.4	0.225	TRUE	FALSE	FALSE	FALSE	FALSE	FALSE	Structural	0.42846	19	FALSE	FALSE
	ENSMUSG00000011958	Bnip2	FALSE	2.26827e-24	4.99427e-20	0.717686	0.452	0.283	TRUE	FALSE	FALSE	FALSE	TRUE	FALSE	Structural	0.5806	23	FALSE	FALSE
	ENSMUSG00000002732	Fkbp7	FALSE	0	0	1.14778	0.303	0.024	TRUE	FALSE	FALSE	FALSE	FALSE	FALSE	Structural	0.63815	3	FALSE	FALSE
	ENSMUSG00000016382	Pls3	TRUE	0	0	1.39262	0.357	0.012	TRUE	TRUE	TRUE	FALSE	FALSE	FALSE	Both	5.5887e-12	4	FALSE	TRUE
	ENSMUSG00000028063	Lmna	TRUE	4.67995e-272	1.03043e-267	1.39975	0.329	0.033	TRUE	FALSE	TRUE	FALSE	FALSE	FALSE	Both	0.00015424	6	FALSE	TRUE
	ENSMUSG00000048120	Entpd1	FALSE	4.12626e-68	9.0852e-64	0.693963	0.262	0.064	TRUE	TRUE	TRUE	TRUE	TRUE	TRUE	Both	0.0018004	2	FALSE	FALSE
	ENSMUSG00000013076	Amotl1	FALSE	0	0	1.3557	0.364	0.007	TRUE	FALSE	FALSE	TRUE	FALSE	TRUE	Both	0.044361	3	FALSE	FALSE
	ENSMUSG00000006356	Crip2	FALSE	0	0	3.23842	0.803	0.021	TRUE	TRUE	FALSE	FALSE	TRUE	FALSE	Both	0.28326	4	FALSE	FALSE
	ENSMUSG00000027012	Dync1i2	FALSE	3.37523e-18	7.43158e-14	0.536113	0.416	0.269	FALSE	FALSE	TRUE	FALSE	TRUE	FALSE	Functional	0.44049	24	FALSE	FALSE
	ENSMUSG00000028955	Vamp3	FALSE	3.07783e-25	6.77676e-21	0.607512	0.387	0.216	FALSE	FALSE	TRUE	FALSE	TRUE	TRUE	Functional	0.62233	18	FALSE	FALSE
	ENSMUSG00000053477	Tcf4	FALSE	1.19181e-306	2.62413e-302	2.07818	0.721	0.148	FALSE	FALSE	FALSE	FALSE	FALSE	FALSE	None	1.3137e-18	10	FALSE	FALSE
	ENSMUSG00000022272	Myo10	FALSE	0	0	1.09678	0.299	0.01	FALSE	FALSE	FALSE	FALSE	FALSE	FALSE	None	7.1948e-10	3	FALSE	FALSE
	ENSMUSG00000019173	Rab5c	FALSE	3.35112e-26	7.37851e-22	0.688101	0.491	0.314	FALSE	FALSE	FALSE	FALSE	FALSE	FALSE	None	5.3107e-09	26	FALSE	FALSE
	ENSMUSG00000054690	Emcn	FALSE	0	0	3.03321	0.708	0.003	FALSE	FALSE	FALSE	FALSE	FALSE	FALSE	None	1.3617e-08	1	FALSE	FALSE
	ENSMUSG00000034911	Ushbp1	FALSE	0	0	1.84047	0.485	0	FALSE	FALSE	FALSE	FALSE	FALSE	FALSE	None	5.7326e-06	1	FALSE	FALSE
	ENSMUSG00000032380	Dapk2	FALSE	1.026e-212	2.25905e-208	1.01588	0.275	0.03	FALSE	FALSE	FALSE	FALSE	FALSE	FALSE	None	0.00044707	2	FALSE	FALSE
	ENSMUSG00000031503	Col4a2	FALSE	0	0	2.41482	0.574	0.004	FALSE	FALSE	FALSE	FALSE	FALSE	FALSE	None	0.001333	2	FALSE	FALSE
	ENSMUSG00000026688	Mgst3	FALSE	5.16705e-35	1.13768e-30	0.591162	0.273	0.105	FALSE	FALSE	FALSE	FALSE	FALSE	FALSE	None	0.0020242	11	FALSE	FALSE
	ENSMUSG00000032328	Tmem30a	FALSE	5.17023e-19	1.13838e-14	0.519148	0.422	0.266	FALSE	FALSE	FALSE	FALSE	FALSE	FALSE	None	0.0023815	25	FALSE	FALSE
	ENSMUSG00000004451	Ralb	FALSE	7.83937e-49	1.72607e-44	0.822645	0.405	0.173	FALSE	FALSE	FALSE	FALSE	FALSE	FALSE	None	0.004964	13	FALSE	FALSE
	ENSMUSG00000002985	Apoe	FALSE	1.63354e-86	3.59674e-82	1.24994	0.649	0.298	FALSE	FALSE	FALSE	FALSE	FALSE	FALSE	None	0.086057	23	FALSE	TRUE
	ENSMUSG00000070733	Fryl	FALSE	1.58474e-50	3.48929e-46	0.918579	0.31	0.107	FALSE	FALSE	FALSE	FALSE	FALSE	FALSE	None	0.14337	3	FALSE	FALSE
	ENSMUSG00000019843	Fyn	FALSE	6.11412e-101	1.34621e-96	0.879806	0.294	0.06	FALSE	FALSE	FALSE	FALSE	FALSE	FALSE	None	0.30861	3	FALSE	FALSE
	ENSMUSG00000038296	Galnt18	FALSE	0	0	1.04107	0.288	0.002	FALSE	FALSE	FALSE	FALSE	FALSE	FALSE	None	0.39887	1	FALSE	FALSE
32. Vascular SMCs	ENSMUSG00000058571	Gpc6	TRUE	0	0	1.27428	0.394	0.005	TRUE	TRUE	FALSE	FALSE	FALSE	FALSE	Structural	1.407e-70	2	FALSE	FALSE
	ENSMUSG00000014301	Pam16	TRUE	5.83506e-17	1.28476e-12	0.523498	0.314	0.148	FALSE	TRUE	FALSE	FALSE	FALSE	FALSE	Structural	5.7723e-09	11	FALSE	FALSE
	ENSMUSG00000031375	Bgn	TRUE	0	0	2.2015	0.644	0.041	TRUE	TRUE	FALSE	FALSE	FALSE	FALSE	Structural	9.5292e-07	4	TRUE	TRUE
	ENSMUSG00000009013	Dynll1	FALSE	2.02023e-62	4.44814e-58	1.15896	0.936	0.734	TRUE	FALSE	FALSE	FALSE	FALSE	FALSE	Structural	0.00077733	34	FALSE	FALSE
	ENSMUSG00000041740	Rnf10	FALSE	5.37873e-17	1.18429e-12	0.533134	0.386	0.203	TRUE	FALSE	FALSE	FALSE	FALSE	FALSE	Structural	0.0014882	17	FALSE	TRUE
	ENSMUSG00000024074	Crim1	FALSE	0	0	1.79911	0.549	0.009	FALSE	TRUE	FALSE	FALSE	FALSE	FALSE	Structural	0.026893	2	FALSE	FALSE
	ENSMUSG00000054428	Atpif1	FALSE	3.52754e-30	7.76694e-26	0.758179	0.811	0.507	FALSE	TRUE	FALSE	FALSE	FALSE	FALSE	Structural	0.14286	31	FALSE	FALSE
	ENSMUSG00000016382	Pls3	TRUE	0	0	1.84426	0.602	0.012	TRUE	TRUE	TRUE	FALSE	FALSE	FALSE	Both	5.5887e-12	4	FALSE	TRUE
	ENSMUSG00000089715	Cbx6	FALSE	1.80333e-213	3.97056e-209	1.06634	0.367	0.032	TRUE	FALSE	TRUE	FALSE	FALSE	FALSE	Both	1.6532e-06	1	FALSE	TRUE
	ENSMUSG00000028063	Lmna	TRUE	0	0	2.07524	0.701	0.033	TRUE	FALSE	TRUE	FALSE	FALSE	FALSE	Both	0.00015424	6	FALSE	TRUE
	ENSMUSG00000006356	Crip2	FALSE	0	0	2.9207	0.822	0.022	TRUE	TRUE	FALSE	FALSE	TRUE	FALSE	Both	0.28326	4	FALSE	FALSE
	ENSMUSG00000027893	Ahcyl1	FALSE	1.2544e-55	2.76194e-51	0.667994	0.273	0.056	FALSE	FALSE	FALSE	TRUE	FALSE	TRUE	Functional	0.092407	3	FALSE	TRUE
	ENSMUSG00000047459	Dynlrb1	FALSE	1.98959e-39	4.38068e-35	0.906497	0.784	0.495	FALSE	FALSE	FALSE	FALSE	FALSE	FALSE	None	3.2738e-23	30	FALSE	TRUE
	ENSMUSG00000022462	Slc38a2	FALSE	1.73474e-10	3.81955e-06	0.566956	0.413	0.267	FALSE	FALSE	FALSE	FALSE	FALSE	FALSE	None	2.2692e-10	24	FALSE	FALSE
	ENSMUSG00000031503	Col4a2	FALSE	0	0	2.35734	0.602	0.005	FALSE	FALSE	FALSE	FALSE	FALSE	FALSE	None	0.001333	2	FALSE	FALSE
	ENSMUSG00000055044	Pdlim1	FALSE	1.16157e-44	2.55755e-40	0.841866	0.405	0.131	FALSE	FALSE	FALSE	FALSE	FALSE	FALSE	None	0.0014727	9	FALSE	FALSE
	ENSMUSG00000026688	Mgst3	FALSE	6.44287e-211	1.41859e-206	1.88452	0.648	0.105	FALSE	FALSE	FALSE	FALSE	FALSE	FALSE	None	0.0020242	11	FALSE	FALSE
	ENSMUSG00000041697	Cox6a1	FALSE	3.22941e-55	7.11052e-51	1.03438	0.936	0.74	FALSE	FALSE	FALSE	FALSE	FALSE	FALSE	None	0.0032725	34	FALSE	FALSE
	ENSMUSG00000030782	Tgfb1i1	FALSE	0	0	1.35382	0.398	0.004	FALSE	FALSE	FALSE	FALSE	FALSE	FALSE	None	0.024181	1	FALSE	FALSE
	ENSMUSG00000032060	Cryab	FALSE	0	0	2.31153	0.667	0.007	FALSE	FALSE	FALSE	FALSE	FALSE	FALSE	None	0.076997	2	FALSE	FALSE
	ENSMUSG00000049288	Lix1l	FALSE	0	0	0.808979	0.25	0.009	FALSE	FALSE	FALSE	FALSE	FALSE	FALSE	None	0.085273	1	FALSE	FALSE
	ENSMUSG00000006360	Crip1	FALSE	1.39037e-157	3.06131e-153	3.39593	0.996	0.639	FALSE	FALSE	FALSE	FALSE	FALSE	FALSE	None	0.094032	34	FALSE	FALSE
	ENSMUSG00000023456	Tpi1	FALSE	8.6902e-27	1.91341e-22	0.84233	0.549	0.304	FALSE	FALSE	FALSE	FALSE	FALSE	FALSE	None	0.15603	21	FALSE	FALSE
	ENSMUSG00000058076	Sdhc	FALSE	1.67088e-64	3.67895e-60	1.12161	0.553	0.192	FALSE	FALSE	FALSE	FALSE	FALSE	FALSE	None	0.3527	19	FALSE	TRUE
	ENSMUSG00000030246	Ldhb	FALSE	1.09842e-21	2.4185e-17	0.633872	0.254	0.094	FALSE	FALSE	FALSE	FALSE	FALSE	FALSE	None	0.63153	7	FALSE	FALSE
	ENSMUSG00000025204	Ndufb8	FALSE	4.03877e-15	8.89256e-11	0.507918	0.708	0.491	FALSE	FALSE	FALSE	FALSE	FALSE	FALSE	None	NA	31	FALSE	FALSE

## Sheet: Figure 5
Panel b
Relative BMC			BV/TV			Tb.N			Tb.Th			Tb.Sp
WT	Pls3y/-		WT	Pls3y/-		WT	Pls3y/-		WT	Pls3y/-		WT	Pls3y/-
0	0		36.97	34.64		6.0629	5.735		0.0707	0.0645		0.1689	0.1758
0	0		43.66	35.26		6.117	6.3333		0.0765	0.0641		0.1731	0.1552
0	0		36.23	30.94		6.6044	5.5126		0.0627	0.0639		0.1529	0.1848
0	1.16104e-05		37.2	35.43		5.9264	6.2475		0.0719	0.0665		0.1778	0.1605
0	4.83768e-05		35.54	35.55		5.8627	6.1197		0.0709	0.0676		0.1797	0.1694
5.03155e-05	0.000510859		40.04	35.6		6.3169	5.6643		0.0742	0.0702		0.1672	0.1841
0.000576112	0.00255816		38.23	28.31		5.7218	4.923		0.0825	0.0677		0.1869	0.2126
0.00650453	0.0175337		31.81			5.8744			0.0634			0.1763
0.037558	0.0804428		41.36			6.3892			0.0763			0.1633
0.130827	0.23096		45.7			7.3714			0.0768			0.1431
0.266868	0.304638		36.99			5.9788			0.073			0.1795
0.297331	0.239384		36.21			5.7996			0.0726			0.1837
0.195522	0.104416
0.0594792	0.019312
0.00528438	0.000183832
0	0
0	0
Panel c
Relative BMC			BV/TV			Tb.N			Tb.Th			Tb.Sp			Ct.Th			Int.Di			BMD
WT	Pls3y/-		WT	Pls3y/-		WT	Pls3y/-		WT	Pls3y/-		WT	Pls3y/-		WT	Pls3y/-		WT	Pls3y/-		WT	Pls3y/-
2.87868e-07	4.38063e-07		24.4	20.65		5.0755	4.8301		0.0602	0.0539		0.1885	0.1951		0.1828	0.1507		0.9383	0.8485		1049.01	1081.52
0.0051963	0.0052861		27.35	21.4		5.1888	4.6427		0.0646	0.0559		0.1809	0.2084		0.1899	0.1522		0.939	1.0333		1029.74	1046.72
0.00704614	0.00717765		22.28	20.59		4.4984	4.1053		0.06	0.0611		0.2141	0.2346		0.2021	0.1516		0.8769	0.8296		1037.68	1064.71
0.0102829	0.0122684		23.22	21.36		4.8222	4.5577		0.061	0.0608		0.2005	0.2176		0.1819	0.1525		1.125	0.8555		1019.87	985.716
0.013813	0.0182484		22.58	12.56		4.7761	3.9277		0.0616	0.0557		0.1989	0.244		0.1687	0.1578		1.0721	0.9709		1037.77	1050.92
0.0194958	0.027958		25.11	16.74		5.0302	3.9499		0.062	0.0619		0.1908	0.2442		0.186	0.1628		1.1222	0.9544		1037.86	968.912
0.0316335	0.0698469		22.19	18.23		4.1816	4.0415		0.0645	0.0601		0.2392	0.2423		0.1783	0.1639		0.9931	0.9202		1008.37	1025.44
0.0849619	0.126671		14.67	17.38		4.3205	4.0019		0.0584	0.0586		0.2233	0.2459		0.1814	0.1516		0.7738	1.0778		1105.99	992.565
0.130877	0.153429		24.09			4.863			0.0669			0.1986			0.1941			0.8713			996.766
0.151377	0.148526		28.52			5.5528			0.0671			0.174			0.1857			0.8105			1027
0.159409	0.1448		22.68			4.6834			0.0666			0.2076			0.19			0.8197			1001.61
0.162864	0.14405		24.22			4.632			0.0641			0.2091			0.1864			0.8932			1019.69
0.132385	0.096393
0.0735614	0.039278
0.0167542	0.00604132
0.000342275	2.62838e-05
0	0
Panel d
Yield Load			Max Load			Stiffness
WT	Pls3y/-		WT	Pls3y/-		WT	Pls3y/-
24.063	11.39		37.643	16.558		126.329	93.718
25.643	11.107		35.122	13.264		212.844	60.737
16.756	18.268		30.318	23.256		117.335	85.566
28.556	16.044		37.958	32.284		203.118	136.995
15.9	16.088		23.041	23.858		103.587	77.947
Panel e
Yield Load			Max Load			Fracture Load			Stiffness
WT	Pls3y/-		WT	Pls3y/-		WT	Pls3y/-		WT	Pls3y/-
11.957	11.75		18.181	16.43		17.809	15.841		105.676	115.878
14.611	8.505		19.48	16.265		18.787	8.118		144.109	91.547
16.297	9.444		21.137	19.973		19.763	19.502		125.147	106.287
11.873	8.76		22.542	15.823		19.776	15.409		143.781	94.084
14.298	9.112		17.718	17.502		17.224	17.165		149.314	99.435
13.325	10.052		24.076	20.548		22.902	13.992		131.727	126.434
14.597	9.808		17.483	17.086		17.214	13.439		138.219	95.031
14.265			20.389			20.043			135.098
16.457			23.066			22.328			147.611
12.624			23.218			22.647			109.537
13.939			26.628			25.882			154.11
16.369			21.423			19.163			125.986

## Sheet: Figure 6
Panel a
Va.Ca.Ar/Ct.Ar (%)			Va.Ca.N/Ct.Ar (mm-2)			Mean Va.Ca.Ar (μm2)
WT	Pls3y/-		WT	Pls3y/-		WT	Pls3y/-
2.548	1.291		58.3162	32.5428		470	388.9
4.799	1.322		63.1391	43.6853		746.5	308.9
3.487	1.519		39.0625	30.4243		871.8	404.3
	2.652			46.1582			232.8
Panel b
Va.Ca.Ar/Ct.Ar (%)			Va.Ca.N/Ct.Ar (mm-2)			Mean Va.Ca.Ar (μm2)
WT	Pls3y/-		WT	Pls3y/-		WT	Pls3y/-
1.978	1.865		38.96	18.19		509	1062
2.899	1.106		24.06	26.62		1402	408
1.81	1.616		20.33	37.71		880	425
2.671	2.801		22.8	41.15		1176	680
3.072	2.191		40.95	29.74		753	758
3.334	1.185		22.82	29.5		1513	401
Panel b
Va.Ca.V/BV (%)			Va.Ca.N/BV			Mean Va.Ca.V (μm3)			Va.Ca.V (μm3)
WT	Pls3y/-		WT	Pls3y/-		WT	Pls3y/-		WT	Pls3y/-
1.273	1.09		607.089	575.54		20962	18945		28230	292400
1.087	0.746		405.889	405.823		26781	18372		3833	236400
0.628	1.103		367.119	505.641		17119	21816		20290	169400
1.299	0.952		511.594	646.853		25394	14713		62990	96720
0.691	1.256		346.799	726.048		19936	17293		2617	76960
1.038	0.564		433.423	509.978		23938	11056		3535	62840
									3424	60490
									22030	48490
Panel d									17730	39610
Frag ISVs (%)			Ectopic ISV seg (%)			Mean ISV lumen (µm)			19710	39460
CTRL	pls3 Crispant		WT	pls3 Crispant		WT	pls3 Crispant		4231	39440
0	0		10	9.09091		13.5171	9.39903		17690	37750
0	0		0	0		14.6642	9.08628		4134	36890
0	33.3333		10	41.6667		12.5088	9.51995		8412	34620
0	10		0	0		11.1274	8.69272		55750	34270
0	14.2857		0	14.2857		13.64	8.20958		30690	33480
0	0		0	0		8.63728	11.1608		16880	28950
0	33.3333		0	25		9.12586	8.83517		8141	28900
0	0		10	12.5		8.75754	8.46483		3226	28740
0	10		10	20		10.0625	9.88704		79210	28020
0	10		0	10		10.3358	8.61774		7756	26500
0	0		0	0		9.91616	9.89066		3034	26050
0	41.6667		0	66.6667		10.1304	8.3754		31090	24900
0	25		0	25		9.27638			21520	24590
0			10			9.44788			5367	23650
0			10			10.0545			2327	23530
									2166	23180
									31180	22870
									29970	22690
									2550	22400
									2170	22340
									3052	21760
									9959	21130
									12810	20830
									145600	20330
									3206	19510
									2898	18260
									3921	17890
									44530	17550
									7638	17210
									35470	17040
									60790	15890
									16430	15670
									2513	15240
									18840	14170
									3813	13700
									2090	13190
									38320	13180
									15250	13150
									3292	13120
									2335	12380
									7759	11870
									4249	11360
									4198	11110
									2616	11050
									29530	10430
									5132	10410
									20750	10060
									19760	9304
									37140	9189
									2581	9160
									61300	8718
									3082	8714
									2342	8661
									8090	8010
									3867	7931
									13600	7495
									2526	7487
									37830	7367
									2550	6909
									22590	6879
									3149	6092
									2021	5745
									35690	5698
									2180	5574
									2557	5318
									55040	5228
									111400	5011
									55120	4947
									39210	4751
									47110	4652
									6945	4638
									7873	4516
									2293	4429
									140000	4408
									15650	4289
									20860	4192
									60810	4082
									2127	3901
									18140	3860
									6871	3810
									22520	3749
									2846	3484
									2253	3478
									8577	3450
									7442	3403
									3981	3385
									2741	3344
									13450	3157
									3091	3137
									2193	3123
									58720	3056
									2045	3023
									20650	2972
									2400	2915
									2167	2868
									15040	2841
									24640	2737
									27800	2715
									20900	2676
									6933	2642
									11790	2439
									72280	2401
									2133	2348
									2326	2348
									3322	2335
									7459	2306
									3265	2296
									2360	2223
									105100	2204
									66390	2193
									21640	2171
									7890	2164
									117800	2115
									4978	2098
									58160	2080
									2339	2069
									2094	2055
									51400	25100
									15550	33080
									177900	2909
									57110	78870
									4272	4037
									2345	34400
									24270	77950
									6939	22370
									2202	4276
									121900	31660
									2699	36860
									65570	3387
									6849	22460
									16050	3228
									2985	6491
									19860	43240
									3032	15270
									3718	26720
									5377	152100
									4867	36350
									4444	18500
									8448	13950
									3506	2962
									2679	9307
									13320	12630
									18860	110600
									3570	13070
									4735	2284
									4150	6636
									43070	2429
									8601	3339
									7769	2143
									3945	2962
									7430	13830
									9297	33020
									72480	6867
									25260	25530
									62700	6560
									34100	11370
									13230	12390
									15780	2223
									2638	11360
									7022	10430
									7488	27200
									7333	2213
									95560	9199
									8104	11250
									2153	20910
									8787	2120
									7037	20580
									27920	25170
									14660	25340
									25710	27500
									7202	4014
									5217	6070
									25170	30030
									2445	2186
									37010	20480
									2488	5237
									3104	21850
									2914	3895
									67190	32480
									135300	2281
									17300	4569
									3704	28930
									5171	23740
									18180	2316
									4139	2475
									54760	3085
									32810	8111
									48950	16070
									81710	10510
									6381	3260
									39970	5023
									10900	6631
									15910	6550
									25950	55950
									33160	21710
									120700	5280
									67210	2074
									4508	21960
									251100	4505
									2206	22740
									2041	18890
									20330	43750
									2106	2612
									35640	36540
									17780	2366
									52960	16770
									65980	2211
									21410	13670
									9040	2788
									62670	6727
									5704	2606
									2929	3575
									49180	18490
									55410	4661
									16160	2752
									26620	235200
									2494	2409
									2204	2962
									6968	2221
									90150	2156
									69110	2101
									47360	12780
									51270	5395
									2454	3552
									7913	100400
									24590	220600
									17570	3185
									16520	15440
									7773	14130
									3847	2427
									7724	2991
									82930	6209
									16800	33720
									22250	20830
									8290	12240
									14730	41840
									2208	3723
									3897	2153
									5539	2532
									19580	59360
									34370	2070
									24860	10620
									11130	26310
									6545	5201
									5846	20800
									24280	2872
									10550	7088
									23410	4532
									5458	21970
									6360	3041
									3117	2019
									8185	6255
									79000	3384
									13700	2478
									16860	36240
									23400	26750
									7091	3167
									6636	3312
									161900	2518
									5404	2266
									34620	2146
									13750	2151
									3198	4350
									6245	2059
									21350	4202
									4659	2994
									5655	3433
									21770	9262
									2761	3038
									34550	3663
									44790	427500
									32840	4151
									16810	6431
									11090	10960
									2080	2170
									27930	97520
									6334	10920
									37720	2398
									24550	4274
									25850	5788
									9654	2163
									8817	6820
									2022	16800
									4210	187700
									28150	2339
									16680	21360
									12370	3542
									4382	12480
									11320	2471
									3940	2907
									21780	2832
									5860	99780
									4040	3000
									11490	3971
									4370	14270
									2071	32320
									16930	2200
									3273	64400
									2777	28000
									16580	13260
									2534	10510
									14180	15660
									71580	4462
									14900	35110
									14880	2221
									2190	2896
									8915	7241
									20640	24730
									43320	5942
									2074	4289
									60820	5055
									2217	82150
									4677	2457
									2320	6802
									2066	2767
									2167	55130
									2877	58390
									4720	9988
									2225	3894
									23140	7212
									10570	12040
									4979	2536
									3424	7481
									5844	5758
									2079	13630
									3757	2337
									15930	66210
									9732	2053
									24150	2506
									10030	3996
									8011	3960
									13680	37650
									3145	7958
									49690	2295
									6013	10500
									21730	2447
									26670	7687
									30670	6480
									14520	2500
									9997	19590
									80700	62260
									5372	151400
									10520	11120
									18030	26670
									24780	2268
									2622	43270
									7827	28580
									14580	5142
									9896	12310
									3742	11630
									3160	4152
									4313	3795
									3626	58480
									37290	2104
									8145	13070
									7117	2055
									31880	2868
									46160	4781
									2291	5362
									6529	5265
									9787	6630
									2647	7171
									9619	4317
									3803	19670
									5644	20570
									24330	2085
									31430	2643
									8837	2200
									2220	30030
									2005	2611
									9657	7404
									4387	2695
									16950	13280
									2156	2553
									42110	38330
									8584	8327
									201600	16340
									3195	10100
									10120	2259
									2124	4255
									5175	2219
									5153	29530
									2812	4664
									3618	5026
									40500	2138
									11150	2121
									95260	65290
									2031	21060
									49380	3145
									36190	20660
									7978	12510
									22360	4431
									4924	11640
									385400	8537
									40400	2010
									3419	8576
									78400	235300
									11250	2367
									290900	5423
									168200	2221
									3253	2671
									7086	2313
									83940	3955
									4449	6343
									51520	11430
									64000	5916
									31700	2089
									4837	2278
									10620	2100
									33670	3090
									3476	9646
									18690	2291
									55530	13090
									3179	2060
									5096	3322
									8658	3107
									15480	25600
									2146	2231
									28970	29680
									2588	2789
									61730	3333
									21340	116700
									4963	2087
									15990	2328
									9587	25700
									5416	17820
									5069	22030
									7086	2854
									6668	17090
									36700	93880
									3734	2714
									2325	2444
									17660	4041
									2163	29930
									14690	2632
									13870	3447
									10860	3089
									3850	4202
									20370	14370
									2598	22240
									20860	2793
									6535	16960
									2014	43390
									6822	4886
									10300	21730
									2181	2008
									2607	2015
									38410	4810
									3860	2124
									2160	27610
									61160	2409
									2364	58270
									61230	2419
									27310	30600
									20840	21490
									27330	2372
									2927	8435
									2197	2389
									45440	3840
									3909	3995
									25790	2135
									139300	9291
									3015	2955
									90050	6856
									33280	10990
									61950	6675
									5233	6638
									5429	2096
									13230	2261
									3673	59010
									30980	13250
									50030	2879
									3158	18230
									3396	4242
									4389	6976
									6469	8058
									3773	8188
									2494	3336
									3045	3331
									2158	2001
									4449	8272
									66190	16390
									32600	2309
									6122	3079
									61720	7850
									2243	75820
									45250	2322
									5259	7052
									3265	2153
									4078	11220
									2755	6242
									14560	2175
									4056	5967
									12800	3527
									12870	35270
									4516	28550
									8968	2259
									2553	28370
									19210	6989
									29030	2403
									2281	2333
									105100	18610
									31730	3180
									27480	3139
									5830	2098
									7078	2494
									6303	3437
									3843	7776
									7880	2710
									4640	2929
									45530	8299
									28820	2220
									30410	5759
									2129	36150
									60730	8613
									5828	2193
									42800	26690
									4954	98070
									14060	3426
									15430	47780
									20130	2245
									4969	2802
									145800	66590
									2446	2436
									3864	2814
									18020	2055
									4547	4819
									2580	27600
									3285	13920
									38820	33430
									18320	2312
									22290	2632
									71300	2146
									2053	38000
									2760	2210
									7363	5619
									28930	2190
									17370	2032
									22820	47550
									7424	2776
									76790	2354
									7579	2444
									2221	2212
									13540	41440
									26540	2335
									2624	18350
									2828	6522
									3232	5361
									31860	2596
									10380	4120
									4487	338600
									17700	4699
									7250	15360
									4642	139500
									14370	2066
									2041	8589
									34820	2132
									40820	4211
									49810	15860
									31890	6840
									15980	3445
									19990	7981
									12840	225800
									97740	52110
									5885	2630
									3786	3348
									44800	3629
									10810	8616
									19550	2240
									5128	83610
									24870	14640
									18350	5961
									2122	2479
									9742	2066
									38840	29890
									21350	26060
									11310	269900
									22870	6856
									10070	10950
									9588	17010
									14810	2032
									3387	2034
									2487	4626
									19980	3854
									52410	7994
									20520	95510
									8574	8631
									18700	8082
									20210	7152
									146200	2732
									20040	2060
									29250	2366
									4446	36020
									20190	77700
									2268	10360
									7735	47100
									47570	5764
									4638	2505
									4071	3236
									52230	10090
									10650	2371
									6325	8166
									2583	2939
									21930	2039
									93450	2951
									10980	2615
									4223	49390
									6883	6340
									5620	20440
									3024	2541
									16460	2032
									27080	2105
									8016	5701
									7353	2259
									28220	15310
									4579	3651
									37060	5603
									4678	28380
									116300	14150
									2197	3245
									35620	2508
									69770	8079
									6516	19000
									16540	3551
									34690	2599
									11410	2381
									8658	5364
									117300	2754
									3693	4185
									3705	16580
									2130	4764
									2148	5400
									44590	23310
									36970	2180
									2653	7527
									5626	2764
									26670	18400
									10480	6676
									2445	2145
									21770	42860
									12170	4992
									45630	8987
									39300	2003
									73420	3468
									155100	2375
									2521	12520
									7758	3525
									2052	2597
									4638	2245
									7707	37680
									17080	2066
									9713	3938
									26600	4014
									4045	3824
									4517	2842
									77470	96730
									23750	17920
									11230	19900
									26190	11460
									21230	13140
									14480	4853
									7146	4063
									3295	61840
									13750	4286
									47680	5646
									17730	18420
									7756	2272
									51170	25430
									5519	11150
									72460	27610
									14130	2507
										3056
										9437
										13560
										11750
										13650
										9040
										37430
										2979
										2930
										2684
										14070
										2766
										8148
										2547
										2105
										8566
										2224
										23330
										3426
										16000
										10660
										22120
										3141
										25250
										2301
										2436
										41200
										3777
										17630
										23760
										2859
										2096
										21180
										4076
										3757
										16670
										10670
										40330
										2386
										2392
										14910
										18740
										2689
										22520
										2348
										4275
										2418
										2858
										14850
										2871
										6666
										3396
										24640
										2270
										2572
										4877
										32600
										36090
										3516
										4604
										2688
										13660
										13650
										13600
										2454
										4810
										2377
										19260
										12380
										41250
										29820
										3817
										6705
										3596
										2171
										2328
										9027
										9381
										10850
										3255
										17510
										11960
										2173
										11950
										2252
										5253
										3625
										9202
										43130
										31850
										10430
										2035
										3658

## Sheet: Figure 7
WT data in worksheet Primary WT (C57BL 6NTac)
Panel b										Panel c
Femur Relative BMC					Femur length (mm)					BV/TV					Tb.N					Tb.Th					Tb.Sp
Ptprd-/-	Nherf2-/-	Cbx6-/-	Agap1-/-		Ptprd-/-	Nherf2-/-	Cbx6-/-	Agap1-/-		Ptprd-/-	Nherf2-/-	Cbx6-/-	Agap1-/-		Ptprd-/-	Nherf2-/-	Cbx6-/-	Agap1-/-		Ptprd-/-	Nherf2-/-	Cbx6-/-	Agap1-/-		Ptprd-/-	Nherf2-/-	Cbx6-/-	Agap1-/-
172	175	170	164		14.799	14.989	14.962	14.761		5.91	8.86	7.3	5.31		2.1069	3.0745	3.2248	2.7558		0.0594	0.0562	0.0472	0.0531		0.4887	0.3207	0.3072	0.3595
175	174	169	169		15.16	15.027	14.751	15.014		5.54	7.06	8.62	5.53		2.8385	2.7729	3.2382	2.7908		0.052	0.0572	0.0536	0.054		0.3497	0.3558	0.3049	0.3556
171	178				15.198	14.913				7.56	4.3				2.9901	1.7362				0.053	0.0581				0.3329	0.5868
175	182				15.16	15.477				6.63	6.12				2.9079	2.4508				0.0525	0.0623				0.3376	0.4086
175	172				15.598	15.358				4.45	2.13				2.6114	1.4676				0.0511	0.0582				0.3808	0.6941
179	174				15.894	14.48				5.65	6.56				2.544	2.6317				0.0537	0.0575				0.3939	0.3799
Panel d										Panel e
Vertebra Relative BMC					Vertebra length (mm)					Ct.Th					Int.Di					BMD
Ptprd-/-	Nherf2-/-	Cbx6-/-	Agap1-/-		Ptprd-/-	Nherf2-/-	Cbx6-/-	Agap1-/-		Ptprd-/-	Nherf2-/-	Cbx6-/-	Agap1-/-		Ptprd-/-	Nherf2-/-	Cbx6-/-	Agap1-/-		Ptprd-/-	Nherf2-/-	Cbx6-/-	Agap1-/-
174	166	175	159		3.732	3.754	3.7765	3.664		0.171	0.1794	0.159	0.1579		0.8773	0.6898	0.8228	0.9042		978.486	982.387	1085.45	995.928
174	172	171	162		3.729	3.757	3.7595	3.612		0.1785	0.1949	0.1562	0.1766		0.7988	0.714	0.8711	0.8114		986.468	1038.71	1019.07	1089.7
173	173				3.6975	3.8105				0.1719	0.1823				0.8401	0.8143				968.237	1088.42
173	176				3.8055	3.969				0.1918	0.202				0.8298	0.8403				993.634	1008.15
169	166				3.7475	4.012				0.1839	0.1822				0.8675	0.7954				1004.52	1065.47
174	170				3.953	3.813				0.1862	0.1829				0.8985	0.7875				1000.89	1021.84
Panel e
Yield Load					Max Load					Fracture Load					Stiffness
Ptprd-/-	Nherf2-/-	Cbx6-/-	Agap1-/-		Ptprd-/-	Nherf2-/-	Cbx6-/-	Agap1-/-		Ptprd-/-	Nherf2-/-	Cbx6-/-	Agap1-/-		Ptprd-/-	Nherf2-/-	Cbx6-/-	Agap1-/-
12.989	10.252	8.655	9.422		17.379	16.603	15.715	14.469		10.902	16.218	10.698	7.757		107.793	92.013	102.801	82.293
10.113	9.785	9.256	11.337		16.241	20.91	13.437	16.522		10.878	9.74	4.457	9.42		104.528	119.092	85.998	102.121
12.301	11.524				15.906	18.882				15.043	17.292				104.416	135.836
12.828	16.615				19.143	19.634				18.375	17.579				126.576	109.893
12.368	10.965				19.008	18.018				18.502	15.77				103.298	115.596
13.302	11.965				19.664	16.837				17.781	7.557				126.518	119.018
Panel f
Yield Load					Max Load					Stiffness
Ptprd-/-	Nherf2-/-	Cbx6-/-	Agap1-/-		Ptprd-/-	Nherf2-/-	Cbx6-/-	Agap1-/-		Ptprd-/-	Nherf2-/-	Cbx6-/-	Agap1-/-
49.875	57.003	63.633	35.311		69.292	73.193	81.668	53.378		317.809	289.509	294.49	196.899
69.958	67.883	67.552	50.908		83.382	81.696	85.089	63.554		300.522	319.833	308.852	209.311
76.328	61.108				94.72	74.307				364.109	312.082
65.05	71.287				83.735	88.458				364.812	312.866
64.524	52.782				86.488	71.595				387.657	381.213
66.951	67.902				87.958	80.752				388.129	342.244

## Sheet: Primary WT (C57BL 6NTac)
WT										Faxitron				Cortical μCT			Trabecular μCT				Femur Fracture					Vert. Fracture
Mouse Name	Mouse Barcode	Sex	Allele	Genetic Background	Genotype	Birth Date	Death Date	Age	Weight	Femur Av. Grey Level	Femur Length (mm)	Vert Av. Grey Level	Vert Length (mm)	Cort.Th (mm)	Internal Diameter (mm)	Bone Density (mg HA/cm^3)	BV/TV (%)	Tb.N (1/mm)	Tb.Th (mm)	Tb.Sp (mm)	Yield Load (N)	Max Load (N)	Fracture Load (N)	Stiffness (N/mm)	DE Fracture	Yield Load (N)	Max Load (N)	Stiffness (N/mm)
DABD14.3l	M02374620	Female	Herc1<em1Wtsi>	C57BL/6NTac	WT	2016-03-04	2016-06-22	15.8	22.7	171	15.062	171	3.849	0.1841	0.7841	960.758	0.0608	2.7323	0.0581	0.3688	13.9008	19.6141	7.28941	121.959	0.977558	55.1521	67.4244	237.224
DABD6.2g	M02319161	Female	Herc1<em1Wtsi>	C57BL/6NTac	WT	2016-01-01	2016-04-20	15.8	23.6	175	15.123	174	3.989	0.1909	0.7762	1130.86	0.0696	3.3184	0.0462	0.295	15.47	19.3045	12.5002	125.825	0.87139	57.2554	72.3042	261.7
MALM26.1d	M00631703	Female	Ezh2<tm1a(EUCOMM)Wtsi>	C57BL/6N;C57BL/6NTac	WT	2010-09-21	2011-01-13	16.3	37.1	180	14.742	168	4.005	0.1869	0.8738	981.318	0.0736	2.9976	0.0597	0.3264	11.448	24.2318	21.2643	124.232	0.618067	59.6568	76.6744	372.332
MALM39.1c	M00802338	Female	Ezh2<tm1a(EUCOMM)Wtsi>	C57BL/6N;C57BL/6NTac	WT	2011-04-26	2011-08-15	15.9	34.8	178	14.856	166	3.9505	0.1845	0.9065	998.346	0.0625	2.9418	0.0523	0.3356	10.922	22.215	19.133	137.634	0.734	42.781	56.845	365.888
MALM41.2i	M00872993	Female	Ezh2<tm1a(EUCOMM)Wtsi>	C57BL/6N;C57BL/6NTac	WT	2011-07-16	2011-11-02	15.6	34.7	180	14.994	166	3.907	0.1799	0.8568	971.627	0.0698	3.0613	0.0514	0.3201	9.444	16.299	15.872	93.942	0.5662	56.454	73.975	351.423
MALM57.2e	M00997483	Female	Ezh2<tm1a(EUCOMM)Wtsi>	C57BL/6N;C57BL/6NTac	WT	2011-11-23	2012-03-14	16	29	174	15.089	164	4.0295	0.1802	0.8253	1057.4	0.0493	2.8905	0.0489	0.339	12.5926	18.4288	18.3257	96.2931	0.399777	58.248	77.617	331.206
MAQG44.3i	M00683706	Female	Sdhc<tm1a(EUCOMM)Wtsi>	C57BL/6N;C57BL/6NTac	WT	2010-11-25	2011-03-16	15.9	36.7	186	15.503	170	4.014	0.211	0.8476	993.003	0.0706	3.1012	0.0529	0.3132	14.912	23.5079	22.7875	127.207	0.611992	60.4017	73.505	321.117
MAQG64.2e	M00835854	Female	Sdhc<tm1a(EUCOMM)Wtsi>	C57BL/6N;C57BL/6NTac	WT	2011-06-02	2011-09-22	16	33.2	176	14.079	163	3.846	0.1671	0.8665	958.856	0.065	2.9458	0.0624	0.3344	8.56	16.231	7.296	92.493	0.9693	43.273	60.762	257.46
MAQG71.1i	M00863485	Female	Sdhc<tm1a(EUCOMM)Wtsi>	C57BL/6N;C57BL/6NTac	WT	2011-07-05	2011-10-24	15.9	33.4	177	15.223	165	3.9865	0.1885	0.9002	960.124	0.0822	2.947	0.0638	0.3327	11.232	16.73	16.065	92.826	0.5076	64.654	75.36	337.117
MAQG71.1j	M00863486	Female	Sdhc<tm1a(EUCOMM)Wtsi>	C57BL/6N;C57BL/6NTac	WT	2011-07-05	2011-10-24	15.9	27.6	177	14.994	161	3.9785	0.1658	0.8753	968.185	0.0578	2.578	0.0586	0.3874	9.286	16.529	16.381	110.932	0.5969	61.789	74.054	332.624
MAQP27.2h	M00570204	Female	Slc30a8<tm1a(KOMP)Wtsi>	C57BL/6N;C57BL/6NTac	WT	2010-07-07	2010-10-25	15.7	33.7	182	15.236	167	3.9925	0.1938	0.8976	1105.47	0.1034	3.2675	0.0632	0.2998	12.7354	22.2691	14.2583	145.968	0.901603	64.811	80.72	365.928
MAQP29.1e	M00570210	Female	Slc30a8<tm1a(KOMP)Wtsi>	C57BL/6N;C57BL/6NTac	WT	2010-07-09	2010-10-25	15.4	36.6	180	15.065	164	3.8765	0.1835	0.902	969.053	0.0984	3.2309	0.061	0.302	12.7264	20.0626	6.78741	111.512	0.974853	51.309	66.988	298.313
MASL46.1f	M00664353	Female	Ppp2r2b<tm1a(KOMP)Wtsi>	C57BL/6N;C57BL/6NTac	WT	2010-11-02	2011-02-24	16.3	35	182	14.723	161	3.843	0.1868	0.8657	994.452	0.084	3.237	0.0562	0.3043	9.56544	20.4836	8.93855	124.532	0.965292	58.8375	74.1204	320.055
MASL46.1h	M00664355	Female	Ppp2r2b<tm1a(KOMP)Wtsi>	C57BL/6N;C57BL/6NTac	WT	2010-11-02	2011-02-24	16.3	32.8	175	14.381	159	3.7765	0.1758	0.8303	1091.09	0.0678	3.226	0.0482	0.3043	9.18304	16.7113	6.33075	100.655	0.968883	58.518	67.9174	341.896
MAYP20.1f	M00506443	Female	Atg16l1<tm1a(EUCOMM)Wtsi>	C57BL/6N;C57BL/6NTac	WT	2010-04-19	2010-08-11	16.3	31.8	179	14.634	165	3.935	0.1849	0.8172	1011.03	0.0708	3.0809	0.0592	0.3208	11.3953	19.8681	7.36454	112.948	0.973709	57.64	68.105	333.985
MAYP20.1g	M00506444	Female	Atg16l1<tm1a(EUCOMM)Wtsi>	C57BL/6N;C57BL/6NTac	WT	2010-04-19	2010-08-11	16.3	32.6	180	14.571	165	3.847	0.1874	0.8038	981.59	0.1011	3.5043	0.0532	0.2804	10.1879	19.7933	15.9575	98.0497	0.713948	50.296	61.225	313.012
MAYP50.2g	M00886843	Female	Atg16l1<tm1a(EUCOMM)Wtsi>	C57BL/6N;C57BL/6NTac	WT	2011-07-26	2011-11-17	16.3	32.1	184	15.262	167	3.959	0.192	0.88	976.246	0.1022	3.3547	0.0561	0.2892	12.705	19.954	19.559	113.951	0.2754	62.12	76.055	341.47
MAYP50.2h	M00886844	Female	Atg16l1<tm1a(EUCOMM)Wtsi>	C57BL/6N;C57BL/6NTac	WT	2011-07-26	2011-11-17	16.3	31.8	181	15.071	162	3.921	0.1833	0.8506	978.42	0.0967	3.1776	0.0619	0.3031	10.951	18.817	9.271	103.58	0.9351	46.435	63.801	269.928
MAYP83.1d	M01006270	Female	Atg16l1<tm1a(EUCOMM)Wtsi>	C57BL/6N;C57BL/6NTac	WT	2011-12-05	2012-03-27	16.1	28.2	174	15.337	165	4.1405	0.1871	0.7953	994.542	0.0753	3.3311	0.0461	0.2928	13.2271	17.8913	17.3072	115.097	0.544438	62.099	79.055	365.606
MAYP83.1g	M01006273	Female	Atg16l1<tm1a(EUCOMM)Wtsi>	C57BL/6N;C57BL/6NTac	WT	2011-12-05	2012-03-27	16.1	27.4	173	15.318	167	4.1255	0.1802	0.8593	959.853	0.0752	3.2898	0.0482	0.298	12.5676	19.8624	19.1692	132.242	0.528617	55.512	74.91	332.007
MAYP96.3f	M02376648	Female	Atg16l1<tm1a(EUCOMM)Wtsi>	C57BL/6N;C57BL/6NTac	WT	2016-03-09	2016-06-29	16.1	26.6	174	15.047	167	4.0835	0.1827	0.8693	968.004	0.072	3.1447	0.0538	0.3153	11.0828	20.7867	11.0895	109.914	0.880238	65.34	79.698	272.842
MAYP96.3j	M02376652	Female	Atg16l1<tm1a(EUCOMM)Wtsi>	C57BL/6N;C57BL/6NTac	WT	2016-03-09	2016-06-29	16.1	26.9	176	15.408	172	4.1155	0.1843	0.8339	969.182	0.0644	2.7561	0.0579	0.3654	13.0489	20.9728	15.5881	120.382	0.76877	64.026	88.108	406.07
MAYT33.2e	M00767815	Female	Setd1a<tm1a(EUCOMM)Wtsi>	C57BL/6N;C57BL/6NTac	WT	2011-03-11	2011-06-29	15.7	28.4	180	14.99	169	3.747	0.1776	0.9343	956.683	0.1131	3.3539	0.0638	0.2942	10.277	19.986	14.648	114.876	0.8424	72.1983	81.4688	352.254
MAYU40.2c	M00770640	Female	March5<tm1a(EUCOMM)Wtsi>	C57BL/6N;C57BL/6NTac	WT	2011-03-16	2011-07-07	16.1	37.9	182	15.123	167	3.9955	0.2003	0.8387	995.538	0.0919	3.2927	0.0598	0.2912	14.883	21.4375	20.8992	115.382	0.485576	53.9509	65.7304	313.486
MAYU63.2d	M01019773	Female	March5<tm1a(EUCOMM)Wtsi>	C57BL/6N;C57BL/6NTac	WT	2011-12-19	2012-04-10	16.1	24.2	175	15.471	168	3.888	0.1772	0.7821	1067.18	0.0668	3.0109	0.0464	0.3245	11.4283	14.8622	13.049	70.9264	0.662556	70.66	86.883	354.377
MAYU64.1f	M00997844	Female	March5<tm1a(EUCOMM)Wtsi>	C57BL/6N;C57BL/6NTac	WT	2011-11-23	2012-03-14	16	33.5	177	15.051	164	4.0065	0.1939	0.7927	984.398	0.0731	3.2118	0.0513	0.3024	14.0746	15.6212	15.0704	110.306	0.177412	53.554	69.794	300.923
MAYU83.1c	M01181125	Female	March5<tm1a(EUCOMM)Wtsi>	C57BL/6N;C57BL/6NTac	WT	2012-06-21	2012-10-10	15.9	25	174	14.769	168	3.9565	0.18	0.773	1085.64	0.0598	3.2814	0.0459	0.2975	9.66743	18.4968	13.0405	117.512	0.844055	50.4968	72.1892	295.444
MAYV51.1h	M00798281	Female	Mtor<tm1a(EUCOMM)Wtsi>	C57BL/6N;C57BL/6NTac	WT	2011-04-18	2011-08-08	16	36.8	175	15.116	165	4.0805	0.1794	0.8835	986.391	0.0707	2.7223	0.061	0.3629	11.0123	22.5106	18.5575	129.895	0.71987	52.656	61.349	296.458
MAYV85.1g	M00986528	Female	Mtor<tm1a(EUCOMM)Wtsi>	C57BL/6N;C57BL/6NTac	WT	2011-11-13	2012-03-05	16.1	24.8	173	15.051	164	4.063	0.1851	0.8136	1087.92	0.0679	3.2391	0.0503	0.3035	10.9823	18.9969	8.09074	113.701	0.954397	54.488	71.958	256.114
MAZM50.1i	M00940816	Female	Polg2<tm1a(EUCOMM)Wtsi>	C57BL/6N;C57BL/6NTac	WT	2011-09-26	2012-01-16	16	27.8	176	14.496	164	3.9555	0.1708	0.8387	1052.33	0.044	3.0523	0.0445	0.3229	10.1798	16.6593	11.339	96.4059	0.844495	54.9497	67.3573	338.431
MAZM52.1f	M00943421	Female	Polg2<tm1a(EUCOMM)Wtsi>	C57BL/6N;C57BL/6NTac	WT	2011-09-27	2012-01-16	15.9	36.4	182	14.78	166	4.0975	0.1928	0.8726	1065.37	0.0937	3.1356	0.0654	0.3117	14.2817	19.7554	11.1757	108.627	0.914121	53.02	67.175	296.696
MBFJ18.3h	M00600541	Female	Uck1<tm2a(KOMP)Wtsi>	C57BL/6N;C57BL/6NTac	WT	2010-08-18	2010-12-06	15.7	33.9	181	15.047	169	3.896	0.1881	0.8718	966.012	0.1147	3.5023	0.0603	0.2768	11.3625	20.7039	19.9559	118.54	0.556924	57.6669	63.0853	234.504
MBPH22.2d	M00558354	Female	Aldh18a1<tm1a(KOMP)Wtsi>	C57BL/6N;C57BL/6NTac	WT	2010-06-23	2010-10-13	16	35.8	180	15.217	167	3.9805	0.1881	0.8348	1064.38	0.0719	2.8258	0.064	0.3496	11.3234	20.8083	13.3317	130.284	0.886587	71.584	82.549	340.158
MBPH22.2f	M00558356	Female	Aldh18a1<tm1a(KOMP)Wtsi>	C57BL/6N;C57BL/6NTac	WT	2010-06-23	2010-10-13	16	33.1	178	14.951	167	3.8	0.1931	0.8347	999.258	0.073	2.8313	0.0617	0.3456	11.2066	21.7937	20.2824	134.324	0.604791	62.659	80.913	381.879
MBPH61.3e	M00854570	Female	Aldh18a1<tm1a(KOMP)Wtsi>	C57BL/6N;C57BL/6NTac	WT	2011-06-26	2011-10-17	16.1	40.4	179	15.434	169	4.0435	0.1868	0.9096	972.08	0.0739	2.9257	0.0546	0.3383	14.682	18.389	18.489	129.025	0.3505	56.256	70.401	312.885
MBPH61.3f	M00854571	Female	Aldh18a1<tm1a(KOMP)Wtsi>	C57BL/6N;C57BL/6NTac	WT	2011-06-26	2011-10-17	16.1	34.1	178	15.09	166	4.026	0.1833	0.917	1112.74	0.0973	3.568	0.0531	0.2712	10.746	19.25	9.808	103.59	0.9326	53.377	71.037	324.487
MBPH65.1b	M00842328	Female	Aldh18a1<tm1a(KOMP)Wtsi>	C57BL/6N;C57BL/6NTac	WT	2011-06-11	2011-09-28	15.6	40.3	183	15.159	171	3.94	0.185	0.9258	992.821	0.0952	3.2788	0.0582	0.2978	13.308	19.738	11.578	83.573	0.8933	59.146	73.706	310.151
MBPH65.1c	M00842329	Female	Aldh18a1<tm1a(KOMP)Wtsi>	C57BL/6N;C57BL/6NTac	WT	2011-06-11	2011-09-28	15.6	35.6	175	14.799	167	3.985	0.1677	0.9506	957.407	0.0766	3.037	0.0518	0.3302	9.947	20.723	12.492	127.242	0.8979	59.305	74.929	301.076
MBUX66.1j	M01083003	Female	Cdca8<tm1a(KOMP)Wtsi>	C57BL/6N;C57BL/6NTac	WT	2012-02-22	2012-06-13	16	24.1	176	15.455	177	3.949	0.1909	0.7913	984.034	0.0802	3.2635	0.048	0.3062	11.4198	17.8928	15.2632	107.926	0.58565	77.6566	103.432	441.405
MBUX70.1g	M01083027	Female	Cdca8<tm1a(KOMP)Wtsi>	C57BL/6N;C57BL/6NTac	WT	2012-02-23	2012-06-13	15.9	30.7	179	15.351	172	3.9915	0.1999	0.8458	1054.94	0.1065	3.7483	0.0511	0.2588	10.7855	21.6537	11.2199	116.505	0.914479	59.9431	87.5646	397.932
MBYL29.1c	M00800407	Female	Mad2l2<tm1a(EUCOMM)Wtsi>	C57BL/6N;C57BL/6NTac	WT	2011-04-20	2011-08-08	15.7	30.2	175	14.401	163	3.805	0.1805	0.8756	979.326	0.0707	2.9936	0.0577	0.332	9.192	19.727	19.234	106.12	0.4916	51.277	60.62	248.939
MCBF45.1e	M00602376	Female	Supt7l<tm1a(EUCOMM)Wtsi>	C57BL/6N;C57BL/6NTac	WT	2010-08-12	2010-11-29	15.6	35.2	182	15.047	169	3.938	0.1904	0.8874	965.468	0.0715	2.9379	0.062	0.3365	10.6247	21.3808	8.83998	120.755	0.962637	59.2389	72.2716	259.657
MCBV39.3d	M00713940	Female	Hira<tm1a(EUCOMM)Wtsi>	C57BL/6N;C57BL/6NTac	WT	2011-01-02	2011-04-26	16.3	36.7	180	15.198	170	3.876	0.2021	0.8384	1100.39	0.0971	3.119	0.0644	0.3105	11.7459	21.3947	20.9773	99.7724	0.323416	75.957	84.769	362.278
MCDF13.2e	M00602523	Female	Lrpprc<tm1a(KOMP)Wtsi>	C57BL/6N;C57BL/6NTac	WT	2010-08-13	2010-11-29	15.4	29.4	179	14.647	168	3.8	0.1884	0.8975	954.418	0.0849	3.2134	0.0581	0.3079	11.2664	20.3142	19.2229	96.2454	0.46716	64.5781	73.7134	278.512
MCEC27.1b	M00547928	Female	Vangl1<tm1e(KOMP)Wtsi>	C57BL/6N;C57BL/6NTac	WT	2010-06-11	2010-09-30	15.9	38.9	182	14.971	169	3.8505	0.1911	0.9111	970.178	0.0999	3.0783	0.0588	0.3228	12.8915	21.4951	20.3294	109.618	0.581118	57.8766	76.9359	313.919
MCEC59.1e	M00933449	Female	Vangl1<tm1e(KOMP)Wtsi>	C57BL/6N;C57BL/6NTac	WT	2011-09-17	2012-01-05	15.7	33.4	183	14.572	166	3.924	0.1854	0.9236	962.389	0.1004	3.2198	0.056	0.302	13.7787	19.5301	8.22258	103.722	0.960813	61.5857	74.1015	354.886
MCEC59.1f	M00933450	Female	Vangl1<tm1e(KOMP)Wtsi>	C57BL/6N;C57BL/6NTac	WT	2011-09-17	2012-01-05	15.7	36.2	181	14.85	169	3.938	0.1907	0.8649	1076.78	0.1185	3.7345	0.0545	0.257	8.29148	18.2576	17.0624	101.631	0.510579	52.2882	74.6497	386.852
MCEC71.1f	M01038355	Female	Vangl1<tm1e(KOMP)Wtsi>	C57BL/6N;C57BL/6NTac	WT	2012-01-05	2012-04-24	15.7	20.4	176	15.019	170	3.8105	0.1713	0.8802	1041.01	0.0796	3.5746	0.0456	0.2717	11.1144	16.4823	15.0742	79.412	0.386731	62.5939	83.5988	309.846
MCEE43.3e	M00731106	Female	Ncaph<tm1a(EUCOMM)Wtsi>	C57BL/6N;C57BL/6NTac	WT	2011-01-28	2011-05-17	15.6	35.6	181	15.332	166	3.9425	0.1864	0.881	990.195	0.0981	2.9886	0.0639	0.3336	13.4849	21.697	11.8152	123.936	0.917978	54.7473	70.5088	314.779
MCEE43.3f	M00731107	Female	Ncaph<tm1a(EUCOMM)Wtsi>	C57BL/6N;C57BL/6NTac	WT	2011-01-28	2011-05-17	15.6	28.2	177	14.609	163	3.809	0.1806	0.7944	984.217	0.0676	2.7355	0.054	0.3634	10.699	18.4922	13.2184	111.756	0.857055	53.0031	67.6267	313.143
MCFF30.1f	M00696709	Female	Kazn<tm1a(EUCOMM)Wtsi>	C57BL/6N;C57BL/6NTac	WT	2010-12-13	2011-04-04	16	35.7	176	14.571	159	3.804	0.1849	0.8174	1007.69	0.0945	3.4041	0.0553	0.2882	10.3385	19.2811	18.5321	105.846	0.526026	49.214	63.339	276.442
MCGU42.1g	M00779234	Female	Ears2<tm1a(EUCOMM)Wtsi>	C57BL/6N;C57BL/6NTac	WT	2011-03-22	2011-07-13	16.1	30.9	178	14.926	163	3.957	0.186	0.8711	1008.94	0.0931	3.274	0.0578	0.3004	10.4499	20.0025	13.9559	109.409	0.843047	59.443	71.161	311.857
MCGU42.1h	M00779235	Female	Ears2<tm1a(EUCOMM)Wtsi>	C57BL/6N;C57BL/6NTac	WT	2011-03-22	2011-07-13	16.1	32.5	174	14.673	165	3.852	0.1875	0.8299	976.971	0.0697	2.8954	0.0517	0.339	14.1218	18.9271	12.9819	105.271	0.865464	61.787	76.453	301.439
MCGY48.1b	M00915370	Female	Copg<tm1a(EUCOMM)Wtsi>	C57BL/6N;C57BL/6NTac	WT	2011-08-30	2011-12-19	15.9	30.1	179	14.328	170	3.7555	0.1704	0.8322	1164.64	0.0931	3.1251	0.0598	0.3121	9.09557	20.3419	19.1964	96.1435	0.341306	63.7015	77.4321	347.861
MCGY48.1c	M00915371	Female	Copg<tm1a(EUCOMM)Wtsi>	C57BL/6N;C57BL/6NTac	WT	2011-08-30	2011-12-19	15.9	28.2	177	14.224	166	3.747	0.1782	0.8348	1041.73	0.0869	3.1916	0.0605	0.2991	10.7566	14.8842	7.08815	77.0656	0.957269	55.8546	74.4386	309.464
MCHV23.1g	M00668436	Female	Rcor2<tm1a(EUCOMM)Wtsi>	C57BL/6N;C57BL/6NTac	WT	2010-11-07	2011-03-02	16.4	35.4	179	14.913	163	4.001	0.1917	0.8636	1018.82	0.0939	3.3376	0.0593	0.2934	12.517	22.5418	19.7693	137.441	0.682036	54.2576	65.9911	315.25
MCHV23.1h	M00668437	Female	Rcor2<tm1a(EUCOMM)Wtsi>	C57BL/6N;C57BL/6NTac	WT	2010-11-07	2011-03-02	16.4	32.3	177	14.438	164	3.872	0.1794	0.8693	970.721	0.0656	3.051	0.0543	0.3248	9.51393	20.8779	20.3099	97.7384	0.330977	50.6122	69.1612	335.582
MCJA41.1c	M00735347	Female	Gfm1<tm1a(EUCOMM)Wtsi>	C57BL/6N;C57BL/6NTac	WT	2011-02-06	2011-06-01	16.4	35.8	181	15.408	171	4.0395	0.1882	0.8643	1036.48	0.0867	2.5197	0.0659	0.3948	13.1524	21.1223	19.1877	119.324	0.672574	67.97	80.5123	335.831
MCJK36.1c	M00632409	Female	Rnf10<tm1a(KOMP)Wtsi>	C57BL/6N;C57BL/6NTac	WT	2010-09-25	2011-01-13	15.7	34.1	179	14.742	167	3.8765	0.1862	0.8872	948.622	0.1006	3.005	0.0608	0.3288	11.2366	21.6575	21.0021	135.972	0.56345	58.4867	75.2507	336.312
MCJP25.1e	M00559051	Female	Eif2b2<tm2a(KOMP)Wtsi>	C57BL/6N;C57BL/6NTac	WT	2010-06-15	2010-10-04	15.9	35.3	178	14.571	165	3.8855	0.1918	0.8388	997.988	0.086	3.1781	0.057	0.3068	13.4988	22.1362	9.40973	142.797	0.961566	54.706	70.381	314.592
MCJP25.1f	M00559052	Female	Eif2b2<tm2a(KOMP)Wtsi>	C57BL/6N;C57BL/6NTac	WT	2010-06-15	2010-10-04	15.9	32	175	14.476	166	3.8205	0.1762	0.8458	1028.56	0.0679	2.7053	0.0597	0.3692	10.2164	17.9038	16.6234	104.759	0.672008	54.412	65.752	265.504
MCJP25.2f	M00591779	Female	Eif2b2<tm2a(KOMP)Wtsi>	C57BL/6N;C57BL/6NTac	WT	2010-07-29	2010-11-17	15.9	33.1	184	15.037	171	3.977	0.2088	0.8465	1060.12	0.1056	3.2882	0.0631	0.2968	14.2964	18.6961	14.5966	108.754	0.794528	63.4165	75.9017	307.37
MCKK58.1e	M00908769	Female	Lsm11<tm1a(KOMP)Wtsi>	C57BL/6N;C57BL/6NTac	WT	2011-08-23	2011-12-14	16.1	34.9	175	14.756	165	3.879	0.1788	0.9199	1004.23	0.0957	3.5249	0.0532	0.2756	10.484	22.3918	19.2021	103.812	0.522518	51.8579	73.2996	306.621
MCKK66.1d	M00939523	Female	Lsm11<tm1a(KOMP)Wtsi>	C57BL/6N;C57BL/6NTac	WT	2011-09-21	2012-01-10	15.9	33.9	183	15.215	171	3.905	0.1895	0.8626	1042.73	0.1007	3.2287	0.0556	0.3031	13.1053	19.2383	11.4856	94.7989	0.872377	60.3761	78.0554	390.926
MCKK66.1e	M00939524	Female	Lsm11<tm1a(KOMP)Wtsi>	C57BL/6N;C57BL/6NTac	WT	2011-09-21	2012-01-10	15.9	32.4	181	14.591	169	3.816	0.1783	0.8736	983.039	0.0786	3.1395	0.0571	0.3108	11.6435	17.0076	11.7796	94.7798	0.867419	60.4214	73.4307	369.94
MCKS59.3k	M00966357	Female	Dbn1<tm1a(KOMP)Wtsi>	C57BL/6N;C57BL/6NTac	WT	2011-10-23	2012-02-13	16.1	31.7	178	14.137	167	3.741	0.1854	0.753	986.391	0.0735	2.869	0.0626	0.3417	10.1676	17.6532	12.7351	104.341	0.833412	56.2881	66.2849	328.144
MCLB22.2j	M00685960	Female	Ptpn22<tm1a(EUCOMM)Wtsi>	C57BL/6N;C57BL/6NTac	WT	2010-11-29	2011-03-23	16.3	34.6	179	15.465	168	4.0205	0.1979	0.8006	1053.05	0.0811	3.1459	0.0534	0.3198	12.163	23.4368	19.1477	143.233	0.704181	68.126	84.4291	336.151
MCLB22.2k	M00685961	Female	Ptpn22<tm1a(EUCOMM)Wtsi>	C57BL/6N;C57BL/6NTac	WT	2010-11-29	2011-03-23	16.3	31.1	179	15.522	171	4.128	0.1985	0.8341	1045.26	0.1108	3.3014	0.0618	0.2957	13.4621	20.1823	20.1609	111.408	0.46252	78.5622	92.7773	370.693
MCLD69.2c	M01036832	Female	Tmem98<tm1a(EUCOMM)Wtsi>	C57BL/6N;C57BL/6NTac	WT	2012-01-12	2012-05-01	15.7	22.9	175	14.819	169	3.867	0.1764	0.7651	1093.54	0.0545	3.0469	0.0458	0.3232	9.754	16.8105	12.0996	116.975	0.817929	61.4402	76.9824	351.322
MCMC22.1d	M00651453	Female	Pip5k1c<tm1a(KOMP)Wtsi>	C57BL/6N;C57BL/6NTac	WT	2010-10-15	2011-02-03	15.9	36.6	180	15.237	166	3.9505	0.1928	0.8549	991.644	0.0958	2.9311	0.0553	0.3336	12.7838	20.2989	6.86388	99.9306	0.970005	67.6664	81.0538	376.842
MCMC22.1e	M00651454	Female	Pip5k1c<tm1a(KOMP)Wtsi>	C57BL/6N;C57BL/6NTac	WT	2010-10-15	2011-02-03	15.9	31.5	175	15.208	164	3.976	0.188	0.8427	1084.03	0.0575	2.6637	0.0555	0.3794	13.2539	19.1086	8.46809	101.364	0.941438	58.6046	77.2216	356.184
MCMC25.3f	M00725435	Female	Pip5k1c<tm1a(KOMP)Wtsi>	C57BL/6N;C57BL/6NTac	WT	2011-01-17	2011-05-09	16	35.8	177	15.161	166	3.982	0.183	0.667	977.152	0.0683	2.9234	0.0557	0.3419	11.9699	19.5217	18.0312	120.357	0.666167	47.1081	69.1686	302.752
MCPD106.2f	M01630638	Female	Hsp90aa1<tm1(KOMP)Wtsi>	C57BL/6N;C57BL/6NTac	WT	2013-10-10	2014-01-29	15.9	24	176	15.203	171	4.0825	0.1865	0.7886	985.417	0.0632	3.0427	0.0511	0.3195	11.3477	18.8531	10.7095	110.188	0.895384	72.7727	84.1755	320.647
MCPD106.2g	M01630639	Female	Hsp90aa1<tm1(KOMP)Wtsi>	C57BL/6N;C57BL/6NTac	WT	2013-10-10	2014-01-29	15.9	22.1	176	15.108	167	4.045	0.1842	0.7764	1014.46	0.0895	3.3031	0.056	0.2915	11.0433	18.1093	10.5319	96.7981	0.890205	62.3623	77.5718	261.815
MCPL30.1f	M00602667	Female	Cep41<tm1a(EUCOMM)Wtsi>	C57BL/6N;C57BL/6NTac	WT	2010-08-23	2010-12-16	16.4	32.1	177	14.951	164	3.8715	0.1851	0.8406	1011.03	0.0719	3.0625	0.0532	0.3194	12.0871	18.3146	12.3437	105.854	0.880648	55.3291	68.2689	322.719
MCPL30.1h	M00602669	Female	Cep41<tm1a(EUCOMM)Wtsi>	C57BL/6N;C57BL/6NTac	WT	2010-08-23	2010-12-16	16.4	25.5	178	14.98	166	3.7765	0.1981	0.7891	1007.59	0.0792	3.1449	0.0553	0.3123	10.3201	21.4155	13.6575	124.064	0.845327	62.1427	70.3083	279.834
MCPL76.1i	M00996608	Female	Cep41<tm1a(EUCOMM)Wtsi>	C57BL/6N;C57BL/6NTac	WT	2011-11-27	2012-03-19	16.1	24.5	176	15.375	168	4.1315	0.1931	0.8083	1061.3	0.0793	3.1045	0.0536	0.318	11.3438	18.2794	9.90522	118.24	0.929708	63.179	89.272	354.181
MCPL98.1e	M01119386	Female	Tsga14<tm1a(EUCOMM)Wtsi>	C57BL/6N;C57BL/6NTac	WT	2012-04-15	2012-08-08	16.4	23.6	179	14.542	169	3.854	0.1973	0.7507	1077.62	0.0806	3.5511	0.0505	0.2834	13.5126	21.2665	17.2177	117.529	0.619981	50.8218	71.7509	312.431
MCPL99.1g	M01119381	Female	Tsga14<tm1a(EUCOMM)Wtsi>	C57BL/6N;C57BL/6NTac	WT	2012-04-16	2012-08-08	16.3	27.2	176	15.341	172	4.104	0.185	0.8783	1007.08	0.0819	3.3637	0.0488	0.2882	13.2868	20.8075	13.1824	107.409	0.834819	43.637	65.6749	280.607
MCQP27.1d	M00615004	Female	Cnot6<tm1a(KOMP)Wtsi>	C57BL/6N;C57BL/6NTac	WT	2010-08-30	2010-12-21	16.1	35.7	179	15.151	165	3.967	0.1902	0.8399	986.843	0.0607	3.0093	0.0562	0.3254	12.832	19.42	10.3536	124.563	0.929344	64.8762	78.6534	307.395
MCQP27.1h	M00615008	Female	Cnot6<tm1a(KOMP)Wtsi>	C57BL/6N;C57BL/6NTac	WT	2010-08-30	2010-12-21	16.1	37.2	180	14.837	166	4.0165	0.1819	0.8777	1102.05	0.0757	3.0032	0.058	0.3303	9.85199	21.0959	16.572	131.528	0.810546	59.2046	65.3686	250.985
MCQP76.2g	M01248362	Female	Cnot6<tm1a(KOMP)Wtsi>	C57BL/6N;C57BL/6NTac	WT	2012-08-22	2012-12-12	16	25.8	179	15.447	172	4.181	0.1951	0.7852	1001.09	0.0948	3.3338	0.0526	0.2921	11.1573	18.1031	14.8259	102.693	0.742834	70.1269	89.474	339.143
MCRP11.1b	M00595009	Female	Espn<tm1a(EUCOMM)Wtsi>	C57BL/6N;C57BL/6NTac	WT	2010-08-05	2010-11-24	15.9	30.8	175	15.066	162	3.9855	0.1696	0.9167	976.79	0.0847	3.2538	0.055	0.3005	11.1349	19.6703	16.1923	113.237	0.742491	58.0212	63.8788	251.807
MCRP11.1f	M00595013	Female	Espn<tm1a(EUCOMM)Wtsi>	C57BL/6N;C57BL/6NTac	WT	2010-08-05	2010-11-24	15.9	30.8	173	15.009	165	4.0045	0.1982	0.8949	998.618	0.0863	3.2144	0.0561	0.3018	11.8969	21.5435	14.8826	123.03	0.857888	63.3837	78.4252	342.372
MCRP11.3f	M00657364	Female	Espn<tm1a(EUCOMM)Wtsi>	C57BL/6N;C57BL/6NTac	WT	2010-10-28	2011-02-15	15.7	32.4	179	15.408	166	3.987	0.1869	0.9206	995.991	0.0811	3.1096	0.056	0.3182	10.9368	20.2012	19.7216	115.987	0.48276	54.0155	63.5833	244.104
MCRQ75.1g	M01151915	Female	Ocm<tm1e(EUCOMM)Wtsi>	C57BL/6N;C57BL/6NTac	WT	2012-05-12	2012-08-28	15.4	21	176	14.865	167	4.0595	0.1773	0.7882	1070.33	0.0986	3.6533	0.0477	0.2682	10.1656	17.6583	10.6694	107.025	0.900258	44.191	70.8469	321.158
MCRU68.1b	M01099780	Female	Pabpc1l<tm1a(EUCOMM)Wtsi>	C57BL/6N;C57BL/6NTac	WT	2012-03-10	2012-06-27	15.6	24.1	176	15.307	168	4.018	0.1785	0.8136	1036.4	0.0844	3.588	0.0489	0.2718	11.5084	20.3075	19.6498	110.166	0.451296	53.6089	76.5673	371.142
MCRY30.2j	M00640765	Female	Plin2<tm1a(EUCOMM)Wtsi>	C57BL/6N;C57BL/6NTac	WT	2010-10-04	2011-01-25	16.1	38.1	177	14.78	167	3.871	0.1821	0.8831	951.973	0.07	3.0752	0.056	0.323	9.68478	18.208	9.83732	120.068	0.932969	47.4082	60.0318	294.375
MCSB67.1g	M01183793	Female	Ush1c<tm1a(KOMP)Wtsi>	C57BL/6N;C57BL/6NTac	WT	2012-06-20	2012-10-10	16	27	180	15.304	171	4.029	0.1919	0.8377	1024.97	0.0908	3.3391	0.0503	0.2935	11.502	19.5643	16.3714	100.98	0.648045	38.8978	58.2672	241.776
MCSC17.2h	M00791879	Female	Anp32e<tm1e(KOMP)Wtsi>	C57BL/6N;C57BL/6NTac	WT	2011-04-13	2011-08-03	16	34.8	179	15.274	169	3.7615	0.1851	0.8501	1043.43	0.073	2.6325	0.0618	0.3792	12.1779	20.2465	15.9196	125.588	0.774658	64.426	80.312	377.139
MCSC20.3d	M00791883	Female	Anp32e<tm1e(KOMP)Wtsi>	C57BL/6N;C57BL/6NTac	WT	2011-04-13	2011-08-03	16	37.5	176	14.647	165	3.792	0.1834	0.873	1026.11	0.0563	2.6662	0.0518	0.3771	10.7342	21.2852	20.9589	113.809	0.488333	59.424	75.804	353.995
MCSS56.1e	M00580341	Female	Sar1b<tm1a(EUCOMM)Wtsi>	C57BL/6N;C57BL/6NTac	WT	2010-07-17	2010-11-01	15.3	33.4	182	15.009	165	3.825	0.1887	0.8426	989.47	0.0803	3.0914	0.0591	0.318	10.9734	20.1642	13.9204	118.23	0.842173	63.0236	77.1175	302.313
MCSS73.1g	M00748150	Female	Sar1b<tm1a(EUCOMM)Wtsi>	C57BL/6N;C57BL/6NTac	WT	2011-02-17	2011-06-08	15.9	33	177	14.99	165	4.116	0.1829	0.891	1072.34	0.0732	3.2662	0.0576	0.3022	11.8692	18.213	11.1044	113.547	0.905111	60.14	67.9975	275.603
MCSV18.2c	M00736455	Female	Plxnb2<tm1a(EUCOMM)Wtsi>	C57BL/6N;C57BL/6NTac	WT	2011-01-30	2011-05-23	16.1	30.4	175	14.685	161	3.819	0.1737	0.8323	975.25	0.0738	2.7713	0.0652	0.365	9.44796	17.714	11.1388	107.779	0.886411	55.6977	63.534	325.298
MCSZ59.2h	M01317628	Female	Dynll1<tm1(KOMP)Wtsi>	C57BL/6N;C57BL/6NTac	WT	2012-11-05	2013-02-25	16	25.6	177	15.317	170	4.0435	0.1949	0.8047	984.218	0.0982	3.4661	0.0521	0.2829	13.4424	20.87	16.8233	116.153	0.688624	52.2442	77.6276	236.997
MCTH21.2f	M00658727	Female	Myo7a<tm1a(EUCOMM)Wtsi>	C57BL/6N;C57BL/6NTac	WT	2010-10-23	2011-02-09	15.6	36.7	183	15.009	171	3.9675	0.1961	0.847	991.1	0.0868	3.0449	0.0574	0.3194	14.5864	19.7807	10.9415	107.212	0.905833	68.2678	82.2669	365.069
MCTH24.1d	M00658707	Female	Myo7a<tm1a(EUCOMM)Wtsi>	C57BL/6N;C57BL/6NTac	WT	2010-10-20	2011-02-09	16	36	181	15.151	165	4.005	0.1926	0.8459	1019.36	0.088	3.1949	0.0597	0.3126	12.786	20.6865	14.7214	106.317	0.793469	63.7289	72.7849	301.913
MCTN79.3g	M01233374	Female	Cbx5<tm1a(EUCOMM)Wtsi>	C57BL/6N;C57BL/6NTac	WT	2012-07-31	2012-11-19	15.9	24.3	177	15.192	168	3.961	0.1961	0.7955	1019.9	0.0963	3.3509	0.053	0.2977	13.9109	18.6069	13.7848	97.985	0.762976	64.2061	78.6663	319.395
MCTP28.2k	M00748080	Female	Ptpn2<tm1a(EUCOMM)Wtsi>	C57BL/6N;C57BL/6NTac	WT	2011-02-17	2011-06-08	15.9	34.1	182	15.237	170	4.0775	0.1993	0.867	1007.58	0.0978	3.109	0.061	0.3215	15.4283	20.9196	20.6493	99.7401	0.332545	63.1513	81.4268	334.943
MCTP29.1e	M00721207	Female	Ptpn2<tm1a(EUCOMM)Wtsi>	C57BL/6N;C57BL/6NTac	WT	2011-01-14	2011-05-05	15.9	31.3	178	15.047	169	3.8805	0.1887	0.8529	1009.85	0.0648	2.9079	0.0562	0.3392	15.8088	19.8496	19.2327	127.927	0.57654	68.4812	80.3897	338.435
MCTP29.1f	M00721208	Female	Ptpn2<tm1a(EUCOMM)Wtsi>	C57BL/6N;C57BL/6NTac	WT	2011-01-14	2011-05-05	15.9	35.2	180	15.123	172	3.767	0.1883	0.8127	983.764	0.0801	2.9671	0.0564	0.3333	13.0148	18.9155	16.9499	115.745	0.693431	67.6321	86.2182	396.069
MCTQ62.2e	M01102111	Female	Cbx6<tm1a(EUCOMM)Wtsi>	C57BL/6N;C57BL/6NTac	WT	2012-03-18	2012-07-10	16.3	23.9	176	15.345	165	4.037	0.1907	0.7219	1019.72	0.0933	3.7514	0.0477	0.2591	11.8611	18.2376	8.22676	105.093	0.938206	60.7144	84.7787	337.098
MCTS32.1g	M00691734	Female	Cc2d2a<tm1a(EUCOMM)Wtsi>	C57BL/6N;C57BL/6NTac	WT	2010-12-08	2011-03-30	16	30	170	14.97	165	3.9755	0.1756	0.9082	1006.15	0.0527	3.025	0.0477	0.3241	10.7769	18.6111	18.2532	81.5782	0.343863	56.664	68.64	324.338
MCTS35.2c	M00782353	Female	Cc2d2a<tm1a(EUCOMM)Wtsi>	C57BL/6N;C57BL/6NTac	WT	2011-04-02	2011-07-21	15.7	37.1	178	14.951	168	3.689	0.1875	0.8385	1099.94	0.1207	3.5807	0.0571	0.2714	14.9059	18.2523	11.4006	107.555	0.878011	61.969	72.638	266.434
MCTS48.1c	M00878370	Female	Cc2d2a<tm1a(EUCOMM)Wtsi>	C57BL/6N;C57BL/6NTac	WT	2011-07-21	2011-11-09	15.9	35	182	15.586	168	4.016	0.1868	0.9196	963.113	0.074	3.2416	0.0523	0.3054	10.678	22.07	17.876	122.856	0.7818	66.369	80.202	367.798
MCUB29.2i	M00680174	Female	Egfr<tm1a(EUCOMM)Wtsi>	C57BL/6N;C57BL/6NTac	WT	2010-11-18	2011-03-10	16	31.7	181	14.807	164	3.8675	0.1895	0.8567	1040.37	0.0922	3.1612	0.065	0.3112	14.3884	19.962	12.6002	84.1288	0.8218	64.2593	79.44	368.652
MCUB58.3h	M01041140	Female	Egfr<tm1a(EUCOMM)Wtsi>	C57BL/6N;C57BL/6NTac	WT	2012-01-11	2012-05-01	15.9	26.2	177	15.1	172	4.0115	0.1877	0.8128	986.21	0.0724	3.0941	0.0498	0.3151	13.7975	18.2547	16.3232	113.121	0.703262	44.4617	68.9161	338.486
MCUB63.1g	M01114584	Female	Egfr<tm1a(EUCOMM)Wtsi>	C57BL/6N;C57BL/6NTac	WT	2012-03-31	2012-07-18	15.6	24.3	176	15.597	174	4.0865	0.1826	0.8592	983.481	0.0747	3.2976	0.0505	0.2974	15.1788	17.5531	8.30947	87.1479	0.936038	47.88	68.1467	313.999
MCUB64.1h	M01114601	Female	Egfr<tm1a(EUCOMM)Wtsi>	C57BL/6N;C57BL/6NTac	WT	2012-04-01	2012-07-23	16.1	24.5	181	15.468	177	4.0515	0.1876	0.8242	1007.55	0.0909	3.1755	0.0562	0.3132	10.7123	18.1553	10.5585	118.082	0.930495	75.6241	101.651	407.733
MCUB65.1g	M01114592	Female	Egfr<tm1a(EUCOMM)Wtsi>	C57BL/6N;C57BL/6NTac	WT	2012-04-01	2012-07-23	16.1	22.1	174	14.999	167	4.017	0.1819	0.7785	1145.02	0.1085	3.5207	0.0539	0.2769	10.0711	17.9226	8.73055	102.584	0.940102	59.3689	75.9494	300.88
MCUB69.1h	M01114653	Female	Egfr<tm1a(EUCOMM)Wtsi>	C57BL/6N;C57BL/6NTac	WT	2012-03-29	2012-07-18	15.9	22.5	176	15.383	172	3.9575	0.1799	0.7743	966.055	0.0832	3.3452	0.056	0.2929	7.07699	17.3748	6.43413	85.4223	0.95807	64.5957	86.6614	358.346
MCUU33.1d	M00756261	Female	Prps1<tm1a(EUCOMM)Wtsi>	C57BL/6N;C57BL/6NTac	WT	2011-02-23	2011-06-15	16	33.3	174	15.009	165	4.0755	0.1841	0.8448	992.821	0.0912	3.3192	0.054	0.2979	10.2015	19.7721	17.5457	117.675	0.653119	52.2569	63.3911	265.461
MCUU33.1f	M00756263	Female	Prps1<tm1a(EUCOMM)Wtsi>	C57BL/6N;C57BL/6NTac	WT	2011-02-23	2011-06-15	16	35	176	15.237	167	4.128	0.1898	0.8462	1062.74	0.091	3.1603	0.0554	0.3173	13.479	21.916	21.678	128.581	0.5687	70.1181	77.2546	302.335
MCUU40.2b	M00972390	Female	Prps1<tm1a(EUCOMM)Wtsi>	C57BL/6N;C57BL/6NTac	WT	2011-11-07	2012-02-27	16	24.9	181	14.988	170	3.829	0.1882	0.7933	1005.14	0.0893	3.4321	0.0497	0.2887	13.2432	19.2782	11.693	100.826	0.878716	61.0062	78.7728	369.885
MCWG22.3e	M00892680	Female	Rqcd1<tm1a(EUCOMM)Wtsi>	C57BL/6N;C57BL/6NTac	WT	2011-08-05	2011-11-24	15.9	36.9	185	15.031	172	3.915	0.2013	0.8718	1006.04	0.109	3.3281	0.0626	0.2909	11.7829	20.3865	14.3964	81.247	0.78491	53.3456	74.5363	392.796
MCWG22.3j	M00892685	Female	Rqcd1<tm1a(EUCOMM)Wtsi>	C57BL/6N;C57BL/6NTac	WT	2011-08-05	2011-11-24	15.9	33.1	181	15.083	174	4.012	0.1919	0.8611	981.047	0.077	2.887	0.0571	0.3447	9.94914	19.8257	12.7596	99.3378	0.840485	60.2144	77.0109	338.534
MCXG23.1h	M00700859	Female	Tmem9<tm1a(EUCOMM)Wtsi>	C57BL/6N;C57BL/6NTac	WT	2010-12-22	2011-04-13	16	28.1	181	15.053	169	3.7955	0.198	0.8109	1000.16	0.0764	2.8072	0.0592	0.3511	12.8327	20.7749	19.2748	127.661	0.613857	70.099	77.408	326.625
MCXG29.1h	M00759253	Female	Tmem9<tm1a(EUCOMM)Wtsi>	C57BL/6N;C57BL/6NTac	WT	2011-03-03	2011-06-20	15.6	35.7	178	14.761	164	4.019	0.1761	0.9077	964.472	0.0993	3.5635	0.0544	0.271	10.731	19.822	9.291	123.893	0.9569	58.1788	71.5966	318.176
MCXN48.3f	M01204936	Female	Gle1<tm1a(EUCOMM)Wtsi>	C57BL/6N;C57BL/6NTac	WT	2012-07-06	2012-10-24	15.7	27	179	15.396	176	4.0525	0.1897	0.7706	1021.47	0.0882	3.198	0.0508	0.3038	12.4842	19.3008	11.9615	103.047	0.862546	76.5412	93.0342	328.112
MCXN48.3g	M01204937	Female	Gle1<tm1a(EUCOMM)Wtsi>	C57BL/6N;C57BL/6NTac	WT	2012-07-06	2012-10-24	15.7	32.1	177	15.313	174	3.9885	0.2019	0.7988	1070.33	0.0838	2.9859	0.0568	0.3285	11.9018	16.9263	16.3238	85.3017	0.554948	61.487	79.8885	339.53
MCXP29.1g	M00820076	Female	Sc4mol<tm1a(EUCOMM)Wtsi>	C57BL/6N;C57BL/6NTac	WT	2011-05-11	2011-08-30	15.9	27.8	174	14.553	166	3.7145	0.1831	0.8358	1026.7	0.0739	3.0445	0.0563	0.3222	11.592	20.855	18.241	132.086	0.7249	57.672	67.931	323.74
MCXP29.1h	M00820077	Female	Sc4mol<tm1a(EUCOMM)Wtsi>	C57BL/6N;C57BL/6NTac	WT	2011-05-11	2011-08-30	15.9	33.5	180	15.178	171	3.9145	0.1969	0.837	995.448	0.0872	3.3455	0.0556	0.2957	11.673	20.015	19.364	108.588	0.423	70.298	78.34	369.069
MCXP51.4e	M01099374	Female	Sc4mol<tm1a(EUCOMM)Wtsi>	C57BL/6N;C57BL/6NTac	WT	2012-03-19	2012-07-10	16.1	26.1	175	15.339	167	3.972	0.1905	0.749	1147.14	0.1241	3.8906	0.0542	0.2475	12.262	18.3698	17.6008	111.401	0.348509	54.8674	81.1519	315.266
MCXQ59.1g	M00828015	Female	Slc5a6<tm1a(EUCOMM)Wtsi>	C57BL/6N;C57BL/6NTac	WT	2011-05-25	2011-09-15	16.1	27.7	177	14.875	170	3.909	0.1887	0.807	1009.49	0.0634	2.8758	0.0583	0.3464	11.822	20.3	11.722	125.493	0.8963	62.449	73.497	294.428
MCXQ59.1h	M00828016	Female	Slc5a6<tm1a(EUCOMM)Wtsi>	C57BL/6N;C57BL/6NTac	WT	2011-05-25	2011-09-15	16.1	35.5	180	14.667	162	3.857	0.2022	0.8464	1033.4	0.0748	2.7542	0.0533	0.3654	10.575	22.848	22.316	124.43	0.3719	64.555	75.602	328.811
MCYN31.2m	M00959236	Female	Lsm10<tm2a(EUCOMM)Wtsi>	C57BL/6N;C57BL/6NTac	WT	2011-10-17	2012-02-07	16.1	28.4	180	14.931	166	3.779	0.1831	0.8576	984.76	0.0627	2.8367	0.054	0.3469	9.1137	18.6589	12.4404	100.433	0.848143	66.5656	78.3962	391.035
MCYN31.2n	M00959237	Female	Lsm10<tm2a(EUCOMM)Wtsi>	C57BL/6N;C57BL/6NTac	WT	2011-10-17	2012-02-07	16.1	31.4	186	15.177	172	3.8795	0.1963	0.8597	1004.96	0.0712	2.6564	0.0586	0.3781	14.0069	21.045	18.0045	109.539	0.684994	64.2401	82.5645	372.811
MCYQ50.1e	M00874529	Female	Cdc6<tm1a(KOMP)Wtsi>	C57BL/6N;C57BL/6NTac	WT	2011-07-14	2011-11-02	15.9	36.6	183	15.243	167	3.954	0.1883	0.9216	980.594	0.1054	3.4807	0.0597	0.2814	11.68	18.519	18.189	113.386	0.3666	63.803	82.875	405.471
MCZC37.1i	M00734001	Female	Lpar5<tm1a(KOMP)Wtsi>	C57BL/6N;C57BL/6NTac	WT	2011-01-31	2011-05-23	16	32.3	180	15.18	167	4.0585	0.1952	0.8928	975.159	0.0821	3.3159	0.0541	0.3004	13.2387	22.4565	18.1616	129.939	0.756235	57.0739	72.6929	317.937
MCZV50.1d	M01295301	Female	B9d2<tm1a(EUCOMM)Wtsi>	C57BL/6N;C57BL/6NTac	WT	2012-10-19	2013-02-06	15.7	30.7	176	14.694	170	3.9335	0.1876	0.8542	1019.99	0.0803	3.2771	0.0475	0.3022	12.9988	19.6293	18.7148	109.482	0.576066	55.5807	78.2835	297.536
MCZX71.2c	M01390599	Female	Coq4<tm1a(EUCOMM)Wtsi>	C57BL/6N;C57BL/6NTac	WT	2013-01-21	2013-05-13	16	23.6	170	15.131	167	3.994	0.1865	0.8286	994.545	0.0906	3.3227	0.0514	0.2968	13.1422	18.5697	9.15334	111.331	0.937185	61.3332	72.0301	331.876
MCZY61.2h	M01299887	Female	Dlg3<tm1a(EUCOMM)Wtsi>	C57BL/6N;C57BL/6NTac	WT	2012-10-17	2013-02-06	16	28	179	15.099	170	4.054	0.1758	0.8071	1011.33	0.0886	3.4524	0.0492	0.2794	10.4681	19.3879	7.75385	103.909	0.955202	55.672	77.333	331.366
MDAH43.2b	M01013504	Female	Ripk4<tm1a(EUCOMM)Wtsi>	C57BL/6N;C57BL/6NTac	WT	2011-12-13	2012-04-02	15.9	30.6	180	15.814	170	4.217	0.2049	0.8092	1002.24	0.0487	2.6899	0.0487	0.3672	13.2596	21.3209	19.3469	126.353	0.639732	65.313	87.086	398.408
MDAH43.2c	M01013505	Female	Ripk4<tm1a(EUCOMM)Wtsi>	C57BL/6N;C57BL/6NTac	WT	2011-12-13	2012-04-02	15.9	28.9	173	15.013	165	4.088	0.1742	0.8208	1005.32	0.0708	3.1774	0.0466	0.3092	11.5609	17.3877	16.8833	109.595	0.477462	50.604	72.798	319.648
MDAL50.1f	M01056703	Female	Tmod1<tm1a(KOMP)Wtsi>	C57BL/6N;C57BL/6NTac	WT	2012-01-25	2012-05-15	15.9	27.8	183	15.454	175	4.0865	0.1891	0.829	999.614	0.0706	3.1927	0.0514	0.3041	8.8496	21.011	10.0227	112.957	0.919629	70.7731	85.1202	326.12
MDAL51.1d	M01067217	Female	Tmod1<tm1a(KOMP)Wtsi>	C57BL/6N;C57BL/6NTac	WT	2012-01-27	2012-05-22	16.6	28.7	173	15.259	165	3.9035	0.1736	0.805	992.701	0.0931	3.6004	0.0481	0.2734	11.5933	18.4685	15.9346	128.947	0.554112	54.6759	80.8904	391.895
MDCK123.1h	M01224497	Female	Cyfip1<tm2a(EUCOMM)Wtsi>	C57BL/6N;C57BL/6NTac	WT	2012-08-05	2012-11-26	16.1	23.1	174	15.173	172	4.1155	0.1832	0.807	1021.28	0.0829	3.3482	0.0526	0.2901	11.6753	18.2437	17.5864	114.354	0.522602	67.242	81.35	304.655
MDCL63.2e	M00851724	Female	Sirt3<tm1a(EUCOMM)Wtsi>	C57BL/6N;C57BL/6NTac	WT	2011-06-18	2011-10-06	15.7	30.3	179	15.375	162	4.114	0.1887	0.8466	976.699	0.0701	2.7968	0.0555	0.3517	12.2626	18.2187	17.1633	113.891	0.675999	60.764	76.517	341.39
MDCY43.2e	M00818642	Female	Grin1<tm1a(EUCOMM)Wtsi>	C57BL/6N;C57BL/6NTac	WT	2011-05-16	2011-09-05	16	29.7	177	14.913	168	3.8825	0.1837	0.8543	984.579	0.0619	3.047	0.0508	0.3244	13.695	20.969	19.797	135.813	0.6034	63.495	76.242	367.693
MDCY43.2f	M00818643	Female	Grin1<tm1a(EUCOMM)Wtsi>	C57BL/6N;C57BL/6NTac	WT	2011-05-16	2011-09-05	16	34	176	14.629	168	3.843	0.186	0.8732	1003.78	0.0843	2.9475	0.0568	0.34	10.233	21.814	19.916	95.739	0.4288	55.242	70.613	299.607
MDCY46.1b	M00805950	Female	Grin1<tm1a(EUCOMM)Wtsi>	C57BL/6N;C57BL/6NTac	WT	2011-05-04	2011-08-23	15.9	30.9	173	14.515	163	3.834	0.1657	0.9371	978.692	0.0602	3.0617	0.052	0.322	15.758	19.805	14.853	98.221	0.8174	41.514	54.08	257.244
MDDY27.3c	M01020404	Female	Map3k1<tm1a(KOMP)Wtsi>	C57BL/6N;C57BL/6NTac	WT	2011-12-19	2012-04-10	16.1	28	174	14.975	167	4.007	0.1885	0.75	966.193	0.0811	3.3321	0.053	0.2937	13.6213	17.2517	10.0571	108.064	0.910629	57.264	77.186	275.537
MDEG37.1e	M01044766	Female	Gtf2a1<tm1a(KOMP)Wtsi>	C57BL/6N;C57BL/6NTac	WT	2012-01-15	2012-05-09	16.4	25	177	15.103	173	3.959	0.1835	0.8142	1021.17	0.0869	3.3652	0.0479	0.286	14.8909	18.5814	14.5889	84.2699	0.580886	57.0328	80.2765	361.161
MDEG72.1i	M01553477	Female	Gtf2a1<tm1a(KOMP)Wtsi>	C57BL/6N;C57BL/6NTac	WT	2013-07-24	2013-11-13	16	26	177	15.291	165	4.0865	0.1976	0.8132	1025.43	0.0898	3.2206	0.0523	0.3054	12.921	21.154	10.708	124.239	0.9314	59.219	75.174	337.51
MDEG73.4i	M01609724	Female	Gtf2a1<tm1a(KOMP)Wtsi>	C57BL/6N;C57BL/6NTac	WT	2013-09-27	2014-01-15	15.7	25.2	178	15.336	168	3.8925	0.1871	0.7517	983.297	0.0812	3.3156	0.0561	0.2951	10.4696	18.4954	8.48618	95.4053	0.94213	56.5675	74.5252	302.557
MDFF32.2g	M01192691	Female	Tsfm<tm1a(EUCOMM)Wtsi>	C57BL/6N;C57BL/6NTac	WT	2012-06-28	2012-10-17	15.9	23.7	174	14.769	171	3.9405	0.1722	0.7921	1078.82	0.0741	3.1194	0.0496	0.3136	8.88822	14.8943	14.6427	85.9729	0.336186	50.3647	69.4737	260.267
MDFF32.2h	M01192692	Female	Tsfm<tm1a(EUCOMM)Wtsi>	C57BL/6N;C57BL/6NTac	WT	2012-06-28	2012-10-17	15.9	23.4	180	14.959	176	3.935	0.1842	0.7277	1107.67	0.0967	3.2576	0.0566	0.3047	8.6951	17.016	4.98962	86.442	0.980689	79.9016	92.9911	315.393
MDFF36.1e	M01181663	Female	Tsfm<tm1a(EUCOMM)Wtsi>	C57BL/6N;C57BL/6NTac	WT	2012-06-14	2012-10-03	15.9	25.2	181	15.216	175	3.909	0.1948	0.7429	1079.55	0.1	3.6626	0.0515	0.2672	12.773	20.2294	18.6399	114.934	0.570798	65.9726	85.0256	344.053
MDFG18.2f	M00952028	Female	Amotl1<tm1a(EUCOMM)Wtsi>	C57BL/6N;C57BL/6NTac	WT	2011-10-10	2012-02-01	16.3	34.8	183	14.477	168	3.829	0.191	0.9126	963.928	0.0972	3.3478	0.0555	0.2842	11.1609	18.3013	14.4827	82.3391	0.727958	60.9367	70.7367	315.92
MDFG18.2g	M00956792	Female	Amotl1<tm1a(EUCOMM)Wtsi>	C57BL/6N;C57BL/6NTac	WT	2011-10-10	2012-02-01	16.3	30.8	175	14.307	166	3.848	0.182	0.836	963.657	0.0767	3.2605	0.0548	0.2966	15.3439	17.9572	15.7784	113.642	0.67816	52.6354	67.2388	320.418
MDGD32.3d	M01294418	Female	Usp3<tm1a(EUCOMM)Wtsi>	C57BL/6N;C57BL/6NTac	WT	2012-10-11	2013-01-29	15.7	21.8	177	15.355	173	4	0.1854	0.7286	1029.67	0.1219	3.1413	0.0605	0.3112	9.96227	17.0529	10.1478	100.158	0.904896	69.3883	86.5036	352.628
MDGD35.1e	M01294423	Female	Usp3<tm1a(EUCOMM)Wtsi>	C57BL/6N;C57BL/6NTac	WT	2012-10-11	2013-01-29	15.7	26.7	177	15.105	171	4.053	0.1838	0.8656	1008.74	0.0832	3.3381	0.0499	0.2912	10.1838	17.6008	17.0025	110.712	0.297951	56.0778	75.0657	284.463
MDGD43.2h	M01425582	Female	Usp3<tm1a(EUCOMM)Wtsi>	C57BL/6N;C57BL/6NTac	WT	2013-02-27	2013-06-17	15.7	26.6	174	15.316	167	4.0175	0.1918	0.7943	1021.65	0.0956	3.7084	0.0475	0.2589	12.6118	20.6788	9.71766	109.338	0.925206	52.0251	69.2083	317.165
MDGP28.1h	M00900335	Female	Oas1g<tm3e(KOMP)Wtsi>	C57BL/6N;C57BL/6NTac	WT	2011-08-09	2011-11-28	15.9	31.1	179	14.274	165	3.806	0.1784	0.8109	1029.87	0.0825	3.1933	0.0537	0.3073	9.48358	20.5805	19.6374	110.504	0.465407	47.0599	63.9083	324.475
MDJF52.2h	M01405860	Female	Glg1<tm1a(KOMP)Wtsi>	C57BL/6N;C57BL/6NTac	WT	2013-02-07	2013-05-30	16	23	175	15.131	169	3.937	0.1873	0.819	1006.16	0.0969	3.3991	0.0488	0.2871	10.3734	19.2257	11.339	114.449	0.884807	57.6542	71.9505	307.496
MDKB26.3j	M01065790	Female	Lix1l<tm1a(EUCOMM)Wtsi>	C57BL/6N;C57BL/6NTac	WT	2012-02-08	2012-05-30	16	24.5	177	15.44	172	3.9445	0.1765	0.8547	1067.94	0.0805	3.3808	0.0477	0.2881	11.6838	16.8287	14.3476	120.024	0.677747	66.7632	89.487	402.307
MDLQ22.1i	M01073295	Female	Cmtm4<tm1a(EUCOMM)Wtsi>	C57BL/6N;C57BL/6NTac	WT	2012-02-12	2012-06-06	16.4	27.4	176	15.319	174	3.9415	0.2041	0.8346	1031.33	0.0797	3.2192	0.0541	0.3008	13.5469	22.9948	20.7258	150.928	0.638828	68.563	89.163	300.691
MDLQ22.1j	M01073296	Female	Cmtm4<tm1a(EUCOMM)Wtsi>	C57BL/6N;C57BL/6NTac	WT	2012-02-12	2012-06-06	16.4	26.5	178	15.112	169	3.951	0.1914	0.8038	1006.35	0.0849	3.4379	0.051	0.2814	11.9161	23.7836	16.6996	142.889	0.794944	63.977	84.7889	414.356
MDLW20.1i	M00904779	Female	Rpgrip1l<tm1a(EUCOMM)Wtsi>	C57BL/6N;C57BL/6NTac	WT	2011-08-17	2011-12-06	15.9	35.8	185	15.187	170	4.05	0.2027	0.8855	980.322	0.0835	3.2419	0.0565	0.3086	12.2617	22.1097	18.585	120.411	0.783706	63.9211	77.5336	345.326
MDLY37.1g	M01327006	Female	Arpc3<tm1a(EUCOMM)Wtsi>	C57BL/6N;C57BL/6NTac	WT	2012-11-15	2013-03-06	15.9	27.1	177	15.355	172	3.9925	0.1864	0.8133	986.708	0.1148	3.6305	0.058	0.2675	12.668	20.474	20.1304	113.816	0.352259	55.4756	78.3061	258.46
MDLY44.3i	M01511096	Female	Arpc3<tm1a(EUCOMM)Wtsi>	C57BL/6N;C57BL/6NTac	WT	2013-06-04	2013-09-25	16.1	24	176	15.53	167	4.007	0.1913	0.8214	1020.64	0.1199	3.7593	0.0537	0.2585	10.018	15.751	12.679	76.775	0.8142	66.359	80.147	348.7
MDML11.1i	M00951161	Female	Ccl22<tm1a(EUCOMM)Wtsi>	C57BL/6N;C57BL/6NTac	WT	2011-10-03	2012-01-23	16	38.7	184	15.158	167	3.9995	0.1957	0.8335	1048.43	0.0818	3.0252	0.0581	0.326	10.6128	19.7306	14.2694	107.285	0.815821	58.0265	71.6032	303.067
MDML11.1k	M00951163	Female	Ccl22<tm1a(EUCOMM)Wtsi>	C57BL/6N;C57BL/6NTac	WT	2011-10-03	2012-01-23	16	35.3	181	14.988	166	4.006	0.182	0.9201	1000.61	0.0836	3.1173	0.0545	0.3072	14.2448	18.6739	16.3061	101.972	0.702659	55.4118	74.8355	368.166
MDNJ8.3i	M01026148	Female	Syt1<tm1a(EUCOMM)Wtsi>	C57BL/6N;C57BL/6NTac	WT	2011-12-28	2012-04-16	15.7	23.1	170	15.337	168	4.0885	0.1834	0.821	1031.13	0.0721	3.1789	0.0501	0.3129	11.3924	18.0413	10.2155	105.218	0.908284	54.603	73.68	333.916
MDRV30.1d	M01184151	Female	Farsa<tm2a(EUCOMM)Wtsi>	C57BL/6N;C57BL/6NTac	WT	2012-06-14	2012-10-03	15.9	25.1	175	15.301	171	3.7855	0.1862	0.7614	1011.79	0.0695	3.0971	0.0499	0.3195	11.2628	14.0506	13.7645	92.6541	0.226398	70.9824	82.0933	350.439
MDTX41.1g	M01274704	Female	Dmxl2<tm1a(EUCOMM)Wtsi>	C57BL/6N;C57BL/6NTac	WT	2012-09-19	2013-01-09	16	27.6	183	15.355	174	3.965	0.2169	0.6602	1067.94	0.1013	3.6344	0.0519	0.2667	14.5108	19.9955	17.2059	114.472	0.654157	65.5323	87.3757	331.17
MDTX42.2i	M01306756	Female	Dmxl2<tm1a(EUCOMM)Wtsi>	C57BL/6N;C57BL/6NTac	WT	2012-10-25	2013-02-13	15.9	25.4	177	15.241	176	4.0215	0.1855	0.8012	995.19	0.0615	3.0587	0.0466	0.3177	9.03662	19.0476	11.4525	105.798	0.896232	67.29	90.531	334.734
MDTX62.1b	M01405150	Female	Dmxl2<tm1a(EUCOMM)Wtsi>	C57BL/6N;C57BL/6NTac	WT	2013-02-07	2013-05-30	16	29.3	175	15.316	173	3.928	0.1882	0.835	991.318	0.0757	3.3795	0.0458	0.2867	10.1201	21.5798	16.0629	123.073	0.796475	72.5544	86.8499	319.773
MDUH26.2g	M01093072	Female	Xndc1<tm1a(EUCOMM)Wtsi>	C57BL/6N;C57BL/6NTac	WT	2012-03-01	2012-06-18	15.6	25.6	174	15.003	170	3.8925	0.1791	0.7866	1044.06	0.0873	3.0487	0.0528	0.3213	10.446	16.8243	15.6562	117.813	0.409802	51.8909	69.6938	287.939
MDVB46.3h	M01391113	Female	Aspm<tm1a(KOMP)Wtsi>	C57BL/6N;C57BL/6NTac	WT	2013-01-21	2013-05-13	16	24.1	175	15.051	170	4.009	0.1855	0.8316	993.807	0.0633	3.1098	0.0486	0.3171	11.0082	18.9602	11.3525	113.542	0.908042	68.4087	87.537	384.839
MDVT19.1c	M01095447	Female	Kdm7a<tm1a(EUCOMM)Wtsi>	C57BL/6N;C57BL/6NTac	WT	2012-03-08	2012-06-27	15.9	29.1	178	15.054	170	4.0015	0.1795	0.8354	1061.94	0.0679	3.0944	0.0555	0.3216	11.7002	18.4496	16.2502	95.2599	0.540007	54.7628	83.4555	388.194
MDWE25.2h	M01279077	Female	Dctn1<tm1a(EUCOMM)Wtsi>	C57BL/6N;C57BL/6NTac	WT	2012-09-24	2013-01-16	16.3	28.6	179	15.127	174	3.899	0.1861	0.8258	1005.7	0.0894	3.2356	0.0547	0.3039	11.2267	19.9957	12.7461	106.813	0.844708	58.4161	79.6038	357.193
MDWE28.1e	M01278134	Female	Dctn1<tm1a(EUCOMM)Wtsi>	C57BL/6N;C57BL/6NTac	WT	2012-09-25	2013-01-16	16.1	28.6	178	15.146	171	3.9935	0.185	0.8613	1009.48	0.0906	3.4145	0.0503	0.2894	12.5535	19.9497	8.30889	110.756	0.958728	62.8661	82.8305	326.861
MDWY43.2g	M01426566	Female	Coro1c<tm1a(KOMP)Wtsi>	C57BL/6N;C57BL/6NTac	WT	2013-02-28	2013-06-17	15.6	22.4	178	15.004	177	4.035	0.1965	0.7924	1006.25	0.0814	3.3024	0.0475	0.2968	12.3774	22.2091	14.846	135.73	0.843354	79.0141	93.9265	349.34
MDXG28.1e	M01346412	Female	Rab5c<tm1a(EUCOMM)Wtsi>	C57BL/6N;C57BL/6NTac	WT	2012-12-05	2013-03-26	15.9	21.6	176	15.017	173	3.939	0.1887	0.7959	1041.01	0.108	3.4576	0.0541	0.2804	11.151	21.239	20.452	94.075	0.3143	71.4249	80.8322	353.677
MDXG28.1f	M01346413	Female	Rab5c<tm1a(EUCOMM)Wtsi>	C57BL/6N;C57BL/6NTac	WT	2012-12-05	2013-03-26	15.9	21.1	180	14.859	172	3.8555	0.1949	0.7914	1003.21	0.1262	3.7063	0.0568	0.2636	11.938	21.722	21.074	135.025	0.4151	63.1808	74.1504	326.741
MDXJ26.3f	M01143425	Female	Myrfl<tm1a(EUCOMM)Wtsi>	C57BL/6N;C57BL/6NTac	WT	2012-05-09	2012-08-28	15.9	24.8	182	15.113	173	3.912	0.2055	0.8151	1081.86	0.0791	3.3789	0.0489	0.2874	13.3429	21.8572	11.5418	113.867	0.927106	72.8292	88.9129	345.895
MDXN26.3f	M01241666	Female	Map2k7<tm1a(EUCOMM)Wtsi>	C57BL/6N;C57BL/6NTac	WT	2012-08-15	2012-12-03	15.7	23.3	176	15.029	169	3.9725	0.1893	0.7422	1019.53	0.0901	3.2644	0.0549	0.3	10.9746	18.9206	8.90504	101.179	0.93303	65.4842	84.2173	359.246
MDXN26.3g	M01241667	Female	Map2k7<tm1a(EUCOMM)Wtsi>	C57BL/6N;C57BL/6NTac	WT	2012-08-15	2012-12-03	15.7	30.3	180	15.108	169	3.9355	0.1949	0.7675	994.637	0.0901	3.4368	0.0564	0.2838	13.0438	21.4562	7.95004	118.255	0.962399	64.8382	87.5939	326.572
MDYB29.2f	M01204904	Female	Ezr<tm2a(EUCOMM)Wtsi>	C57BL/6N;C57BL/6NTac	WT	2012-07-08	2012-10-30	16.3	25	181	15.511	174	3.8725	0.1972	0.6869	1056.23	0.0947	3.3922	0.0526	0.2874	11.7927	18.8183	12.5577	119.74	0.88062	77.6762	93.8372	297.019
MDYC40.1b	M01245246	Female	Nacad<tm1(KOMP)Wtsi>	C57BL/6N;C57BL/6NTac	WT	2012-08-26	2012-12-17	16.1	26.8	172	14.896	162	3.8715	0.1864	0.8311	1029.3	0.0854	3.2972	0.052	0.3021	10.3316	17.2905	9.43023	106.671	0.935313	55.1864	71.2946	348.92
MDYC40.1e	M01245249	Female	Nacad<tm1(KOMP)Wtsi>	C57BL/6N;C57BL/6NTac	WT	2012-08-26	2012-12-17	16.1	29.4	179	15.639	173	3.9525	0.199	0.8313	1013.81	0.087	3.4793	0.0556	0.2815	15.1033	15.1033	19.7643	120.763	0.51563	75.882	87.8958	288.403
MDYP17.3d	M01064819	Female	Ralgps2<tm1a(EUCOMM)Wtsi>	C57BL/6N;C57BL/6NTac	WT	2012-02-09	2012-05-30	15.9	25.3	179	15.489	178	4.0545	0.1819	0.7898	1023.77	0.1181	3.5623	0.0506	0.2748	12.4364	17.5317	7.18565	111.409	0.964181	66.3306	93.49	412.883
MDYQ13.3g	M01128904	Female	Fam175b<tm1a(EUCOMM)Wtsi>	C57BL/6N;C57BL/6NTac	WT	2012-04-11	2012-07-31	15.9	28.6	180	15.417	174	4.0855	0.1934	0.7853	1018.7	0.1151	3.4441	0.0546	0.2845	12.0105	22.8644	20.7018	127.272	0.612682	58.534	72.2237	301.913
MDZB20.3g	M01142802	Female	Cdkal1<tm2a(EUCOMM)Wtsi>	C57BL/6N;C57BL/6NTac	WT	2012-04-30	2012-08-20	16	23.3	179	15.379	170	3.9945	0.1946	0.7505	1054.57	0.0859	3.2306	0.0535	0.3048	10.669	19.1579	13.7192	102.702	0.786525	61.1896	82.9862	398.98
MDZW39.2g	M01564910	Female	Adcy2<tm1a(KOMP)Wtsi>	C57BL/6N;C57BL/6NTac	WT	2013-07-28	2013-11-20	16.4	22.6	169	14.744	167	3.9655	0.1781	0.8236	1046.82	0.0764	3.2369	0.0477	0.3089	12.8222	17.3877	10.226	98.4481	0.890588	62.8348	81.0229	338.216
MEAC31.3i	M01215033	Female	Actr6<tm1a(EUCOMM)Wtsi>	C57BL/6N;C57BL/6NTac	WT	2012-07-18	2012-11-07	16	26.7	183	15.306	170	4.1595	0.1893	0.8083	1036.68	0.0687	3.0958	0.0511	0.3208	11.366	19.6627	18.4687	118.515	0.488261	60.0507	78.1566	341.781
MEAC31.3j	M01215034	Female	Actr6<tm1a(EUCOMM)Wtsi>	C57BL/6N;C57BL/6NTac	WT	2012-07-18	2012-11-07	16	23.5	181	15.383	173	4.0985	0.1895	0.7902	1007.73	0.0987	3.1928	0.0541	0.3074	11.6522	18.8386	13.4662	113.959	0.836951	60.1055	78.5919	291.857
MEAV42.4e	M01491369	Female	Ralgapb<tm1a(KOMP)Wtsi>	C57BL/6N;C57BL/6NTac	WT	2013-05-14	2013-09-04	16.1	24.5	173	15.224	170	3.984	0.1835	0.8017	993.162	0.0641	3.0903	0.0481	0.3155	14.0714	17.6541	12.331	84.8736	0.782981	54.5896	69.5018	258.37
MEBN24.1c	M01136693	Female	Irf7<tm1(KOMP)Wtsi>	C57BL/6N;C57BL/6NTac	WT	2012-04-22	2012-08-15	16.4	26	174	15.355	169	4.045	0.1832	0.8561	1001	0.0581	3.2064	0.0458	0.3042	15.3261	21.1507	17.5975	121.532	0.661601	52.1749	77.7615	328.451
MEBN24.1e	M01136695	Female	Irf7<tm1(KOMP)Wtsi>	C57BL/6N;C57BL/6NTac	WT	2012-04-22	2012-08-15	16.4	33.6	172	15.094	166	3.92	0.1764	0.7957	1017.5	0.055	2.7952	0.0487	0.3549	14.2097	19.1185	17.8677	109.52	0.546033	46.2375	70.622	211.715
MEBV21.1d	M01095185	Female	Fbxo7<tm1a(EUCOMM)Wtsi>	C57BL/6N;C57BL/6NTac	WT	2012-03-12	2012-07-02	16	22.3	173	14.904	167	3.896	0.1766	0.8104	1027.64	0.0661	3.2322	0.047	0.3004	11.5745	17.4402	15.8877	106.517	0.584634	54.7398	74.7826	299.41
MEBY21.2g	M01057833	Female	Arhgef7<tm1a(EUCOMM)Wtsi>	C57BL/6N;C57BL/6NTac	WT	2012-01-30	2012-05-22	16.1	25.5	181	15.122	169	4.0235	0.1889	0.7865	1134.48	0.0794	3.2772	0.055	0.2929	13.0842	18.4181	15.773	109.772	0.678862	56.5928	77.6635	304.899
MEBY34.1a	M01156430	Female	Arhgef7<tm1a(EUCOMM)Wtsi>	C57BL/6N;C57BL/6NTac	WT	2012-05-19	2012-09-04	15.4	26.4	181	15.227	168	4.0245	0.1961	0.7826	1142.53	0.0772	3.3744	0.0516	0.2934	12.374	20.2	8.459	119.487	0.9616	62.3063	76.9514	293.14
MECS44.1f	M01458914	Female	1700042B14Rik<tm1a(KOMP)Wtsi>	C57BL/6N;C57BL/6NTac	WT	2013-04-09	2013-07-29	15.9	24.3	176	15.279	170	3.944	0.1857	0.8322	1019.62	0.0868	3.2114	0.0498	0.3062	12.9248	20.2401	18.436	112.573	0.62835	72.2507	78.9631	312.222
MECS46.1b	M01459008	Female	1700042B14Rik<tm1a(KOMP)Wtsi>	C57BL/6N;C57BL/6NTac	WT	2013-04-07	2013-07-29	16.1	23.5	175	15.224	173	3.9365	0.1837	0.7885	1029.3	0.1012	3.4176	0.0545	0.2838	9.87216	16.7995	11.3121	103.012	0.843482	68.5731	84.2748	292.359
MEDH29.1i	M01226544	Female	Pdxk<tm1a(EUCOMM)Wtsi>	C57BL/6N;C57BL/6NTac	WT	2012-07-30	2012-11-19	16	23.5	175	15.348	173	3.9855	0.1734	0.8712	1018.52	0.0745	3.2865	0.0507	0.2933	10.8445	19.1412	10.7203	113.023	0.908535	66.2952	91.2284	372.282
MEDS17.1g	M01123334	Female	Ccdc160<tm1a(EUCOMM)Wtsi>	C57BL/6N;C57BL/6NTac	WT	2012-04-09	2012-07-31	16.1	29	177	15.386	168	4.0005	0.1824	0.8098	1005.06	0.0886	3.5164	0.0504	0.2785	12.9369	17.949	7.70407	110.4	0.95836	55.3484	77.2134	297.314
MEEN49.1d	M01311323	Female	Creb3l1<tm1e(EUCOMM)Wtsi>	C57BL/6N;C57BL/6NTac	WT	2012-10-27	2013-02-13	15.6	24	176	15.373	169	4.1185	0.1921	0.8162	1028.66	0.0933	3.4384	0.0543	0.2858	14.028	19.749	19.2649	111.288	0.478687	50.633	67.4282	313.483
MEFC31.1e	M01450108	Female	Os9<tm1a(EUCOMM)Wtsi>	C57BL/6N;C57BL/6NTac	WT	2013-03-25	2013-07-15	16	24.4	178	15.593	170	4.1495	0.1979	0.7501	1030.96	0.0845	2.9953	0.0576	0.3298	13.5664	20.2536	16.8074	107.079	0.672962	55.4025	67.5774	207.629
MEFV28.3e	M01167395	Female	Gpr107<tm1a(KOMP)Wtsi>	C57BL/6N;C57BL/6NTac	WT	2012-05-29	2012-09-19	16.1	29.2	173	15.092	169	3.979	0.1784	0.8369	1055.67	0.0635	3.1157	0.0486	0.3123	12.0118	19.1663	14.1303	109.536	0.785442	60.2795	78.7741	323.781
MEFV28.3f	M01167396	Female	Gpr107<tm1a(KOMP)Wtsi>	C57BL/6N;C57BL/6NTac	WT	2012-05-29	2012-09-19	16.1	28.4	175	15.377	172	4.031	0.1774	0.8731	1031.33	0.1039	3.4	0.0525	0.2884	10.1001	21.2213	20.4443	114.275	0.498923	66.9758	87.4512	359.344
MEFV56.1f	M01480915	Female	Gpr107<tm1a(KOMP)Wtsi>	C57BL/6N;C57BL/6NTac	WT	2013-05-01	2013-08-22	16.2	24.6	176	15.053	169	4.0585	0.1943	0.7779	1017.41	0.0892	3.3341	0.0549	0.2894	11.9783	21.2793	14.6405	126.835	0.86543	67.9656	87.6501	340.718
MEFV58.1c	M01482125	Female	Gpr107<tm1a(KOMP)Wtsi>	C57BL/6N;C57BL/6NTac	WT	2013-05-01	2013-08-22	16.2	23.2	177	15.196	172	3.941	0.194	0.6988	1032.07	0.0766	3.1216	0.0495	0.3135	12.6659	22.0833	12.4915	122.948	0.886816	66.7075	82.9716	295.006
MEFW34.2d	M01543455	Female	Setd5<tm1a(EUCOMM)Wtsi>	C57BL/6N;C57BL/6NTac	WT	2013-07-09	2013-10-30	16.1	21.7	174	15.186	168	3.8395	0.1845	0.774	1019.99	0.1024	3.6048	0.0527	0.2678	11.109	16.657	16.119	81.152	0.436	64.785	82.217	311.09
MEFW49.1c	M01670124	Female	Setd5<tm1a(EUCOMM)Wtsi>	C57BL/6N;C57BL/6NTac	WT	2013-11-20	2014-03-10	15.8w (at death)	24.8	176	14.71	170	3.964	0.1921	0.7367	1020.36	0.096	3.4918	0.0539	0.2817	10.7604	17.3693	7.72374	91.1019	0.951205	68.729	77.232	245.867
MEFW54.1h	M01666055	Female	Setd5<tm1a(EUCOMM)Wtsi>	C57BL/6N;C57BL/6NTac	WT	2013-11-18	2014-03-10	16.1w (at death)	21.4	173	14.9	166	3.977	0.1866	0.7842	986.892	0.0985	3.5817	0.0525	0.2731	10.6253	17.7756	9.43001	97.5965	0.914423	53.518	64.536	269.242
MEHD23.1g	M01349395	Female	Cnbd1<tm1a(EUCOMM)Wtsi>	C57BL/6N;C57BL/6NTac	WT	2012-12-11	2013-04-04	16.3	26.3	179	15.325	170	4.202	0.1902	0.7379	1004.13	0.0743	3.2563	0.0498	0.2999	11.538	18.885	7.735	98.782	0.9563	60.7215	76.8939	326.025
MEHD23.1h	M01349396	Female	Cnbd1<tm1a(EUCOMM)Wtsi>	C57BL/6N;C57BL/6NTac	WT	2012-12-11	2013-04-04	16.3	22.7	173	14.95	167	4.0585	0.1864	0.7394	1000.63	0.0833	3.4705	0.0518	0.2813	10.798	20.671	13.804	122.694	0.7939	61.52	69.8181	281.478
MEJQ25.1h	M01442849	Female	Prame<tm1a(KOMP)Wtsi>	C57BL/6N;C57BL/6NTac	WT	2013-03-25	2013-07-15	16	25	176	15.383	170	4.056	0.1904	0.7726	1004.96	0.0806	3.3648	0.0489	0.2907	11.6472	19.4888	7.32344	109.722	0.972217	72.6116	90.684	404.433
MELE31.1c	M01364178	Female	Rundc1<tm1a(EUCOMM)Wtsi>	C57BL/6N;C57BL/6NTac	WT	2012-12-31	2013-04-25	16.4	27.5	177	14.881	168	3.864	0.1886	0.8181	996.942	0.0903	2.9795	0.0577	0.3311	12.5651	21.9059	21.8951	114.391	0.429569	59.939	77.7176	273.38
MELE32.1j	M01364175	Female	Rundc1<tm1a(EUCOMM)Wtsi>	C57BL/6N;C57BL/6NTac	WT	2012-12-26	2013-04-15	15.7	22.7	172	14.981	172	3.973	0.1793	0.8019	1038.89	0.0884	3.3535	0.0549	0.2959	11.8	19.776	8.3	119.478	0.9435	71.894	84.2492	349.607
MELE34.1g	M01364215	Female	Rundc1<tm1a(EUCOMM)Wtsi>	C57BL/6N;C57BL/6NTac	WT	2012-12-27	2013-04-15	15.6	27.4	178	15.024	173	3.905	0.1889	0.7621	1027.37	0.0908	3.4212	0.0496	0.2854	9.116	18.118	18.091	117.183	0.4894	55.7527	70.1582	315.508
MEMX12.1f	M01288384	Female	Sh2d5<tm1a(EUCOMM)Wtsi>	C57BL/6N;C57BL/6NTac	WT	2012-10-03	2013-01-22	15.9	26.8	181	15.165	172	4.0175	0.2023	0.7656	989.29	0.082	3.1054	0.0558	0.3166	14.7039	19.4	8.99561	98.13	0.937269	54.5738	77.3084	275.751
MEPZ28.1d	M01415478	Female	Ssbp1<tm1a(KOMP)Wtsi>	C57BL/6N;C57BL/6NTac	WT	2013-02-20	2013-06-12	16	22	176	14.501	169	3.766	0.1902	0.7263	1023.5	0.0997	3.5877	0.0508	0.2711	14.96	19.5919	12.4661	119.05	0.816858	64.2591	83.0215	309.025
MEPZ30.4g	M01491937	Female	Ssbp1<tm1a(KOMP)Wtsi>	C57BL/6N;C57BL/6NTac	WT	2013-05-19	2013-09-11	16.4	19.8	171	14.539	166	3.841	0.1768	0.7498	1002.11	0.068	3.1612	0.0518	0.3143	9.09528	16.2112	8.03717	88.2336	0.943857	57.1029	73.8179	283.53
MEPZ33.1d	M01491962	Female	Ssbp1<tm1a(KOMP)Wtsi>	C57BL/6N;C57BL/6NTac	WT	2013-05-19	2013-09-11	16.4	22.9	176	14.796	170	3.798	0.1785	0.7972	1010.4	0.0843	3.0909	0.0539	0.3149	13.6334	20.7795	11.4439	126.846	0.901431	62.5058	83.0461	334.463
MEQF15.1h	M01158607	Female	Ninj2<tm1a(KOMP)Wtsi>	C57BL/6N;C57BL/6NTac	WT	2012-05-18	2012-09-04	15.6	23.6	176	15.018	168	3.91	0.1843	0.7898	1049.96	0.0677	3.2057	0.0485	0.3054	11.1995	18.7079	14.052	113.724	0.761135	57.281	82.2349	330.435
MEQJ14.1g	M01155955	Female	Erp44<tm1a(KOMP)Wtsi>	C57BL/6N;C57BL/6NTac	WT	2012-05-20	2012-09-10	16.1	24.4	177	15.573	175	4.013	0.1957	0.794	1001.09	0.0933	3.4852	0.0486	0.2814	12.5531	17.2659	9.8663	92.1411	0.915886	71.0362	88.5203	402.718
MEQK20.1f	M01307333	Female	Pop4<tm1a(EUCOMM)Wtsi>	C57BL/6N;C57BL/6NTac	WT	2012-11-01	2013-02-20	15.9	27.2	175	15.089	166	3.913	0.1986	0.7718	1088.5	0.0567	2.7081	0.0563	0.3561	12.8786	21.753	12.9101	119.453	0.888919	55.9067	70.3412	342.169
MEQK20.1g	M01307334	Female	Pop4<tm1a(EUCOMM)Wtsi>	C57BL/6N;C57BL/6NTac	WT	2012-11-01	2013-02-20	15.9	22.4	173	15.079	169	3.936	0.1817	0.7847	1002.66	0.0643	2.8469	0.0522	0.354	10.691	17.2219	9.30343	100.44	0.916848	59.0496	72.1384	269.063
MEQT17.1d	M01159032	Female	Wdr59<tm1a(EUCOMM)Wtsi>	C57BL/6N;C57BL/6NTac	WT	2012-05-21	2012-09-10	16	24.6	178	15.225	169	3.9155	0.2019	0.727	1056.6	0.0805	3.2921	0.0506	0.2983	13.1371	16.1452	15.6595	111.548	0.235924	69.9192	82.3708	346.757
MEQX87.1d	M01670678	Female	Slc20a2<tm1a(EUCOMM)Wtsi>	C57BL/6N;C57BL/6NTac	WT	2013-11-24	2014-03-17	16.3w (at death)	28.7	178	15.28	169	4.048	0.1892	0.83	992.056	0.0781	3.1163	0.0535	0.3129	13.161	19.7389	17.6474	105.534	0.597548	60.332	70.2625	249.085
MEQX87.1f	M01670680	Female	Slc20a2<tm1a(EUCOMM)Wtsi>	C57BL/6N;C57BL/6NTac	WT	2013-11-24	2014-03-17	16.3w (at death)	25.6	175	14.938	167	4.006	0.1824	0.7902	987.446	0.0771	3.1026	0.0523	0.3173	11.0131	17.786	6.3677	92.0195	0.970851	56.9805	70.161	274.532
MERM17.1i	M01174609	Female	Dcdc2c<tm1a(KOMP)Wtsi>	C57BL/6N;C57BL/6NTac	WT	2012-06-04	2012-09-24	16	24.1	175	15.36	174	4.083	0.1886	0.8121	1139.94	0.0717	3.1813	0.0522	0.3065	11.561	18.803	10.449	101.966	0.9067	75.6383	93.9493	354.711
MERM18.1e	M01174622	Female	Dcdc2c<tm1a(KOMP)Wtsi>	C57BL/6N;C57BL/6NTac	WT	2012-06-04	2012-09-24	16	25.7	175	15.111	172	3.8265	0.1954	0.7463	1052.72	0.0903	3.4559	0.0498	0.2842	10.4845	13.9156	13.6157	93.711	0.126117	69.9969	93.3311	363.276
MERP18.2j	M01209015	Female	Dsg1b<tm1a(KOMP)Wtsi>	C57BL/6N;C57BL/6NTac	WT	2012-07-08	2012-10-30	16.3	24.6	171	15.261	171	3.9775	0.1817	0.7733	1066.83	0.0633	3.009	0.0483	0.3296	11.5285	15.7829	15.2873	93.0085	0.398082	48.4537	64.4511	279.451
METC63.3i	M01767241	Female	Hbs1l<tm1a(KOMP)Wtsi>	C57BL/6N;C57BL/6NTac	WT	2014-03-12	2014-07-02	16	24.9	178	15.465	177	4.005	0.1851	0.7965	1005.59	0.0817	3.4244	0.0511	0.2849	11.8887	17.8783	9.78184	104.03	0.913631	78.4818	92.5085	334.637
MEVA17.1b	M01264809	Female	Akt1s1<tm1a(EUCOMM)Wtsi>	C57BL/6N;C57BL/6NTac	WT	2012-09-10	2013-01-03	16.4	27.5	175	14.998	166	3.9425	0.1904	0.8186	1108.23	0.0804	3.5078	0.0497	0.2748	12.5492	19.2201	12.8188	105.529	0.823141	49.0314	63.1082	275.86
MEVA17.1c	M01264810	Female	Akt1s1<tm1a(EUCOMM)Wtsi>	C57BL/6N;C57BL/6NTac	WT	2012-09-10	2013-01-03	16.4	25.6	177	15.013	167	3.8295	0.1838	0.7935	1093.84	0.0815	3.2039	0.0494	0.3058	11.417	20.5736	18.1926	112.778	0.659585	58.5451	69.7919	290.353
MEVQ14.1d	M01224330	Female	Atp5f1<tm1a(EUCOMM)Wtsi>	C57BL/6N;C57BL/6NTac	WT	2012-07-27	2012-11-14	15.7	29.4	175	15.402	172	3.9915	0.1921	0.891	1012.25	0.0708	3.1089	0.055	0.3204	11.8468	23.0121	15.5707	126.577	0.810559	60.8884	72.436	295.818
MEVW25.1b	M01453870	Female	Ankrd9<tm1(KOMP)Wtsi>	C57BL/6N;C57BL/6NTac	WT	2013-04-02	2013-07-22	15.9	25.3	176	14.963	172	4.042	0.1845	0.8075	1013.72	0.0724	3.2614	0.0521	0.2971	11.5696	18.2815	11.6904	120.836	0.898556	62.258	77.9204	317.047
MEVW25.1c	M01453871	Female	Ankrd9<tm1(KOMP)Wtsi>	C57BL/6N;C57BL/6NTac	WT	2013-04-02	2013-07-22	15.9	27.9	181	15.249	172	3.9635	0.1935	0.8393	1035.57	0.0964	3.2901	0.0567	0.2971	13.2297	20.3578	10.2864	100.15	0.925804	72.3227	88.4526	368.549
MEXC38.2e	M01621360	Female	Vps33b<tm1a(EUCOMM)Wtsi>	C57BL/6N;C57BL/6NTac	WT	2013-10-03	2014-01-22	15.9	24	175	15.108	166	3.998	0.1893	0.7656	985.878	0.0512	2.9181	0.0478	0.3394	10.3603	17.5496	8.88786	110.512	0.949651	50.72	75.4322	280.897
MEXC39.1f	M01583759	Female	Vps33b<tm1a(EUCOMM)Wtsi>	C57BL/6N;C57BL/6NTac	WT	2013-08-19	2013-12-12	16.4	24.3	178	15.032	171	3.9975	0.1847	0.8971	999.432	0.0989	3.4749	0.0554	0.2773	10.2117	20.3642	10.7025	107.496	0.920313	61.1445	76.0152	284.876
MEXC39.1h	M01588528	Female	Vps33b<tm1a(EUCOMM)Wtsi>	C57BL/6N;C57BL/6NTac	WT	2013-08-19	2013-12-12	16.4	22.3	174	14.824	168	3.981	0.1855	0.7758	999.985	0.0593	2.663	0.0553	0.3735	11.2553	16.0179	15.6209	97.2729	0.356462	57.1747	74.1016	305.807
MEXC40.1e	M01642569	Female	Vps33b<tm1a(EUCOMM)Wtsi>	C57BL/6N;C57BL/6NTac	WT	2013-10-28	2014-02-17	16.1	24.3	178	15.563	173	3.9745	0.1928	0.8072	992.885	0.0784	3.2389	0.0509	0.2981	12.6034	22.4033	10.1846	124.509	0.936753	73.849	87.0725	328.782
MEXC42.1g	M01642601	Female	Vps33b<tm1a(EUCOMM)Wtsi>	C57BL/6N;C57BL/6NTac	WT	2013-10-28	2014-02-17	16.1	23.7	174	15.336	174	3.9315	0.1929	0.7933	1001.92	0.0643	3.3412	0.0449	0.2992	11.524	20.6442	15.4528	98.1368	0.815896	67.4652	91.0996	329.857
MEXT19.1f	M01224309	Female	2210010C04Rik<tm1a(KOMP)Wtsi>	C57BL/6N;C57BL/6NTac	WT	2012-07-28	2012-11-14	15.6	24.3	177	14.886	171	3.7635	0.1904	0.7984	1024.88	0.0813	3.274	0.051	0.3011	10.3463	19.8262	18.909	107.644	0.464473	67.6012	81.4919	369.369
MEXX20.2j	M01334609	Female	Def6<tm1a(EUCOMM)Wtsi>	C57BL/6N;C57BL/6NTac	WT	2012-11-22	2013-03-11	15.6	23.4	175	15.146	168	4.068	0.1753	0.7892	967.438	0.0831	3.1644	0.0571	0.3121	10.4916	15.0847	7.04081	100.9	0.95706	60.0468	74.0944	295.071
MEYX27.3i	M01465210	Female	1110037F02Rik<tm1a(KOMP)Wtsi>	C57BL/6N;C57BL/6NTac	WT	2013-04-15	2013-08-05	16	21.3	173	14.996	169	3.9505	0.184	0.8081	1002.01	0.083	3.1972	0.0513	0.3105	12.5855	20.4548	14.7307	127.274	0.829554	73.1497	77.6573	271.62
MEYX27.3k	M01465212	Female	1110037F02Rik<tm1a(KOMP)Wtsi>	C57BL/6N;C57BL/6NTac	WT	2013-04-15	2013-08-05	16	23	177	15.137	168	4.046	0.2004	0.8251	1012.25	0.0797	3.3801	0.0518	0.2913	12.9172	20.5376	15.6043	115.112	0.768077	68.1107	76.1108	288.199
MEYX30.2d	M01483520	Female	1110037F02Rik<tm1a(KOMP)Wtsi>	C57BL/6N;C57BL/6NTac	WT	2013-05-07	2013-08-28	16.1	28.9	174	15.024	170	3.989	0.1911	0.8311	1001.37	0.0962	3.3879	0.0544	0.2854	10.7632	20.416	13.4728	114.325	0.840185	70.9156	85.2167	335.203
MEYX30.2f	M01483522	Female	1110037F02Rik<tm1a(KOMP)Wtsi>	C57BL/6N;C57BL/6NTac	WT	2013-05-07	2013-08-28	16.1	24.8	175	15.281	171	3.995	0.1885	0.8127	1005.15	0.0798	3.4444	0.0488	0.2796	12.441	19.1709	9.35691	104.06	0.923844	72.1923	87.5938	327.45
MEZD21.1i	M01393907	Female	Dip2a<tm2a(KOMP)Wtsi>	C57BL/6N;C57BL/6NTac	WT	2013-01-28	2013-05-20	16	24.6	176	15.043	166	3.9885	0.1879	0.7789	1015.2	0.0985	3.6623	0.0496	0.2639	11.9686	19.2106	14.7714	114.226	0.788813	55.2321	69.4881	284.226
MEZD21.1j	M01393908	Female	Dip2a<tm2a(KOMP)Wtsi>	C57BL/6N;C57BL/6NTac	WT	2013-01-28	2013-05-20	16	24	173	15.013	161	3.824	0.1803	0.805	1006.99	0.0823	3.2559	0.0521	0.3	11.7655	17.2534	8.17946	103.987	0.946034	53.3315	62.3282	270.753
MFAJ36.1h	M01504185	Female	Dusp5<tm1a(KOMP)Wtsi>	C57BL/6N;C57BL/6NTac	WT	2013-05-28	2013-09-18	16.1	22.6	177	14.882	167	3.9315	0.191	0.757	989.197	0.0754	3.4507	0.0502	0.2841	11.7062	18.3614	17.9311	94.7236	0.435719	61.6717	76.3526	363.133
MFBX18.3i	M01531942	Female	3300002A11Rik<tm1a(KOMP)Wtsi>	C57BL/6N;C57BL/6NTac	WT	2013-06-28	2013-10-17	15.9	20.8	169	15.033	166	3.9355	0.1758	0.8292	992.056	0.1014	3.6253	0.0529	0.2687	11.528	18.647	9.413	105.311	0.9214	64.088	79.414	370.8
MFBX18.3j	M01531943	Female	3300002A11Rik<tm1a(KOMP)Wtsi>	C57BL/6N;C57BL/6NTac	WT	2013-06-28	2013-10-17	15.9	22.4	172	14.918	163	3.9025	0.1831	0.8116	994.453	0.0854	3.1401	0.0551	0.3201	9.281	17.662	10.43	77.063	0.8786	60.267	74.767	320.13
MFCA25.3g	M01438835	Female	Ccdc24<tm1a(KOMP)Wtsi>	C57BL/6N;C57BL/6NTac	WT	2013-03-21	2013-07-10	15.9	23.3	175	14.982	169	4.0475	0.1793	0.7903	1003.21	0.0814	3.1902	0.0538	0.3058	10.7763	17.9396	13.8709	111.216	0.805364	67.0545	76.4143	330.044
MFCA25.3h	M01438836	Female	Ccdc24<tm1a(KOMP)Wtsi>	C57BL/6N;C57BL/6NTac	WT	2013-03-21	2013-07-10	15.9	23.6	175	15.383	174	3.982	0.1828	0.8142	998.417	0.0617	2.9155	0.0473	0.3341	13.2011	19.7047	18.0169	131.374	0.617214	75.6702	84.8849	334.366
MFDF27.1g	M01417466	Female	1700008O03Rik<tm1a(KOMP)Wtsi>	C57BL/6N;C57BL/6NTac	WT	2013-02-20	2013-06-12	16	26.5	182	15.61	170	4.0875	0.1934	0.7066	993.531	0.1137	3.3904	0.056	0.2897	11.9588	21.3393	11.4064	112.839	0.888424	51.7842	69.0411	243.969
MFDK41.1g	M01473589	Female	Ngrn<tm1a(KOMP)Wtsi>	C57BL/6N;C57BL/6NTac	WT	2013-04-26	2013-08-14	15.7	23	174	14.882	168	3.884	0.186	0.7956	1011.69	0.0641	2.8906	0.0597	0.3409	11.1568	18.9844	13.4284	103.243	0.797065	60.9775	76.6322	269.37
MFDK41.1i	M01473591	Female	Ngrn<tm1a(KOMP)Wtsi>	C57BL/6N;C57BL/6NTac	WT	2013-04-26	2013-08-14	15.7	22.1	172	14.71	168	3.912	0.1803	0.7938	992.056	0.0899	3.4759	0.0513	0.2786	11.3052	17.5611	7.0182	113.58	0.965314	57.4085	75.5253	314.229
MFDS32.1h	M01490024	Female	Nhp2<tm1a(KOMP)Wtsi>	C57BL/6N;C57BL/6NTac	WT	2013-05-12	2013-09-04	16.4	24	172	14.453	167	3.8265	0.1752	0.8203	1002.11	0.0822	3.3563	0.0476	0.2874	11.2523	16.8899	16.2105	90.4216	0.418976	67.3007	72.9955	323.686
MFEE43.2c	M01573418	Female	Ogdh<tm1e(KOMP)Wtsi>	C57BL/6N;C57BL/6NTac	WT	2013-08-12	2013-12-04	16.3	23.6	178	15.411	170	3.8695	0.1916	0.7756	970.665	0.0895	3.3511	0.0521	0.2946	13.1266	19.3781	11.7203	102.185	0.890294	62.8871	76.3422	290.494
MFEE43.2d	M01573419	Female	Ogdh<tm1e(KOMP)Wtsi>	C57BL/6N;C57BL/6NTac	WT	2013-08-12	2013-12-04	16.3	23.3	175	15.279	170	3.8945	0.1831	0.7938	1007.91	0.0905	3.2296	0.0546	0.3115	11.9571	16.9928	8.52783	103.816	0.945185	54.4611	68.0773	227.499
MFET24.1b	M01408062	Female	Crb2<tm1a(KOMP)Wtsi>	C57BL/6N;C57BL/6NTac	WT	2013-02-10	2013-06-03	16.1	25.7	176	15.122	169	3.905	0.1956	0.761	1024.14	0.0706	3.0081	0.0528	0.3268	13.3225	19.0742	13.3773	116.699	0.806669	50.2466	70.832	296.26
MFET27.1e	M01408070	Female	Crb2<tm1a(KOMP)Wtsi>	C57BL/6N;C57BL/6NTac	WT	2013-02-10	2013-06-03	16.1	24.1	177	15.072	168	3.939	0.1895	0.8102	1023.86	0.0693	3.17	0.0534	0.3116	13.3918	21.2728	12.0132	128.418	0.892727	51.525	74.507	304.06
MFET33.4g	M01575117	Female	Crb2<tm1a(KOMP)Wtsi>	C57BL/6N;C57BL/6NTac	WT	2013-08-06	2013-11-27	16.1	26.4	170	14.729	167	3.8985	0.1803	0.8086	1028.75	0.0911	3.392	0.0557	0.2864	10.8593	18.8015	10.5153	110.256	0.892708	49.6119	65.5067	266.246
MFET41.1f	M01567194	Female	Crb2<tm1a(KOMP)Wtsi>	C57BL/6N;C57BL/6NTac	WT	2013-08-05	2013-11-27	16.3	25.2	175	14.483	163	3.93	0.1801	0.8383	1026.72	0.0973	3.4545	0.053	0.2818	11.1958	18.7496	18.3976	101.431	0.47166	50.3066	72.2543	337.744
MFFN28.1e	M01437082	Female	Atp8b2<tm1a(KOMP)Wtsi>	C57BL/6N;C57BL/6NTac	WT	2013-03-13	2013-07-03	16	22.6	174	15.058	169	3.885	0.1907	0.7313	1041.94	0.0963	3.6859	0.0474	0.2657	9.87206	18.4867	10.7414	109.649	0.884621	62.1135	78.8417	346.914
MFGR45.2i	M01709347	Female	Col4a3bp<tm1a(KOMP)Wtsi>	C57BL/6N;C57BL/6NTac	WT	2014-01-04	2014-04-24	15.8w (at death)	26	173	15.128	167	4.0045	0.1778	0.7715	1005.7	0.0832	3.0256	0.0547	0.3261	7.64536	16.7353	5.69118	86.3878	0.976447	59.5295	75.196	318.598
MFGT18.1c	M01339874	Female	Fgd4<tm1a(EUCOMM)Wtsi>	C57BL/6N;C57BL/6NTac	WT	2012-11-27	2013-03-20	16.1	20.2	173	13.858	165	3.781	0.18	0.7665	1035.02	0.0645	2.9446	0.0507	0.3336	9.882	18.087	15.989	113.76	0.4559	58.3604	69.8299	327.675
MFGT18.1d	M01339875	Female	Fgd4<tm1a(EUCOMM)Wtsi>	C57BL/6N;C57BL/6NTac	WT	2012-11-27	2013-03-20	16.1	23	174	14.865	169	3.893	0.1792	0.858	1009.67	0.077	3.3448	0.0512	0.2894	9.486	20.066	9.137	106.011	0.9287	63.7193	73.6123	305.379
MFGX17.2e	M01376350	Female	Abracl<tm1e(KOMP)Wtsi>	C57BL/6N;C57BL/6NTac	WT	2013-01-07	2013-05-01	16.3	23.7	182	15.435	176	3.94	0.1908	0.7983	1030.78	0.0931	3.3907	0.0554	0.2901	11.231	21.357	21.02	124	0.5211	64.5837	75.7779	314.884
MFHR19.3g	M01434614	Female	Zfp791<tm1a(KOMP)Wtsi>	C57BL/6N;C57BL/6NTac	WT	2013-03-10	2013-07-03	16.4	24.1	175	14.791	173	3.9095	0.1797	0.8869	1019.99	0.0778	3.4135	0.0481	0.2857	12.3297	20.4343	9.60988	112.171	0.944945	64.4634	78.5958	256.004
MFHW39.1e	M01518308	Female	Med22<tm1a(EUCOMM)Wtsi>	C57BL/6N;C57BL/6NTac	WT	2013-06-13	2013-10-03	16	31.2	177	15.243	168	3.8825	0.201	0.8188	1005.15	0.1027	3.3271	0.0536	0.2922	13.786	20.476	13.985	101.478	0.7958	55.834	78.145	289.09
MFHW60.3e	M01607258	Female	Med22<tm1a(EUCOMM)Wtsi>	C57BL/6N;C57BL/6NTac	WT	2013-09-18	2014-01-08	16	23.2	171	14.786	167	3.815	0.1742	0.8243	973.708	0.077	3.0146	0.0497	0.3274	11.4697	18.1885	11.503	106.428	0.863088	56.6404	68.1007	304.599
MFHW60.3f	M01607259	Female	Med22<tm1a(EUCOMM)Wtsi>	C57BL/6N;C57BL/6NTac	WT	2013-09-18	2014-01-08	16	27	177	15.355	172	3.894	0.1832	0.7898	972.97	0.0892	3.1979	0.0536	0.3119	11.0233	17.4701	10.1382	82.1606	0.897115	67.2655	83.6803	289.225
MFJX33.1f	M01718243	Female	Trub2<tm2a(EUCOMM)Wtsi>	C57BL/6N;C57BL/6NTac	WT	2014-01-19	2014-05-12	16.2	26.5	174	15.086	167	3.945	0.1813	0.7899	1103.25	0.0711	3.0456	0.0543	0.3277	9.4053	18.389	10.1946	96.7	0.889182	57.6419	71.0288	220.926
MFJX33.1g	M01718244	Female	Trub2<tm2a(EUCOMM)Wtsi>	C57BL/6N;C57BL/6NTac	WT	2014-01-19	2014-05-12	16.2	24.9	180	15.449	176	4.049	0.2018	0.7603	1022.11	0.0905	3.43	0.057	0.2836	11.6181	19.7575	15.1181	98.6821	0.780713	63.4189	81.1888	283.657
MFKN22.2h	M01556011	Female	Dpy30<tm1a(KOMP)Wtsi>	C57BL/6N;C57BL/6NTac	WT	2013-07-24	2013-11-13	16	23	174	15.148	165	3.975	0.1798	0.7927	1019.07	0.0775	3.2093	0.0484	0.3082	11.551	16.306	9.432	71.655	0.8913	60.977	73.244	256.51
MFKX26.3k	M01552033	Female	Tram2<tm1a(KOMP)Wtsi>	C57BL/6N;C57BL/6NTac	WT	2013-07-17	2013-11-06	16	23.7	175	15.237	174	3.9055	0.1884	0.7706	962.644	0.0837	3.0439	0.0622	0.3218	12.3208	19.7112	14.3246	109.918	0.815452	78.241	93.5334	339.935
MFKX27.4e	M01552045	Female	Tram2<tm1a(KOMP)Wtsi>	C57BL/6N;C57BL/6NTac	WT	2013-07-18	2013-11-06	15.9	28.2	180	15.559	175	3.9645	0.1926	0.848	995.928	0.0943	3.2248	0.0601	0.3056	12.4747	21.3388	17.8479	116.957	0.692585	79.8725	95.387	357.685
MFNY16.4f	M01504402	Female	Mob3b<tm1a(KOMP)Wtsi>	C57BL/6N;C57BL/6NTac	WT	2013-05-26	2013-09-18	16.4	26	177	15.339	173	3.912	0.1949	0.7447	1028.84	0.0671	3.3074	0.0484	0.301	11.6998	19.2821	18.2113	104.481	0.603129	67.8909	82.7747	305.779
MFRT10.1c	M01552901	Female	Mrm1<tm2a(EUCOMM)Wtsi>	C57BL/6N;C57BL/6NTac	WT	2013-07-29	2013-11-20	16.3	23.5	173	15.355	176	3.901	0.1951	0.8052	1030.13	0.0866	3.209	0.0545	0.3064	12.5262	20.328	16.4208	111.496	0.751383	74.8716	95.9681	364.012
MFSY34.3f	M01710833	Female	Nup85<tm1a(KOMP)Wtsi>	C57BL/6N;C57BL/6NTac	WT	2014-01-13	2014-05-06	16.2	23.9	177	15.506	173	4.008	0.1937	0.7656	975.736	0.0827	3.1669	0.0563	0.3115	11.3784	20.4808	10.466	117.591	0.924565	68.2618	89.6745	316.204
MFSY34.3g	M01710834	Female	Nup85<tm1a(KOMP)Wtsi>	C57BL/6N;C57BL/6NTac	WT	2014-01-13	2014-05-06	16.2	23.6	172	14.634	167	3.905	0.1821	0.7756	1054.38	0.0829	2.9435	0.0573	0.3421	12.1876	19.2699	12.5575	102.215	0.82731	75.1056	89.4137	320.801
MFTF24.4d	M01640225	Female	N6amt2<tm1a(EUCOMM)Wtsi>	C57BL/6N;C57BL/6NTac	WT	2013-10-25	2014-02-12	15.8	27.7	180	15.43	173	3.9985	0.2007	0.859	994.084	0.0928	3.2487	0.0568	0.3054	13.6165	22.7875	19.2443	127.446	0.736062	62.9004	79.7582	330.888
MFTT18.2g	M01524528	Female	Uevld<tm1a(EUCOMM)Wtsi>	C57BL/6N;C57BL/6NTac	WT	2013-06-18	2013-10-09	16.1	26.5	172	14.708	166	3.8155	0.1815	0.776	1035.76	0.0833	3.1837	0.0492	0.3093	12.573	18.475	10.596	92.715	0.9141	70.408	84.108	314.84
MFTT18.2i	M01524530	Female	Uevld<tm1a(EUCOMM)Wtsi>	C57BL/6N;C57BL/6NTac	WT	2013-06-18	2013-10-09	16.1	27.4	177	15.473	169	4.0885	0.1893	0.8474	983.573	0.1015	3.3902	0.0523	0.285	11.669	20.081	12.466	112.587	0.9027	69.065	82.494	320.81
MFUD27.1f	M01711128	Female	Chtop<tm1a(EUCOMM)Wtsi>	C57BL/6N;C57BL/6NTac	WT	2014-01-05	2014-04-28	16.2	25.1	181	15.753	178	4.0455	0.2088	0.7431	997.495	0.0804	2.9333	0.0586	0.3376	13.1329	20.6289	17.9005	118.841	0.729421	85.3811	98.8101	368.058
MFUD27.1g	M01711129	Female	Chtop<tm1a(EUCOMM)Wtsi>	C57BL/6N;C57BL/6NTac	WT	2014-01-05	2014-04-28	16.2	27.5	178	15.26	169	4.027	0.1923	0.819	1004.04	0.0912	3.2413	0.0571	0.3054	12.7171	21.5183	8.32294	123.125	0.964362	62.5686	81.048	286.055
MFUJ24.1b	M01648287	Female	Nrde2<tm2a(KOMP)Wtsi>	C57BL/6N;C57BL/6NTac	WT	2013-11-07	2014-02-26	15.9	23.4	177	15.222	172	3.942	0.1809	0.7738	1050.88	0.0895	3.502	0.0577	0.2754	11.7949	21.1225	7.82611	117.732	0.966975	68.4144	89.1836	318.543
MFVJ14.3i	M01636756	Female	Card9<tm1a(EUCOMM)Hmgu>	C57BL/6N;C57BL/6NTac	WT	2013-10-18	2014-02-05	15.8	24.9	177	15.544	173	3.8695	0.1897	0.8042	1026.45	0.0694	3.0353	0.059	0.3275	13.0883	17.4767	13.3172	91.3892	0.802674	64.7335	89.6828	342.031
MFVJ23.1e	M01636823	Female	Card9<tm1a(EUCOMM)Hmgu>	C57BL/6N;C57BL/6NTac	WT	2013-10-18	2014-02-05	15.8	26.5	177	15.373	171	4.0395	0.2006	0.7558	1001.09	0.0862	2.8836	0.0617	0.3472	13.475	20.1696	15.0608	107.42	0.757091	63.631	83.339	324.263
MFVN51.2c	M01686924	Female	Polr3f<tm1a(EUCOMM)Wtsi>	C57BL/6N;C57BL/6NTac	WT	2013-12-20	2014-04-09	15.8w (at death)	26.5	177	15.28	170	3.9535	0.1796	0.7915	979.424	0.0719	3.0712	0.0531	0.3152	9.95256	19.5147	14.7558	110.378	0.795495	55.2348	69.408	243.041
MFVN52.2b	M01686754	Female	Polr3f<tm1a(EUCOMM)Wtsi>	C57BL/6N;C57BL/6NTac	WT	2013-12-21	2014-04-09	15.7w (at death)	23.6	175	15.299	167	3.837	0.1894	0.8323	1033.91	0.0735	3.2263	0.0527	0.3058	13.4982	18.5909	18.5577	99.7661	0.39007	58.8935	77.9485	330.24
MGCJ27.2f	M01683038	Female	Atxn10<tm1a(KOMP)Wtsi>	C57BL/6N;C57BL/6NTac	WT	2013-12-05	2014-03-26	16.0w (at death)	24.3	174	15.507	166	4.0235	0.1827	0.7111	982.559	0.0931	3.2063	0.053	0.3105	10.2247	18.9936	12.8544	102.291	0.823868	53.9695	68.55	258.443
MGCJ27.2g	M01683039	Female	Atxn10<tm1a(KOMP)Wtsi>	C57BL/6N;C57BL/6NTac	WT	2013-12-05	2014-03-26	16.0w (at death)	24.3	176	15.526	164	3.941	0.1757	0.7531	962.367	0.0955	3.2502	0.059	0.3037	9.75744	14.1763	7.84548	69.9432	0.916954	48.599	62.7045	249.253
MGCV10.3h	M01727632	Female	Sqle<tm1a(EUCOMM)Wtsi>	C57BL/6N;C57BL/6NTac	WT	2014-01-26	2014-05-19	16.2	23.2	174	15.18	179	4.0095	0.1924	0.7971	982.467	0.0942	3.334	0.0544	0.2952	13.8433	19.5602	12.7654	106.825	0.843351	70.0005	86.8626	293.222
MGCV10.3j	M01727634	Female	Sqle<tm1a(EUCOMM)Wtsi>	C57BL/6N;C57BL/6NTac	WT	2014-01-26	2014-05-19	16.2	26.7	177	15.048	169	3.973	0.1969	0.7574	998.325	0.09	3.0823	0.0573	0.3216	13.3513	20.9016	12.6568	123.949	0.876632	60.5796	75.7455	298.345
MGCX44.2c	M01898344	Female	Gmds<tm1a(KOMP)Wtsi>	C57BL/6N;C57BL/6NTac	WT	2014-08-07	2014-11-26	15.9	28.5	175	15.294	172	3.976	0.197	0.7869	984.489	0.0813	3.4622	0.0481	0.2801	14.2436	20.6933	16.514	127.551	0.747916	61.2714	85.1524	327.494
MGCX54.1h	M01898368	Female	Gmds<tm1a(KOMP)Wtsi>	C57BL/6N;C57BL/6NTac	WT	2014-08-09	2014-11-26	15.6	23.1	174	15.062	171	3.988	0.1868	0.77	995.72	0.05	2.6151	0.0524	0.3805	12.5803	18.1551	11.6815	107.874	0.857155	62.0155	77.1829	305.817
MGCX65.2g	M02016392	Female	Gmds<tm1a(KOMP)Wtsi>	C57BL/6N;C57BL/6NTac	WT	2014-12-21	2015-04-13	16.1	24.7	174	15.319	170	3.9285	0.1927	0.7679	993.636	0.0526	2.6097	0.0498	0.3852	16.5129	20.7992	17.8563	124.073	0.672764	67.3397	83.6721	279.332
MGGX18.1e	M01684267	Female	Nudt12<tm1a(KOMP)Wtsi>	C57BL/6N;C57BL/6NTac	WT	2013-12-09	2014-03-31	16.1w (at death)	27.5	178	15.45	169	3.9725	0.192	0.8375	987.63	0.0852	3.243	0.0533	0.3039	11.1692	18.1755	5.66882	103.579	0.983608	64.514	76.881	280.219
MGGX18.1f	M01684268	Female	Nudt12<tm1a(KOMP)Wtsi>	C57BL/6N;C57BL/6NTac	WT	2013-12-09	2014-03-31	16.1w (at death)	26.8	170	15.071	165	3.9225	0.1851	0.8062	967.162	0.092	3.4088	0.0558	0.2838	11.4826	20.2935	10.6225	104.932	0.923659	52.9191	75.0515	291.649
MGQZ27.4e	M01982479	Female	Rnf125<tm1a (EUCOMM)Wtsi>	C57BL/6N;C57BL/6NTac	WT	2014-11-15	2015-03-04	15.6	23.5	181	15.146	172	3.8165	0.1987	0.7296	1015.92	0.0696	3.3623	0.0477	0.2935	11.56	18.0131	10.5133	110.265	0.917668	48.909	61.591	251.704
MGQZ27.4h	M01982482	Female	Rnf125<tm1a (EUCOMM)Wtsi>	C57BL/6N;C57BL/6NTac	WT	2014-11-15	2015-03-04	15.6	25.9	176	14.805	170	3.8265	0.19	0.7774	969.363	0.1013	3.628	0.0554	0.2709	11.4907	20.0115	9.15222	119.934	0.943322	53.808	72.642	325.891
MHBV29.1d	M02321688	Female	Chka<tm2a(KOMP)Wtsi>	C57BL/6N;C57BL/6NTac	WT	2015-12-24	2016-04-11	15.6	25.5	176	15.18	169	3.968	0.1963	0.7728	1043.99	0.0676	2.9836	0.0527	0.3335	11.0077	16.8687	9.94502	94.4518	0.887313	66.2224	83.6311	351.323
MHBV29.1j	M02321694	Female	Chka<tm2a(KOMP)Wtsi>	C57BL/6N;C57BL/6NTac	WT	2015-12-24	2016-04-11	15.6	23	177	15.269	165	3.933	0.1892	0.7714	963.023	0.0918	3.4681	0.0524	0.2851	11.3758	17.555	13.109	113.825	0.830832	70.0515	83.3654	334.154
MHDD32.2g	M02345224	Female	Crls1<tm1a(EUCOMM)Wtsi>	C57BL/6N;C57BL/6NTac	WT	2016-01-28	2016-05-18	15.9	25.4	177	15.408	170	4.16	0.1938	0.7974	1001.88	0.0676	3.0935	0.0472	0.318	14.6157	18.5848	14.6475	97.928	0.741978	65.0492	84.5269	323.184
MHDD32.2h	M02345225	Female	Crls1<tm1a(EUCOMM)Wtsi>	C57BL/6N;C57BL/6NTac	WT	2016-01-28	2016-05-18	15.9	22.6	174	15.008	168	3.979	0.1843	0.7619	985.032	0.0575	2.9914	0.0434	0.3327	16.492	19.6874	16.3769	113.956	0.707885	59.0796	73.826	338.776
MHDD32.2i	M02345226	Female	Crls1<tm1a(EUCOMM)Wtsi>	C57BL/6N;C57BL/6NTac	WT	2016-01-28	2016-05-18	15.9	31.8	180	15.261	170	3.8825	0.2047	0.8317	979.054	0.0607	3.1259	0.0471	0.3205	16.9381	17.4947	10.7866	104.931	0.887455	65.2483	87.8196	350.867
MUAV13.3h	M01654607	Female	Rundc1<tm1b(EUCOMM)Wtsi>	C57BL/6N;C57BL/6NTac	WT	2013-11-06	2014-02-26	16.1	23.9	168	14.577	160	4.0115	0.1773	0.7699	1013.91	0.1094	3.3306	0.057	0.2895	11.9645	18.5283	7.98872	104.512	0.944829	48.4392	65.1564	234.324
MUBB20.1f	M01591637	Female	Zkscan17<tm1b(EUCOMM)Wtsi>	C57BL/6N;C57BL/6NTac	WT	2013-08-27	2013-12-19	16.3	23.3	177	15.279	174	3.894	0.1863	0.8188	947.154	0.0766	3.157	0.0545	0.3027	9.96316	18.4958	9.63027	85.7765	0.925439	55.8062	77.412	302.365
MUBB22.1e	M01591680	Female	Zkscan17<tm1b(EUCOMM)Wtsi>	C57BL/6N;C57BL/6NTac	WT	2013-08-27	2013-12-19	16.3	28.3	180	15.108	169	3.933	0.1905	0.8353	979.793	0.1079	3.372	0.0583	0.2933	11.4463	19.4065	12.5216	107.986	0.883381	61.1718	78.8257	356.168
MUBB24.1h	M01595467	Female	Zkscan17<tm1b(EUCOMM)Wtsi>	C57BL/6N;C57BL/6NTac	WT	2013-09-06	2013-12-23	15.4	22.6	174	15.241	170	4.05	0.191	0.7199	971.126	0.0794	3.0428	0.0528	0.3191	12.5148	18.2794	10.294	100.748	0.898515	64.663	82.2556	338.268
MUBB24.1i	M01595468	Female	Zkscan17<tm1b(EUCOMM)Wtsi>	C57BL/6N;C57BL/6NTac	WT	2013-09-06	2013-12-23	15.4	25.3	177	15.317	168	4.034	0.191	0.8265	983.942	0.1203	3.8872	0.0534	0.2475	11.9542	19.1062	12.8191	105.72	0.851388	55.5343	70.0616	306.787
MUBY7.2j	M01636361	Female	Dip2a<tm2b(KOMP)Wtsi>	C57BL/6N;C57BL/6NTac	WT	2013-10-24	2014-02-12	15.9	22	175	15.449	171	3.96	0.1908	0.8049	1045.81	0.0722	2.9975	0.0514	0.3345	11.6638	19.2088	11.6615	103.278	0.879836	69.0723	81.7112	243.801
MUCC1.3b	M01604734	Female	Armc7<tm1(b)(KOMP)Wtsi>	C57BL/6N;C57BL/6NTac	WT	2013-09-10	2014-01-02	16.3	22.9	178	15.279	171	3.945	0.1847	0.7647	959.417	0.094	3.3923	0.0565	0.2895	10.4297	17.7851	12.7199	99.8406	0.851761	56.5437	79.3283	330.976
MUCC7.1f	M01656751	Female	Armc7<tm1(b)(KOMP)Wtsi>	C57BL/6N;C57BL/6NTac	WT	2013-11-11	2014-03-03	16.1w (at death)	27	175	15.355	168	3.8865	0.1951	0.7916	1023.31	0.0837	3.431	0.0493	0.2813	12.8101	18.4085	11.3998	111.129	0.89942	57.9759	73.902	296.092
MUCC8.1g	M01656768	Female	Armc7<tm1(b)(KOMP)Wtsi>	C57BL/6N;C57BL/6NTac	WT	2013-11-11	2014-03-03	16.1w (at death)	25	170	15.09	170	4.025	0.1882	0.7899	1119.29	0.0967	3.3505	0.0517	0.2918	11.3187	17.8505	10.281	110.702	0.914097	56.888	74.184	311.062
MUFP9.1d	M01705292	Female	Trmt2a<tm2b(EUCOMM)Wtsi>	C57BL/6N;C57BL/6NTac	WT	2014-01-02	2014-04-24	16.1w (at death)	26.9	174	15.431	172	4.0485	0.1923	0.8031	990.488	0.0671	3.1259	0.0504	0.3144	14.6178	19.7514	4.73939	115.985	0.990899	62.5308	79.499	284.664
MYFZ13.2f	M00465329	Female	Ap4e1<tm1a(KOMP)Wtsi>	C57BL/6N;C57BL/6NTac	WT	2010-02-17	2010-06-09	16	34.4	183	15.256	166	4.1765	0.1919	0.8776	1011.12	0.0566	2.9588	0.0517	0.3279	13.3205	20.0135	13.3657	118.306	0.871326	56.4133	66.8862	266.397
MYFZ13.2g	M00465330	Female	Ap4e1<tm1a(KOMP)Wtsi>	C57BL/6N;C57BL/6NTac	WT	2010-02-17	2010-06-09	16	31.3	182	15.028	167	4.066	0.1972	0.8443	1041.46	0.1226	3.7087	0.0574	0.255	11.8476	22.2979	21.9807	117.687	0.497245	61.9868	74.4823	303.61
MYFZ17.1g	M00471331	Female	Ap4e1<tm1a(KOMP)Wtsi>	C57BL/6N;C57BL/6NTac	WT	2010-02-23	2010-06-14	15.9	34.4	177	14.723	168	3.8285	0.1928	0.849	1026.42	0.0883	3.1419	0.0552	0.3128	10.8679	19.8961	15.0803	111.349	0.797604	56.7306	69.4261	292.86
MYFZ18.2e	M00473421	Female	Ap4e1<tm1a(KOMP)Wtsi>	C57BL/6N;C57BL/6NTac	WT	2010-02-27	2010-06-14	15.3	30.6	174	14.825	170	3.958	0.1694	0.8511	953.603	0.098	3.499	0.0521	0.2795	11.8174	14.8503	6.46169	94.4688	0.970118	55.1603	68.0396	316.845
PMCT9.1e	M02333532	Female	Rnf138<tm1b(EUCOMM)Hmgu>	C57BL/6N;C57BL/6NTac	WT	2016-01-11	2016-05-03	16.1	31.7	183	15.161	172	3.8995	0.1986	0.8052	1043.45	0.0958	3.3075	0.0562	0.297	15.9148	21.5689	14.894	126.891	0.817463	63.207	78.42	296.291
Average										177.037	15.0865	168.791	3.95469	0.187547	0.817748	1014.68	0.0831406	3.21464	0.0537981	0.307388	11.8877	19.3203	13.7921	109.611	0.754449	60.9138	76.9713	318.701
ST DEV										3.28746	0.305121	3.58111	0.0956062	0.00805587	0.050103	39.6825	0.0152459	0.246445	0.00445588	0.0264956	1.63465	1.84146	4.15261	13.6166	0.195905	7.74053	8.27145	40.5279
2 SD Min										170.463	14.4763	161.628	3.76348	0.171435	0.717542	935.311	0.0526488	2.72175	0.0448864	0.254397	8.6184	15.6373	5.48688	82.3781	0.362638	45.4327	60.4284	237.645
2 SD Max										183.612	15.6967	175.953	4.1459	0.203659	0.917954	1094.04	0.113632	3.70753	0.0627099	0.360379	15.157	23.0032	22.0973	136.845	1.14626	76.3948	93.5142	399.756
Median										177	15.1115	169	3.959	0.1876	0.8136	1006.16	0.0828	3.22615	0.0536	0.3043	11.6776	19.383	13.5443	110.177	0.82247	60.7427	76.8874	319.711
2.5% percentile										170	14.3815	162	3.76356	0.170813	0.72201	958.87	0.0545125	2.66376	0.045905	0.259213	9.03809	15.0852	6.46983	81.1544	0.323605	46.2424	61.355	237.338
97.5% percentile										183	15.5727	176	4.14027	0.204065	0.920095	1119.13	0.11849	3.70835	0.0638	0.37701	15.4262	22.8465	21.0196	135.968	0.970833	77.6757	93.8296	402.708

## Sheet: Secondary WT (C57BLBrd-TyrDnk)
										Faxitron				Cortical μCT			Trabecular μCT				Femur Fracture					Vert. Fracture
Mouse Name	Mouse Barcode	Sex	Allele	Genetic Background	Genotype	Birth Date	Death Date	Age	Weight	Femur Av. Grey Level	Femur Length (mm)	Vert Av. Grey Level	Vert Length (mm)	Cort.Th (mm)	Internal Diameter (mm)	Bone Density (mg HA/cm^3)	BV/TV (%)	Tb.N (1/mm)	Tb.Th (mm)	Tb.Sp (mm)	Yield Load (N)	Max Load (N)	Fracture Load (N)	Stiffness (N/mm)	DE Fracture	Yield Load (N)	Max Load (N)	Stiffness (N/mm)
MAAT101.1e	M00755378	Female	Cbx1<tm1a(EUCOMM)Wtsi>	C57BL/6Brd-Tyr<c-Brd>;C57BL/6Dnk;C57BL/6N	WT	2011-03-01	2011-06-20	15.9	31.5	179	15.123	173	3.8905	0.1862	0.8875	980.684	0.0859	3.1167	0.0602	0.3147	11.8121	20.9728	18.8028	138.745	0.707639	76.6039	87.2944	371.887
MAAT101.1f	M00755379	Female	Cbx1<tm1a(EUCOMM)Wtsi>	C57BL/6Brd-Tyr<c-Brd>;C57BL/6Dnk;C57BL/6N	WT	2011-03-01	2011-06-20	15.9	29.6	175	15.066	162	3.8145	0.1851	0.8332	1125.51	0.1001	3.5839	0.0533	0.2718	13.6179	18.2109	16.8445	120.09	0.641902	59.5636	74.136	315.833
MAAT72.1f	M00583471	Female	Cbx1<tm1a(EUCOMM)Wtsi>	C57BL/6Brd-Tyr<c-Brd>;C57BL/6Dnk;C57BL/6N	WT	2010-07-20	2010-11-10	16.1	33.2	182	14.695	167	3.844	0.186	0.8262	972.62	0.0747	2.9773	0.0557	0.3339	10.984	18.09	10.154	100.46	0.9195	75.095	83.702	341.46
MAAV37.2b	M00596399	Female	Ctcf<tm1a(EUCOMM)Wtsi>	C57BL/6Brd-Tyr<c-Brd>;C57BL/6Dnk;C57BL/6N	WT	2010-08-07	2010-11-24	15.6	35	185	15.351	174	4.0585	0.2053	0.8582	965.649	0.1316	3.4415	0.0687	0.2865	14.9325	23.7487	11.9896	129.157	0.944281	66.2954	79.5031	368.894
MAAV37.2c	M00596400	Female	Ctcf<tm1a(EUCOMM)Wtsi>	C57BL/6Brd-Tyr<c-Brd>;C57BL/6Dnk;C57BL/6N	WT	2010-08-07	2010-11-24	15.6	29.6	181	14.837	166	3.9775	0.1885	0.8415	960.85	0.0885	3.0665	0.0611	0.3255	12.068	18.419	9.489	114.191	0.9468	57.345	72.539	303.66
MAAV87.2k	M01048145	Female	Ctcf<tm1a(EUCOMM)Wtsi>	C57BL/6Brd-Tyr<c-Brd>;C57BL/6Dnk;C57BL/6N	WT	2012-01-14	2012-05-02	15.6	28.9	180	15.507	171	4.18	0.1806	0.8707	1029.05	0.0826	3.3744	0.0486	0.2927	12.8947	16.1732	13.295	107.21	0.753043	68.1796	86.8021	351.783
MAAW40.4f	M00404400	Female	Hdac1<tm1a(EUCOMM)Wtsi>	C57BL/6Brd-Tyr<c-Brd>;C57BL/6Dnk;C57BL/6N	WT	2009-11-26	2010-03-17	15.9	31.6	183	14.628	169	3.829	0.1925	0.8313	1043.61	0.0905	2.9484	0.0679	0.3388	12.539	21.925	7.885	134.846	0.9731	72.138	87.353	392.26
MAAW47.1e	M00400480	Female	Hdac1<tm1a(EUCOMM)Wtsi>	C57BL/6Brd-Tyr<c-Brd>;C57BL/6Dnk;C57BL/6N	WT	2009-11-27	2010-03-17	15.7	36	185	15.503	175	4.1375	0.1957	0.9294	976.763	0.1384	3.5357	0.0622	0.2776	11.282	23.329	21.577	138.508	0.6455	68.0568	89.0671	417.764
MABC90.1c	M00570433	Female	Hp1bp3<tm1a(EUCOMM)Wtsi>	C57BL/6Brd-Tyr<c-Brd>;C57BL/6Dnk;C57BL/6N	WT	2010-07-06	2010-10-27	16.1	34.9	185	15.56	172	3.9675	0.2117	0.8668	1016.95	0.1255	3.4364	0.0638	0.2868	15.6979	21.6195	13.6136	135.325	0.904087	69.722	83.723	373.398
MABC90.1d	M00570434	Female	Hp1bp3<tm1a(EUCOMM)Wtsi>	C57BL/6Brd-Tyr<c-Brd>;C57BL/6Dnk;C57BL/6N	WT	2010-07-06	2010-10-27	16.1	34.8	179	15.332	169	4.0575	0.1948	0.8884	1021.12	0.0922	3.4796	0.0553	0.2813	14.2051	21.1465	12.6439	118.811	0.889813	60.061	70.697	239.695
MACE168.1e	M00604742	Female	Ubap1<tm1a(EUCOMM)Wtsi>	C57BL/6Brd-Tyr<c-Brd>;C57BL/6Dnk;C57BL/6N	WT	2010-08-21	2010-12-08	15.6	34	183	15.199	169	3.9705	0.2034	0.8119	985.213	0.1235	3.4862	0.0615	0.2818	15.0423	20.0215	17.8341	116.877	0.738928	55.8592	68.0807	225.595
MAEB29.2i	M00346523	Female	Gmnn<tm1a(KOMP)Wtsi>	C57BL/6Brd-Tyr<c-Brd>;C57BL/6Dnk;C57BL/6N	WT	2009-09-10	2009-12-29	15.7	30.7	186	15.255	178	4.1325	0.197	0.8377	1010.32	0.0772	2.6259	0.0619	0.3845	10.682	20.9816	20.1916	110.412	0.550181	68.3863	82.5585	389.743
MAFF109.1h	M00387961	Female	Slx4<tm1a(EUCOMM)Wtsi>	C57BL/6Brd-Tyr<c-Brd>;C57BL/6Dnk;C57BL/6N	WT	2009-10-27	2010-02-17	16.1	32.6	184	15.122	170	3.925	0.2104	0.8092	1096.95	0.0818	3.1356	0.0625	0.3149	17.1957	20.6493	14.8196	125.28	0.841232	69.0298	82.2976	376.081
MAFF145.2c	M00624392	Female	Slx4<tm1a(EUCOMM)Wtsi>	C57BL/6Brd-Tyr<c-Brd>;C57BL/6Dnk;C57BL/6N	WT	2010-09-15	2011-01-04	15.9	32.7	188	14.932	170	3.9045	0.2192	0.7955	956.954	0.1374	3.8803	0.0618	0.2412	13.568	24.105	17.562	132.693	0.829567	57.1216	72.7641	315.7
MAGF103.2d	M00808397	Female	Hdac3<tm1a(EUCOMM)Wtsi>	C57BL/6Brd-Tyr<c-Brd>;C57BL/6Dnk;C57BL/6N	WT	2011-04-30	2011-08-15	15.3	35.9	181	15.235	171	3.9925	0.1937	0.8789	963.566	0.0851	2.8092	0.0598	0.3529	10.493	21.701	14.598	116.569	0.8622	67.855	78.855	294.364
MAGF23.1c	M00300122	Female	Hdac3<tm1a(EUCOMM)Wtsi>	C57BL/6Brd-Tyr<c-Brd>;C57BL/6Dnk;C57BL/6N	WT	2009-07-06	2009-10-29	16.4	33.6	180	15.065	171	3.944	0.1897	0.9036	1040.53	0.0901	2.7989	0.0639	0.3555	11.7349	24.5898	19.1612	146.188	0.764534	70.0821	79.3535	378.11
MAGG56.2h	M00411336	Female	Wdhd1<tm1a(EUCOMM)Wtsi>	C57BL/6Brd-Tyr<c-Brd>;C57BL/6Dnk;C57BL/6N	WT	2009-12-14	2010-04-06	16.1	33.4	178	14.932	166	3.9285	0.191	0.8739	1015.04	0.0755	3.1121	0.063	0.3186	9.859	19.555	10.883	122.888	0.9319	53.0943	68.863	309.602
MAIP93.1d	M00520998	Female	Uba2<tm1a(KOMP)Wtsi>	C57BL/6Brd-Tyr<c-Brd>;C57BL/6Dnk;C57BL/6N	WT	2010-05-05	2010-08-23	15.7	31.7	180	14.989	167	3.9425	0.1842	0.851	987.013	0.0598	2.8575	0.0564	0.3442	13.109	18.921	13.541	121.41	0.859	62.7682	75.6549	381.722
MAJV57.3j	M00359877	Female	Trim66<tm2a(EUCOMM)Wtsi>	C57BL/6Brd-Tyr<c-Brd>;C57BL/6N	WT	2009-09-29	2010-01-20	16.1	34.4	185	15.122	173	3.947	0.1924	0.8374	994.995	0.1033	2.759	0.0661	0.3556	12.9917	20.8172	10.8169	123.051	0.94101	66.7767	77.0901	350.211
MAKB47.1e	M00377329	Female	Zfp106<tm1a(KOMP)Wtsi>	C57BL/6Brd-Tyr<c-Brd>;C57BL/6Dnk;C57BL/6N	WT	2009-10-17	2010-01-07	11.7	31.5	182	14.837	173	3.863	0.1883	0.8891	1016.22	0.0896	3.0668	0.0602	0.3257	9.20757	19.7272	15.7789	123.509	0.772625	65.9929	78.3589	270.134
MAKL135.2f	M00109660	Female	Apoe<tm1Unc>	C57BL/6Dnk	WT	2008-09-16	2009-01-06	16	34	181	15.236	168	3.933	0.1847	0.8867	988.645	0.0836	2.8529	0.0626	0.3531	9.79149	21.1549	15.5468	136.024	0.852905	59.8741	78.5122	299.326
MAKT46.4g	M00368352	Female	Snip1<tm1a(EUCOMM)Wtsi>	C57BL/6Brd-Tyr<c-Brd>;C57BL/6Dnk;C57BL/6N	WT	2009-10-13	2010-02-01	15.9	35	180	15.141	169	3.986	0.1921	0.9125	1037.72	0.0879	3.1668	0.0567	0.3113	11.453	20.4432	13.6909	128.382	0.906282	55.5857	75.5348	361.755
MALR29.2i	M00438959	Female	Arpc2<tm1a(EUCOMM)Wtsi>	C57BL/6Brd-Tyr<c-Brd>;C57BL/6Dnk;C57BL/6N	WT	2010-01-14	2010-05-06	16	33.3	180	15.313	170	4.114	0.1875	0.8352	988.283	0.0905	3.132	0.0632	0.3149	12.6384	17.8431	8.91835	104.916	0.952943	72.7113	81.8876	334.271
MALR58.1e	M00828957	Female	Arpc2<tm1a(EUCOMM)Wtsi>	C57BL/6Brd-Tyr<c-Brd>;C57BL/6Dnk;C57BL/6N	WT	2011-05-30	2011-09-19	16	36.1	181	14.913	171	3.8835	0.1877	0.8999	954.056	0.0642	2.9837	0.0598	0.3315	12.945	19.523	12.394	116.499	0.9171	62.606	76.731	401.188
MALR81.2e	M01004498	Female	Arpc2<tm1a(EUCOMM)Wtsi>	C57BL/6Brd-Tyr<c-Brd>;C57BL/6Dnk;C57BL/6N	WT	2011-12-01	2012-03-21	15.9	34.9	180	15.661	169	4.166	0.1836	0.8342	955.686	0.0666	3.0487	0.0499	0.3188	14.4904	17.874	15.1455	109.885	0.710326	73.518	91.556	354.032
MAMX91.2d	M00997790	Female	Grb2<tm1a(EUCOMM)Wtsi>	C57BL/6Brd-Tyr<c-Brd>;C57BL/6Dnk;C57BL/6N	WT	2011-11-23	2012-03-12	15.7	26.3	173	15.585	173	3.6815	0.1811	0.7757	1052.15	0.061	3.1102	0.0495	0.319	16.2205	18.11	8.44353	102.828	0.94117	73.172	91.269	378.253
MAMX95.2f	M01006171	Female	Grb2<tm1a(EUCOMM)Wtsi>	C57BL/6Brd-Tyr<c-Brd>;C57BL/6Dnk;C57BL/6N	WT	2011-12-12	2012-04-02	16	27	179	15.299	173	4.135	0.1973	0.7983	1034.48	0.1133	3.5132	0.0627	0.275	14.5275	22.8118	20.3056	131.447	0.684875	62.763	85.376	321.087
MAMX95.2g	M01006172	Female	Grb2<tm1a(EUCOMM)Wtsi>	C57BL/6Brd-Tyr<c-Brd>;C57BL/6Dnk;C57BL/6N	WT	2011-12-12	2012-04-02	16	23.2	179	14.898	171	4.011	0.1953	0.7342	1116.73	0.1323	3.7623	0.0555	0.2586	15.7124	17.8845	10.963	103.83	0.894494	81.641	100.501	407.707
MAOH108.1c	M01212362	Female	Pfn1<tm1a(EUCOMM)Wtsi>	C57BL/6Brd-Tyr<c-Brd>;C57BL/6Dnk;C57BL/6N	WT	2012-07-16	2012-11-05	16	28	175	15.081	171	3.8405	0.1807	0.8157	1076.7	0.0791	3.4824	0.0484	0.2804	10.796	15.2866	6.19831	92.0866	0.972436	63.0384	79.5038	345.136
MAOH71.3b	M01025211	Female	Pfn1<tm1a(EUCOMM)Wtsi>	C57BL/6Brd-Tyr<c-Brd>;C57BL/6Dnk;C57BL/6N	WT	2011-12-29	2012-04-18	15.9	23.3	180	15.061	180	3.928	0.1797	0.8118	1037.02	0.0715	3.4546	0.0529	0.2849	10.8258	20.9165	13.24	96.5196	0.812432	55.8241	86.0878	306.131
MAOJ19.2f	M00341167	Female	Gtf3c5<tm2a(KOMP)Wtsi>	C57BL/6Brd-Tyr<c-Brd>;C57BL/6Dnk;C57BL/6N	WT	2009-09-03	2009-12-22	15.7	29.3	176	15.199	165	4.0325	0.1887	0.8498	982.677	0.064	2.5823	0.0592	0.3892	12.9928	19.9682	15.0461	117.778	0.825177	54.6308	69.7842	288.617
MAOJ22.1e	M00341146	Female	Gtf3c5<tm2a(KOMP)Wtsi>	C57BL/6Brd-Tyr<c-Brd>;C57BL/6N	WT	2009-09-01	2009-12-22	16	30.9	179	15.066	168	3.972	0.1855	0.8918	994.18	0.0572	2.8628	0.0572	0.3459	12.2409	20.8884	11.9299	126.632	0.918148	52.2942	75.1467	322.942
MASA13.1e	M00306965	Female	Ndufs3<tm1a(EUCOMM)Wtsi>	C57BL/6Brd-Tyr<c-Brd>;C57BL/6N	WT	2009-07-14	2009-11-02	15.9	33.3	184	15.351	175	3.891	0.1913	0.9135	999.141	0.0998	3.3314	0.0555	0.2931	10.537	22.4234	18.1081	132.733	0.787299	73.5417	85.7638	266.381
MBAP41.2f	M00526730	Female	Snf8<tm1a(EUCOMM)Wtsi>	C57BL/6Brd-Tyr<c-Brd>;C57BL/6Dnk;C57BL/6N	WT	2010-05-10	2010-09-01	16.3	35.8	178	15.332	167	4.047	0.1896	0.853	1007.15	0.0734	2.6128	0.0599	0.3847	12.032	19.412	9.474	120.837	0.9542	60.31	73.9658	269.249
MBAP41.2h	M00526732	Female	Snf8<tm1a(EUCOMM)Wtsi>	C57BL/6Brd-Tyr<c-Brd>;C57BL/6Dnk;C57BL/6N	WT	2010-05-10	2010-09-01	16.3	37	177	15.636	171	4.136	0.1963	0.9312	997.716	0.0814	3.1479	0.0642	0.3108	11.8	21.744	12.94	132.994	0.9219	67.0124	88.3577	392.132
MBBM50.2d	M00327365	Female	Sympk<tm1a(EUCOMM)Wtsi>	C57BL/6Brd-Tyr<c-Brd>;C57BL/6Dnk;C57BL/6N	WT	2009-08-11	2009-11-30	15.9	28.5	180	14.932	168	3.9445	0.1877	0.9076	1093.66	0.0737	3.3671	0.0536	0.294	9.14971	20.5647	11.7049	117.018	0.905409	58.2621	76.0036	285.421
MBBM50.2f	M00327367	Female	Sympk<tm1a(EUCOMM)Wtsi>	C57BL/6Brd-Tyr<c-Brd>;C57BL/6Dnk;C57BL/6N	WT	2009-08-11	2009-11-30	15.9	37.7	178	15.598	177	4.059	0.2019	0.9187	1006.06	0.0865	3.2458	0.0618	0.3038	12.8686	22.5554	11.9181	131.11	0.937906	57.708	76.4048	323.257
MBBZ35.2d	M00605032	Female	Smc3<tm1a(EUCOMM)Wtsi>	C57BL/6Brd-Tyr<c-Brd>;C57BL/6Dnk;C57BL/6N	WT	2010-08-23	2010-12-13	16	31.3	177	14.666	165	3.891	0.1815	0.8553	1003.78	0.08	2.9517	0.0595	0.3361	9.585	19.512	12.206	122.053	0.8845	50.331	67.985	262.72
MBBZ36.2b	M00602824	Female	Smc3<tm1a(EUCOMM)Wtsi>	C57BL/6Brd-Tyr<c-Brd>;C57BL/6Dnk;C57BL/6N	WT	2010-08-22	2010-12-13	16.1	33.6	176	14.752	165	3.9585	0.1811	0.8424	1123.7	0.078	2.9359	0.0583	0.3362	9.107	18.642	7.408	106.801	0.9611	54.811	65.517	261.52
MBCL209.1h	M00532617	Female	Pfkl<tm1a(EUCOMM)Wtsi>	C57BL/6Brd-Tyr<c-Brd>;C57BL/6Dnk;C57BL/6N	WT	2010-05-19	2010-09-08	16	36.1	184	15.465	177	4.0625	0.1968	0.9235	1052.11	0.0859	2.9363	0.06	0.3298	12.6396	22.2529	12.1602	122.646	0.908402	71.1924	88.7258	350.95
MBCL213.1e	M00532654	Female	Pfkl<tm1a(EUCOMM)Wtsi>	C57BL/6Brd-Tyr<c-Brd>;C57BL/6Dnk;C57BL/6N	WT	2010-05-18	2010-09-08	16.1	30.9	181	15.313	173	3.91	0.1983	0.9106	998.895	0.0854	3.0542	0.0654	0.3233	12.1326	22.5329	12.3744	130.806	0.934504	62.1405	81.6039	291.914
MBCL237.1e	M00619820	Female	Pfkl<tm1a(EUCOMM)Wtsi>	C57BL/6Brd-Tyr<c-Brd>;C57BL/6Dnk;C57BL/6N	WT	2010-09-06	2010-12-29	16.3	31.6	175	14.523	162	3.979	0.179	0.9266	976.61	0.0736	2.8961	0.0591	0.344	10.756	19.575	8.637	103.765	0.9535	60.385	70.387	335.68
MBCL237.1f	M00619821	Female	Pfkl<tm1a(EUCOMM)Wtsi>	C57BL/6Brd-Tyr<c-Brd>;C57BL/6Dnk;C57BL/6N	WT	2010-09-06	2010-12-29	16.3	31.7	174	15.094	163	3.9855	0.1786	0.9103	971.36	0.0567	2.6707	0.0553	0.3701	11.552	19.891	7.578	108.495	0.9636	55.889	63.118	216.77
MBCQ44.1c	M00429860	Female	Kdm4b<tm1a(EUCOMM)Wtsi>	C57BL/6Brd-Tyr<c-Brd>;C57BL/6Dnk;C57BL/6N	WT	2010-01-03	2010-04-26	16.1	36.2	178	14.913	167	3.9425	0.1831	0.8886	1000.8	0.0836	3.0535	0.0588	0.3169	12.5362	20.8858	11.3151	115.611	0.90883	59.2409	72.4166	349.07
MBCU66.3g	M00565718	Female	Prmt3<tm1a(EUCOMM)Wtsi>	C57BL/6Brd-Tyr<c-Brd>;C57BL/6N	WT	2010-06-27	2010-10-18	16.1	38	183	15.332	167	4.066	0.1959	0.8607	992.818	0.0864	3.0503	0.0629	0.3304	11.711	20.1639	17.9661	111.868	0.740542	61.958	77.952	377.67
MBDW76.1i	M00792831	Female	Atpaf2<tm1a(KOMP)Wtsi>	C57BL/6Brd-Tyr<c-Brd>;C57BL/6Dnk;C57BL/6N	WT	2011-04-13	2011-08-01	15.7	31.3	175	14.913	167	3.9945	0.183	0.9181	973.226	0.0719	2.9422	0.0599	0.333	11.476	22.1156	18.5314	139.387	0.782058	59.142	75.081	280.984
MBDX66.1c	M00347355	Female	Csrp2bp<tm1a(KOMP)Wtsi>	C57BL/6Brd-Tyr<c-Brd>;C57BL/6N	WT	2009-09-13	2010-01-05	16.3	33.2	184	14.78	173	3.948	0.1923	0.8674	1086.97	0.0997	3.1495	0.0649	0.3103	12.1917	19.2242	10.4444	114.889	0.933863	60.2508	77.0126	321.913
MBDZ81.2c	M00544764	Female	Zmynd8<tm1a(EUCOMM)Wtsi>	C57BL/6Brd-Tyr<c-Brd>;C57BL/6Dnk;C57BL/6N	WT	2010-06-02	2010-09-20	15.7	32.4	186	15.16	173	3.953	0.1939	0.8612	1007.82	0.0564	3.0262	0.0503	0.3192	11.1494	22.6708	8.77275	127.907	0.966743	65.7529	84.094	320.458
MBEJ19.1d	M00286586	Female	Rpn2<tm1a(EUCOMM)Wtsi>	C57BL/6Brd-Tyr<c-Brd>;C57BL/6Dnk;C57BL/6N	WT	2009-06-11	2009-09-28	15.6	32	176	14.304	169	3.882	0.1683	0.8938	1007.51	0.0812	2.975	0.0598	0.334	9.57372	19.1527	14.6181	106.873	0.750247	61.3504	73.0924	384.456
MBEQ56.1c	M00425119	Female	Mdn1<tm1a(KOMP)Wtsi>	C57BL/6Brd-Tyr<c-Brd>;C57BL/6Dnk;C57BL/6N	WT	2009-12-20	2010-04-12	16.1	36.6	182	15.351	169	4.103	0.1883	0.9029	1009.69	0.0953	3.0813	0.0608	0.3153	11.826	20.793	16.308	115.797	0.7383	60.1507	72.7598	337.806
MBEQ56.1e	M00425121	Female	Mdn1<tm1a(KOMP)Wtsi>	C57BL/6Brd-Tyr<c-Brd>;C57BL/6Dnk;C57BL/6N	WT	2009-12-20	2010-04-12	16.1	33.8	182	15.408	168	3.9665	0.2183	0.8281	1028.01	0.1269	3.4338	0.0641	0.2845	16.943	21.731	14.871	126.256	0.8482	67.8233	76.5538	306.975
MBEZ90.4b	M00581300	Female	Snapc4<tm1a(KOMP)Wtsi>	C57BL/6Brd-Tyr<c-Brd>;C57BL/6Dnk;C57BL/6N	WT	2010-07-19	2010-11-10	16.3	34.5	179	14.866	169	3.976	0.1843	0.8643	1048.52	0.0984	3.4379	0.0538	0.2813	13.403	19.876	7.125	106.521	0.9333	70.919	82.573	356.71
MBFL120.4c	M00597877	Female	Mtrf1l<tm1a(KOMP)Wtsi>	C57BL/6Brd-Tyr<c-Brd>;C57BL/6N	WT	2010-08-12	2010-12-02	16	32.7	180	15.047	171	3.8205	0.1838	0.8378	961.573	0.0998	3.3837	0.0604	0.2848	11.833	18.5861	9.79415	103.168	0.828469	60.127	74.8406	333.759
MBGC27.1h	M00394038	Female	Ccdc137<tm1a(KOMP)Wtsi>	C57BL/6Brd-Tyr<c-Brd>;C57BL/6Dnk;C57BL/6N	WT	2009-11-11	2010-03-01	15.7	33.8	181	14.951	176	3.938	0.1934	0.8833	1053.23	0.0835	2.7704	0.0623	0.3574	11.611	20.676	12.003	131.331	0.918	75.2222	93.5765	410.056
MBJC19.2j	M00274416	Female	Pld5<tm1a(KOMP)Wtsi>	C57BL/6Brd-Tyr<c-Brd>;C57BL/6N	WT	2009-05-26	2009-09-16	16.1	28.8	177	14.514	167	3.8155	0.1774	0.8578	1038.23	0.059	3.0156	0.0509	0.3219	9.98647	19.492	8.96949	114.657	0.942119	51.6976	64.5039	311.045
MBKA91.3i	M00792252	Female	Cenpj<tm1a(EUCOMM)Wtsi>	C57BL/6Brd-Tyr<c-Brd>;C57BL/6N	WT	2011-04-18	2011-08-09	16.1	33.3	183	15.121	171	3.865	0.2007	0.8092	1028.87	0.1191	3.5294	0.0655	0.2756	12.342	21.601	11.754	107.39	0.8989	63.31	75.316	300.432
MBKW51.1f	M00328041	Female	Nsun2<tm1a(EUCOMM)Wtsi>	C57BL/6Brd-Tyr<c-Brd>;C57BL/6Dnk;C57BL/6N	WT	2009-08-20	2009-12-09	15.9	30.5	176	14.723	171	3.7905	0.1832	0.8301	984.654	0.0966	3.2493	0.0571	0.2994	11.1062	17.1059	11.9115	97.8382	0.874833	60.2873	69.215	315.991
MBKW60.4c	M00504461	Female	Nsun2<tm1a(EUCOMM)Wtsi>	C57BL/6Brd-Tyr<c-Brd>;C57BL/6Dnk;C57BL/6N	WT	2010-04-07	2010-07-28	16	35.8	182	15.313	172	3.89	0.1853	0.9559	1017.94	0.1194	3.5229	0.0589	0.2694	12.099	19.781	10.955	138.18	0.9434	67.5752	87.1753	370.963
MBKW64.1d	M00485919	Female	Nsun2<tm1a(EUCOMM)Wtsi>	C57BL/6Brd-Tyr<c-Brd>;C57BL/6Dnk;C57BL/6N	WT	2010-03-17	2010-07-05	15.7	31.7	182	15.065	169	3.8855	0.1913	0.838	1031.91	0.1105	3.2662	0.0588	0.2981	9.648	19.988	12.462	108.527	0.8515	71.6887	88.9099	361.558
MBKW64.1e	M00485920	Female	Nsun2<tm1a(EUCOMM)Wtsi>	C57BL/6Brd-Tyr<c-Brd>;C57BL/6Dnk;C57BL/6N	WT	2010-03-17	2010-07-05	15.7	35.9	184	15.427	171	3.8995	0.198	0.8654	1010.6	0.1048	3.5125	0.0555	0.2749	13.826	20.17	15.985	127.268	0.8375	66.3843	78.4137	325.172
MBNJ48.1g	M00394409	Female	5031439G07Rik<tm1a(KOMP)Wtsi>	C57BL/6Brd-Tyr<c-Brd>;C57BL/6N	WT	2009-11-18	2010-03-11	16.1	31.5	186	15.084	171	4.0525	0.2006	0.8567	1048.33	0.0968	3.2214	0.0598	0.2962	12.55	22.066	17.772	128.899	0.7625	54.3525	76.0536	357.742
MBPZ48.1d	M00311532	Female	Farp2<tm1a(KOMP)Wtsi>	C57BL/6Brd-Tyr<c-Brd>;C57BL/6N	WT	2009-07-21	2009-11-09	15.9	30.2	178	14.685	166	3.939	0.1833	0.8718	970.721	0.0796	3.0261	0.0602	0.3265	12.8347	19.0122	10.0538	106.868	0.929374	57.522	64.801	266.306
MBPZ48.1e	M00311533	Female	Farp2<tm1a(KOMP)Wtsi>	C57BL/6Brd-Tyr<c-Brd>;C57BL/6N	WT	2009-07-21	2009-11-09	15.9	29.2	174	14.685	170	4.0285	0.1868	0.8942	1018.91	0.0731	2.7715	0.0591	0.3604	10.6199	18.3784	10.3593	116.519	0.93285	63.215	73.516	311.38
MBRG110.2i	M00665461	Female	Cadm1<tm1a(EUCOMM)Wtsi>	C57BL/6Brd-Tyr<c-Brd>;C57BL/6Dnk;C57BL/6N	WT	2010-11-04	2011-02-22	15.7	31.4	177	15.237	168	4.0695	0.1817	0.8744	989.56	0.0727	3.2299	0.0507	0.2996	15.129	19.318	16.474	110.028	0.6655	62.729	77.964	297.4
MBRR25.1f	M00197538	Female	Myo5a<tm1a(KOMP)Wtsi>	C57BL/6Brd-Tyr<c-Brd>;C57BL/6N	WT	2009-02-06	2009-05-27	15.7	32.3	179	15.16	168	3.881	0.1791	0.8594	1045.81	0.0585	2.8315	0.0553	0.3452	9.44657	21.0796	6.51275	115.797	0.98122	58.5155	75.7029	324.686
MBSD23.2f	M00289241	Female	Gap43<tm1a(EUCOMM)Wtsi>	C57BL/6Brd-Tyr<c-Brd>;C57BL/6N	WT	2009-06-16	2009-10-05	15.9	33	178	15.027	171	4.0285	0.2018	0.8061	1039.35	0.0886	2.4743	0.0665	0.4096	10.6872	20.1741	11.6285	98.7505	0.8806	71.385	89.7154	350.25
MBSD84.2d	M00558162	Female	Gap43<tm1a(EUCOMM)Wtsi>	C57BL/6Brd-Tyr<c-Brd>;C57BL/6Dnk;C57BL/6N	WT	2010-06-23	2010-10-11	15.7	33.1	179	14.989	169	3.84	0.1872	0.914	995.902	0.0722	2.5808	0.0641	0.3807	13.2605	21.5977	14.7706	127.037	0.85797	66.394	80.452	302.958
MBSD84.2e	M00558163	Female	Gap43<tm1a(EUCOMM)Wtsi>	C57BL/6Brd-Tyr<c-Brd>;C57BL/6Dnk;C57BL/6N	WT	2010-06-23	2010-10-11	15.7	32.2	180	15.008	167	3.8255	0.1908	0.8886	1055.77	0.073	2.6934	0.0586	0.3635	13.3018	22.6646	11.2515	138.804	0.945554	63.588	78.656	303.712
MBTJ69.1a	M00756094	Female	Mthfd1l<tm1a(EUCOMM)Wtsi>	C57BL/6Brd-Tyr<c-Brd>;C57BL/6N	WT	2011-02-23	2011-06-13	15.7	31.6	178	14.951	165	3.887	0.1801	0.8654	973.167	0.1006	3.2586	0.0554	0.3029	12.9029	18.5045	11.3865	119.365	0.913169	55.5445	68.865	318.103
MBTQ31.6d	M00473473	Female	Tcf7l2<tm2a(EUCOMM)Wtsi>	C57BL/6Brd-Tyr<c-Brd>;C57BL/6N	WT	2010-03-02	2010-06-21	15.9	36.2	186	15.122	175	3.934	0.2026	0.8473	1090.96	0.0821	2.7133	0.0587	0.3683	14.65	21.383	8.98	131.623	0.9653	72.3421	91.8612	397.9
MBTX69.1h	M01153694	Female	Dscc1<tm1a(KOMP)Wtsi>	C57BL/6Brd-Tyr<c-Brd>;C57BL/6N	WT	2012-05-17	2012-09-05	15.9	22.6	178	15.2	179	3.994	0.1875	0.8042	1037.42	0.092	3.5224	0.0493	0.2754	12.5333	17.1807	6.19629	110.828	0.975726	71.4591	92.8549	362.499
MBVF24.1i	M00247888	Female	Dusp3<tm1a(KOMP)Wtsi>	C57BL/6Brd-Tyr<c-Brd>;C57BL/6N	WT	2009-04-16	2009-08-05	15.9	29.5	181	14.818	176	3.8865	0.1955	0.7892	1074.63	0.0841	2.9175	0.065	0.3362	10.9774	23.6544	15.7465	143.386	0.836166	66.174	79.4347	373.279
MCDQ36.1g	M00549043	Female	Pik3cb<tm1a(EUCOMM)Wtsi>	C57BL/6Brd-Tyr<c-Brd>;C57BL/6N;C57BL/6NTac	WT	2010-06-11	2010-09-30	15.9	32.4	175	14.522	164	3.939	0.1809	0.9121	1000.17	0.1023	3.3953	0.0609	0.2839	10.5593	19.3259	11.3063	121.361	0.920631	48.483	64.91	311.013
MCDQ86.1f	M00873199	Female	Pik3cb<tm1a(EUCOMM)Wtsi>	C57BL/6Brd-Tyr<c-Brd>;C57BL/6N;C57BL/6NTac	WT	2011-07-13	2011-10-31	15.7	37	183	14.959	171	3.926	0.2051	0.8176	1062.96	0.1269	3.7198	0.0613	0.2585	16.6725	19.8447	16.7569	115.164	0.740665	63.716	89.266	360.249
MCDQ86.1g	M00873200	Female	Pik3cb<tm1a(EUCOMM)Wtsi>	C57BL/6Brd-Tyr<c-Brd>;C57BL/6N;C57BL/6NTac	WT	2011-07-13	2011-10-31	15.7	33.7	174	14.921	170	3.9045	0.1847	0.8745	997.864	0.0953	3.2174	0.0583	0.3007	14.1599	21.9668	12.8329	112.246	0.866429	59.728	76.913	293.46
MCFC30.3f	M00472250	Female	Tpi1<tm1a(EUCOMM)Wtsi>	C57BL/6Brd-Tyr<c-Brd>;C57BL/6N	WT	2010-02-24	2010-06-17	16.1	31.4	183	15.198	171	3.9525	0.199	0.9005	1077.81	0.0889	2.6469	0.0654	0.3733	12.853	22.691	16.236	131.954	0.8292	67.3863	80.2908	298.456
MCFL64.1f	M00625907	Female	Kptn<tm1a(EUCOMM)Wtsi>	C57BL/6Brd-Tyr<c-Brd>;C57BL/6Dnk;C57BL/6N	WT	2010-09-14	2011-01-04	16	36.7	185	15.408	169	3.974	0.1938	0.8723	969.635	0.16	4.1925	0.0589	0.2255	11.4829	20.4637	12.2685	113.627	0.913486	60.5884	70.8946	287.516
MFUN44.1d	M01212356	Female	Fundc1<tm1c(KOMP)Wtsi>	C57BL/6Brd-Tyr<c-Brd>;C57BL/6Dnk;C57BL/6N;C57BL/6NTac	WT	2012-07-17	2012-11-05	15.9	25.7	177	14.619	170	3.9505	0.186	0.842	1000.17	0.0956	3.4212	0.0529	0.2889	12.5104	18.9935	16.6803	86.4165	0.5789	59.6884	75.3167	266.416
MTYR22.1c	M01328793	Female	Rhobtb3<tm1a(KOMP)Wtsi>	C57BL/6Brd-Tyr<c-Brd>;C57BL/6Dnk;C57BL/6N	WT	2012-11-17	2013-03-06	15.6	27.5	180	15.164	173	3.953	0.196	0.752	1058.9	0.0832	3.0816	0.0653	0.3172	12.5535	17.6258	7.69022	98.9267	0.957878	54.4851	79.7117	303.551
MTYR7.2i	M01245889	Female	Rhobtb3<tm1a(KOMP)Wtsi>	C57BL/6Brd-Tyr<c-Brd>;C57BL/6Dnk;C57BL/6N	WT	2012-08-14	2012-12-05	16.1	25	174	15.124	175	3.939	0.1899	0.7694	1048.85	0.0801	3.2203	0.0559	0.3084	10.305	18.3132	9.39979	89.8843	0.923828	73.9972	87.6541	350.224
Average										180.037	15.0809	170.188	3.95617	0.190682	0.860427	1018.09	0.0897125	3.13911	0.05913	0.316504	12.2995	20.3095	12.8238	118.541	0.86239	63.543	78.8342	329.331
ST DEV										3.49482	0.286725	3.73181	0.0939929	0.0092736	0.0442589	41.3347	0.0211982	0.329829	0.00477256	0.0360934	1.87845	1.85556	3.62784	13.2538	0.0990632	6.95263	7.84418	44.4915
2 SD Min										173.048	14.5075	162.724	3.76819	0.172135	0.77191	935.423	0.0473161	2.47946	0.0495849	0.244317	8.54262	16.5984	5.56807	92.0331	0.664264	49.6377	63.1458	240.348
2 SD Max										187.027	15.6544	177.651	4.14416	0.20923	0.948945	1100.76	0.132109	3.79877	0.0686751	0.38869	16.0564	24.0207	20.0794	145.048	1.06052	77.4483	94.5226	418.314
Median										180	15.089	170	3.94575	0.18915	0.86275	1010.01	0.0859	3.11115	0.0598	0.3161	12.1622	20.1721	12.2372	117.398	0.901493	62.7656	78.1614	323.971
2.5% percentile										174	14.5142	162.025	3.7911	0.17743	0.752435	955.718	0.0567125	2.58084	0.0486175	0.241633	9.15116	16.1966	6.20617	89.9393	0.580475	50.3652	64.5113	225.948
97.5% percentile										186	15.635	178.975	4.16529	0.218135	0.931155	1123.53	0.138375	3.87735	0.067865	0.389087	16.9362	24.0961	20.3028	143.286	0.97566	76.5693	93.5584	409.997

## Sheet: Extended Data Figure 9
Panel a							Femur Length									Noe to Tail Length
RZ		PZ		HZ			P1		P21		P70		P183			P21		P70		P183
WT	Pls3y/-	WT	Pls3y/-	WT	Pls3y/-		WT	Pls3y/-	WT	Pls3y/-	WT	Pls3y/-	WT	Pls3y/-		WT	Pls3y/-	WT	Pls3y/-	WT	Pls3y/-
51.803	40.875	123.297	150.527	88.083	141.458		4.843	5.127	10.309	10.159	15.075	15.402	15.77	15.218		134	131	178	179	188	184
47.088	37.298	144.701	146.792	115.036	122.477		5.227	5.304	10.323	10.513	15.239	14.748	15.586	15.423		133	134	177	178	187	179
45.63	41.944	121.434	102.783	109.563	92.85		4.8	5.053	10.786	9.795	15.218	14.83	15.28	15.606		137	130	178	178	183	187
46.22	57.33	133.806	161.491	133.354	96.419		5.132	5.189	10.677	10.142	15.259	15.096	15.668	15.606		135	131	178	177	182	191
37.96		132.475		133.776			5.055		10.241	10.486	15.565	14.953	15.749	15.198		137	134	177	175	187	192
							5.084		10.295	10.581	15.586	15.116	15.933	15.361		134	130	182	172	184	188
									10.101	10.6	15.545		16.505	15.709		132	128	178		188	183
									9.856	9.811	15.218		15.463	15.749		129		181		186
									10.377		15.586		15.668			128				187
									8.712		15.463		15.913			133				182
									10.519				15.995			113				188
									10.573				16.138			134				184
									10.695							133
									9.563							137
									10.491							137
									10.029							134
									9.991							132
																129
																128
																133
																130
																132
																125
																134
																130
																131
																128
Panel b			Femur Cortical			Femur Trabecular							Vertebra Trabecular
P1NP			MAR			MS/BS (%)		MAR		BFR			MS/BS (%)		MAR		BFR
WT	Pls3y/-		WT	Pls3y/-		WT	Pls3y/-	WT	Pls3y/-	WT	Pls3y/-		WT	Pls3y/-	WT	Pls3y/-	WT	Pls3y/-
182.072	184.088		2.1087	2.20956		21.49	61.74	1.70588	1.62	0.366563	1.00018		34.94	32.54	1.24074	1.31481	0.433465	0.4279
163.592	144.133		2.41518	3.41667		36.01	42	1.68182	1.55	0.605603	0.650924		46.32	35.23	1.34259	1.55556	0.621859	0.548087
174.797	35.8584		2.83636	2.79167		55.21	41.12	1.95556	1.99375	1.07959	0.819842		39.23	17.54	1.13889	1.56481	0.446803	0.274541
161.898	135.972		2.3	2.625		47.55	34.99	1.62273	1.51111	0.771652	0.528771		23.55	34.81	1.43519	1.68519	0.338053	0.586658
146.284	214.912		2.69231	2.47727		29.27	45.14	1.8	1.52692	0.526914	0.689281		22.58	34.99	1.35185	1.22222	0.305265	0.427613
124.353	117.471		2.73718	2.81944		33.18	57.39	1.665	1.50357	0.552365	0.862934		21.08	45.74	1.25	1.32407	0.263561	0.605584
146.284
126.091
136.955
144.488
Panel c										Panel d
CTX			N.Oc/BS			Oc.S/BS				SOST			DKK1
WT	Pls3y/-		WT	Pls3y/-		WT	Pls3y/-			WT	Pls3y/-		WT	Pls3y/-
18.9266	21.5859		6.25	10.34		2.58	1.75			106.019	139.809		22.4824	22.8769
18.4922	26.5773		7.56	6.79		1.7	2.15			102.217	116.945		21.1022	17.0691
24.188	14.7106		16.43	5.12		3.14	0.57			131.718	110.105		32.7674	34.3131
95.3415	23.7606		11.24	0		2.99	0			107.516	112.837		20.7582	24.3755
16.8102	40.6953		3.77	1.52		2.64	0.54			112.427	120.242		28.7716	20.3179
15.4663	18.4654		2.6	5.9		0.78	1.52			116.808	109.56		16.6907	10.1233
17.005			22.8	3.86		4.01	1.02			133.805	121.343		28.3265	28.1959
15.0296			3.01	0.56		0.39	0.15			108.878			25.4031
30.0028										94.2395			11.0246
23.8667										112.837			13.5874
										72.533			13.2207
Panel e									Lc.N (%)
Ct.μPo (%)			Lc.N/BV (mm-3)			Mean Lc.V (μm3)			100-200		201-300		301-400		401-500		501-600		601-2000			Lc.V (μm3)
WT	Pls3y/-		WT	Pls3y/-		WT	Pls3y/-		WT	Pls3y/-	WT	Pls3y/-	WT	Pls3y/-	WT	Pls3y/-	WT	Pls3y/-	WT	Pls3y/-		WT	Pls3y/-
1.08857	0.964272		35757.9	36232		304	266		37.67	43.73	25.7	26.23	15.42	14.83	8.5	7.52	4.72	3.72	7.99	3.96		304	401
0.856611	1.22253		31508.2	39179.5		272	312		42.94	38.28	26.79	27.69	14.55	17.77	7.44	11.24	3.59	6.45	4.7	8.76		100	117
0.982473	1.36603		35522.7	39740.9		277	344		41.1	31.91	26.79	22.57	15.94	16.27	7.4	11.08	3.75	6.85	5.01	11.32		190	211
1.14736	1.39041		38476.3	39466.8		298	352		36.36	31.13	26.16	21.79	16.29	16.01	9.83	11.09	4.92	7.15	6.44	12.82		284	177
0.879237	1.54516		33029.7	38907.2		266	397		43.75	27.9	25.93	19.32	14.31	15.7	7.87	11.45	4	8.01	4.14	17.62		235	301
0.758853	1.05196		32962.5	34772.7		230	303		52.22	39.74	27.04	23.69	11.78	15.46	5.34	8.31	1.92	4.88	1.69	7.92		291	160
																						784	150
																						382	367
																						257	194
																						117	414
																						342	266
																						492	334
																						156	284
																						595	190
																						557	107
																						106	125
																						221	193
																						322	213
																						124	121
																						510	447
																						122	131
																						234	260
																						380	108
																						194	130
																						221	138
																						1232	175
																						249	322
																						184	219
																						152	377
																						251	330
																						415	106
																						269	170
																						241	227
																						126	134
																						749	238
																						471	149
																						262	197
																						323	107
																						103	324
																						100	432
																						454	565
																						281	231
																						145	116
																						155	135
																						145	264
																						109	311
																						179	182
																						820	310
																						151	445
																						475	524
																						516	336
																						668	483
																						244	130
																						194	1003
																						173	116
																						325	126
																						170	134
																						115	247
																						103	184
																						227	189
																						293	180
																						281	124
																						172	295
																						155	133
																						233	522
																						195	516
																						487	191
																						114	104
																						310	100
																						789	159
																						123	128
																						201	188
																						137	486
																						143	655
																						391	286
																						283	125
																						175	219
																						147	155
																						275	236
																						129	252
																						310	323
																						1185	211
																						159	104
																						232	179
																						301	159
																						533	169
																						123	170
																						493	177
																						128	114
																						101	308
																						339	361
																						102	212
																						321	107
																						271	217
																						241	175
																						187	268
																						300	256
																						219	337
																						172	205
																						122	124
																						330	350
																						261	202
																						361	166
																						757	108
																						358	115
																						158	630
																						129	477
																						715	207
																						320	143
																						381	537
																						182	429
																						142	425
																						168	305
																						109	178
																						106	124
																						882	133
																						318	297
																						312	114
																						123	131
																						297	371
																						693	239
																						265	303
																						174	191
																						131	101
																						434	177
																						333	112
																						246	209
																						213	174
																						331	1530
																						609	313
																						291	394
																						101	390
																						156	142
																						427	146
																						167	185
																						283	111
																						195	257
																						139	136
																						328	219
																						188	541
																						195	241
																						144	340
																						122	119
																						188	355
																						168	261
																						176	115
																						109	303
																						306	155
																						404	224
																						266	113
																						120	103
																						245	286
																						244	135
																						191	101
																						270	125
																						147	122
																						710	224
																						109	158
																						150	196
																						321	196
																						121	141
																						173	319
																						112	195
																						583	315
																						150	282
																						346	252
																						304	153
																						255	288
																						918	230
																						279	691
																						161	238
																						220	148
																						277	157
																						296	122
																						215	351
																						127	205
																						338	258
																						120	222
																						615	134
																						681	135
																						456	219
																						241	172
																						630	201
																						175	182
																						485	382
																						129	175
																						388	141
																						105	158
																						208	300
																						475	220
																						186	365
																						211	209
																						345	491
																						734	200
																						208	155
																						253	156
																						171	589
																						159	158
																						122	109
																						117	434
																						347	266
																						178	540
																						113	449
																						210	118
																						357	438
																						148	106
																						376	168
																						513	370
																						197	192
																						413	377
																						153	354
																						595	201
																						226	139
																						176	259
																						132	101
																						713	178
																						436	119
																						280	117
																						407	125
																						831	114
																						307	134
																						307	255
																						144	254
																						351	250
																						453	131
																						140	112
																						125	443
																						461	609
																						227	118
																						569	170
																						189	104
																						588	306
																						278	306
																						142	266
																						464	184
																						344	186
																						264	125
																						362	519
																						384	133
																						133	323
																						186	248
																						129	264
																						359	581
																						215	338
																						229	444
																						206	116
																						152	266
																						113	310
																						225	161
																						249	214
																						166	199
																						747	292
																						757	121
																						1660	460
																						244	195
																						221	283
																						413	226
																						455	828
																						338	822
																						243	139
																						113	275
																						127	240
																						126	223
																						317	331
																						149	146
																						133	515
																						1100	337
																						415	214
																						497	131
																						113	793
																						126	285
																						144	294
																						316	179
																						1406	221
																						115	241
																						133	363
																						419	276
																						219	168
																						227	287
																						627	134
																						570	342
																						753	430
																						142	157
																						479	285
																						203	178
																						253	206
																						224	523
																						253	202
																						524	268
																						175	232
																						218	148
																						198	450
																						185	308
																						165	126
																						140	203
																						146	487
																						134	237
																						574	187
																						429	307
																						202	124
																						1244	225
																						283	461
																						479	335
																						177	120
																						256	288
																						318	176
																						412	164
																						1037	207
																						117	241
																						226	218
																						469	219
																						379	177
																						101	145
																						166	252
																						234	111
																						1607	255
																						150	216
																						436	382
																						371	130
																						170	101
																						237	754
																						150	200
																						282	429
																						205	125
																						375	317
																						128	1194
																						124	186
																						329	242
																						156	266
																						381	229
																						232	451
																						343	258
																						244	236
																						222	650
																						162	809
																						141	512
																						246	397
																						451	595
																						236	280
																						166	301
																						116	376
																						166	311
																						359	132
																						302	387
																						242	604
																						238	311
																						431	215
																						168	168
																						107	265
																						262	291
																						495	366
																						255	128
																						201	337
																						333	270
																						106	116
																						128	165
																						223	106
																						145	130
																						159	441
																						573	233
																						186	118
																						280	255
																						398	112
																						263	102
																						144	190
																						171	583
																						132	287
																						474	104
																						118	232
																						253	465
																						111	230
																						127	136
																						258	118
																						300	134
																						298	114
																						237	485
																						230	103
																						134	128
																						239	243
																						348	344
																						619	210
																						155	158
																						202	111
																						183	177
																						852	205
																						446	100
																						145	149
																						398	172
																						206	249
																						283	637
																						194	417
																						209	157
																						382	180
																						184	126
																						333	105
																						170	276
																						219	106
																						198	203
																						859	224
																						271	262
																						340	160
																						118	313
																						418	138
																						185	108
																						130	187
																						161	380
																						749	477
																						1274	204
																						802	248
																						267	368
																						367	199
																						256	209
																						150	358
																						441	146
																						177	166
																						1099	115
																						388	117
																						141	256
																						104	535
																						126	233
																						695	206
																						216	174
																						427	150
																						161	560
																						198	297
																						262	446
																						452	280
																						205	220
																						461	177
																						125	122
																						209	162
																						119	167
																						1951	328
																						158	167
																						646	453
																						131	219
																						231	104
																						243	195
																						100	155
																						241	144
																						121	621
																						225	267
																						400	612
																						141	370
																						324	616
																						208	224
																						416	235
																						120	159
																						257	109
																						144	257
																						205	320
																						577	229
																						196	200
																						191	653
																						145	228
																						711	496
																						142	152
																						114	442
																						184	307
																						216	192
																						130	241
																						263	133
																						360	291
																						323	115
																						614	399
																						124	144
																						267	707
																						525	248
																						367	142
																						153	246
																						109	191
																						132	373
																						722	217
																						276	561
																						177	104
																						556	389
																						100	247
																						153	478
																						322	427
																						125	220
																						259	768
																						415	403
																						213	125
																						136	151
																						1039	574
																						287	367
																						200	431
																						181	179
																						150	447
																						151	339
																						223	116
																						121	163
																						116	524
																						211	265
																						224	426
																						126	215
																						303	275
																						351	150
																						176	434
																						130	210
																						131	293
																						175	190
																						312	205
																						461	284
																						329	298
																						216	367
																						375	114
																						147	152
																						160	144
																						653	539
																						106	120
																						128	196
																						225	297
																						390	163
																						128	356
																						127	185
																						162	179
																						485	191
																						376	199
																						175	169
																						506	149
																						194	186
																						479	167
																						326	101
																						815	149
																						232	250
																						379	124
																						322	121
																						110	100
																						136	105
																						301	157
																						156	127
																						542	108
																						967	174
																						106	162
																						224	188
																						329	587
																						574	217
																						221	292
																						145	219
																						719	103
																						185	466
																						164	142
																						246	112
																						390	440
																						325	162
																						953	284
																						334	354
																						309	141
																						103	479
																						428	123
																						334	113
																						158	107
																						327	946
																						314	533
																						682	187
																						504	158
																						288	337
																						238	374
																						458	264
																						317	157
																						234	102
																						260	196
																						247	354
																						166	288
																						132	354
																						279	185
																						405	173
																						300	106
																						230	108
																						556	388
																						408	193
																						401	447
																						275	444
																						279	534
																						931	537
																						142	188
																						108	252
																						369	263
																						467	353
																						239	175
																						344	547
																						265	184
																						161	291
																						382	139
																						110	167
																						405	307
																						332	225
																						116	127
																						255	275
																						462	129
																						1882	379
																						112	178
																						429	195
																						340	262
																						164	381
																						303	191
																						699	408
																						551	251
																						123	127
																						235	170
																						264	297
																						184	251
																						323	167
																						379	126
																						147	426
																						201	357
																						460	180
																						374	294
																						484	162
																						360	188
																						371	148
																						114	833
																						268	181
																						108	126
																						379	160
																						102	106
																						211	104
																						151	143
																						131	210
																						438	596
																						189	363
																						330	112
																						591	157
																						206	145
																						413	264
																						196	149
																						126	195
																						122	122
																						153	307
																						1833	223
																						167	191
																						309	185
																						1028	166
																						167	390
																						314	116
																						120	217
																						270	296
																						401	181
																						387	316
																						613	248
																						1695	425
																						111	233
																						154	488
																						269	184
																						182	149
																						448	168
																						258	139
																						104	109
																						128	936
																						200	165
																						665	112
																						161	131
																						284	232
																						311	220
																						179	436
																						688	503
																						204	210
																						360	177
																						112	227
																						147	324
																						419	470
																						338	152
																						650	352
																						249	296
																						187	202
																						123	164
																						239	293
																						154	222
																						604	127
																						156	146
																						331	584
																						385	343
																						330	210
																						137	688
																						218	126
																						490	125
																						235	552
																						100	340
																						260	662
																						279	157
																						205	224
																						137	138
																						143	346
																						120	164
																						470	152
																						438	245
																						176	181
																						549	115
																						492	343
																						362	506
																						338	398
																						283	176
																						409	300
																						232	259
																						112	132
																						297	199
																						171	223
																						178	540
																						517	351
																						138	141
																						677	309
																						815	237
																						151	233
																						958	324
																						101	397
																						384	172
																						215	454
																						249	243
																						215	114
																						684	341
																						100	406
																						131	270
																						138	587
																						296	153
																						560	243
																						269	260
																						291	122
																						174	141
																						207	176
																						108	212
																						105	275
																						354	291
																						137	201
																						1006	209
																						111	112
																						346	433
																						315	109
																						170	245
																						110	323
																						146	268
																						315	182
																						152	165
																						106	402
																						621	166
																						139	150
																						176	325
																						760	289
																						495	568
																						350	398
																						400	254
																						226	197
																						133	517
																						419	352
																						270	230
																						349	473
																						418	249
																						222	294
																						107	176
																						207	231
																						232	289
																						298	107
																						188	222
																						114	154
																						112	320
																						351	380
																						197	191
																						546	410
																						114	276
																						206	173
																						377	144
																						107	179
																						555	216
																						350	235
																						809	279
																						116	214
																						385	174
																						299	158
																						107	154
																						109	181
																						162	123
																						204	132
																						206	134
																						191	187
																						165	402
																						170	319
																						104	326
																						310	315
																						646	275
																						101	217
																						160	321
																						228	232
																						699	129
																						264	144
																						169	421
																						223	554
																						119	130
																						102	113
																						323	255
																						164	581
																						339	319
																						302	768
																						160	246
																						380	315
																						183	598
																						315	163
																						151	290
																						346	416
																						120	196
																						446	127
																						112	160
																						109	135
																						536	478
																						233	141
																						562	153
																						535	119
																						924	214
																						987	352
																						381	226
																						212	226
																						210	1538
																						254	162
																						106	167
																						102	158
																						220	119
																						107	179
																						1050	320
																						299	321
																						532	151
																						255	218
																						457	181
																						222	406
																						462	271
																						308	131
																						259	452
																						198	128
																						129	152
																						143	305
																						287	815
																						102	173
																						149	369
																						374	448
																						290	107
																						158	174
																						1073	217
																						327	311
																						149	286
																						119	157
																						246	373
																						177	217
																						372	179
																						473	484
																						647	120
																						285	101
																						324	219
																						125	137
																						162	224
																						139	164
																						117	106
																						407	141
																						184	171
																						429	248
																						101	100
																						184	115
																						127	123
																						259	120
																						134	266
																						347	290
																						261	331
																						252	355
																						231	331
																						211	136
																						303	156
																						152	369
																						206	333
																						214	1237
																						131	146
																						116	135
																						299	134
																						536	110
																						482	162
																						336	190
																						243	197
																						247	143
																						473	141
																						232	126
																						525	106
																						243	291
																						157	117
																						604	559
																						187	356
																						380	219
																						449	558
																						373	132
																						362	126
																						109	287
																						878	223
																						697	386
																						240	101
																						108	195
																						360	111
																						280	367
																						119	110
																						289	294
																						217	485
																						1242	155
																						246	192
																						353	223
																						208	121
																						121	748
																						291	278
																						438	113
																						213	116
																						351	147
																						179	180
																						196	185
																						242	119
																						134	276
																						269	366
																						700	294
																						359	490
																						593	280
																						154	312
																						196	296
																						104	388
																						181	327
																						492	332
																						149	342
																						129	112
																						288	431
																						281	169
																						205	105
																						138	414
																						271	303
																						246	293
																						157	132
																						317	139
																						233	435
																						657	377
																						165	122
																						565	279
																						845	402
																						412	342
																						168	556
																						178	126
																						209	179
																						150	900
																						1554	355
																						482	211
																						149	227
																						119	435
																						354	142
																						226	185
																						115	113
																						306	140
																						101	190
																						250	520
																						180	242
																						235	214
																						249	205
																						483	875
																						325	171
																						303	419
																						116	300
																						259	171
																						592	502
																						469	107
																						103	337
																						362	174
																						620	359
																						102	398
																						131	107
																						586	243
																						270	363
																						431	120
																						542	140
																						137	225
																						239	256
																						151	366
																						145	402
																						398	288
																						271	377
																						551	242
																						274	137
																						322	570
																						182	138
																						914	263
																						271	120
																						216	280
																						136	279
																						263	467
																						129	246
																						404	249
																						198	183
																						138	349
																						146	265
																						167	107
																						252	181
																						214	169
																						261	206
																						305	207
																						382	104
																						291	320
																						268	207
																						151	185
																						1123	354
																						305	227
																						273	132
																						112	371
																						1627	101
																						379	424
																						234	107
																						259	310
																						255	198
																						428	425
																						146	259
																						290	167
																						204	148
																						416	156
																						191	122
																						110	100
																						217	230
																						123	234
																						119	103
																						549	537
																						232	126
																						440	145
																						206	266
																						295	585
																						149	238
																						173	141
																						583	161
																						426	227
																						110	653
																						479	148
																						200	290
																						219	150
																						324	129
																						479	295
																						554	113
																						281	169
																						1361	138
																						241	546
																						220	118
																						476	110
																						224	611
																						149	222
																						103	207
																						453	211
																						257	123
																						320	953
																						127	235
																						475	393
																						327	163
																						218	153
																						536	195
																						210	133
																						149	422
																						191	210
																						672	115
																						159	140
																						223	720
																						220	101
																						120	162
																						105	303
																						210	142
																						271	157
																						153	403
																						392	125
																						199	168
																						517	183
																						342	115
																						416	197
																						866	134
																						162	123
																						265	253
																						298	145
																						479	303
																						488	402
																						1502	133
																						261	273
																						137	196
																						156	242
																						270	405
																						846	450
																						209	441
																						313	125
																						406	355
																						221	521
																						239	362
																						106	145
																						156	369
																						102	128
																						197	262
																						183	185
																						219	104
																						107	344
																						115	361
																						408	127
																						230	214
																						264	183
																						143	289
																						235	281
																						321	198
																						824	148
																						215	506
																						240	262
																						285	180
																						282	474
																						1383	247
																						202	176
																						346	112
																						143	165
																						154	236
																						727	241
																						617	129
																						230	195
																						198	400
																						122	505
																						110	117
																						171	127
																						286	244
																						196	180
																						293	193
																						164	121
																						119	221
																						113	288
																						147	257
																						187	271
																						175	115
																						791	417
																						494	202
																						271	426
																						109	567
																						344	314
																						466	422
																						611	467
																						177	228
																						128	413
																						189	260
																						250	427
																						345	124
																						483	101
																						121	135
																						243	511
																						879	272
																						178	339
																						629	297
																						190	292
																						160	121
																						106	324
																						180	216
																						277	256
																						208	113
																						127	638
																						120	293
																						192	223
																						116	318
																						284	258
																						300	106
																						146	196
																						267	380
																						224	641
																						148	231
																						159	489
																						326	424
																						271	199
																						144	146
																						885	114
																						207	299
																						138	156
																						681	245
																						313	141
																						720	119
																						264	493
																						329	201
																						133	151
																						155	377
																						291	555
																						179	306
																						133	316
																						231	104
																						136	271
																						131	133
																						204	258
																						156	178
																						225	213
																						131	509
																						191	172
																						360	234
																						149	157
																						128	199
																						236	204
																						111	263
																						251	140
																						595	240
																						530	547
																						450	235
																						475	316
																						302	111
																						166	386
																						174	454
																						207	749
																						699	145
																						376	225
																						282	507
																						306	144
																						164	442
																						132	179
																						158	128
																						156	504
																						183	120
																						299	156
																						136	330
																						202	438
																						133	387
																						245	122
																						631	172
																						328	176
																						157	121
																						414	263
																						440	236
																						224	492
																						267	342
																						258	185
																						130	207
																						196	242
																						199	185
																						727	141
																						375	116
																						289	194
																						271	158
																						239	349
																						128	128
																						541	330
																						301	158
																						354	267
																						432	486
																						217	370
																						132	153
																						180	146
																						372	235
																						135	183
																						275	1234
																						385	174
																						140	117
																						133	172
																						258	157
																						245	989
																						179	177
																						428	105
																						207	165
																						252	421
																						491	705
																						173	187
																						334	142
																						155	135
																						207	259
																						270	337
																						143	251
																						238	298
																						187	174
																						173	222
																						305	351
																						157	115
																						168	389
																						662	130
																						102	102
																						321	229
																						399	195
																						157	262
																						115	346
																						190	381
																						417	262
																						259	104
																						264	555
																						671	483
																						116	136
																						1268	378
																						204	486
																						291	195
																						375	365
																						786	254
																						225	300
																						401	110
																						723	322
																						587	253
																						454	196
																						115	258
																						171	525
																						644	268
																						165	270
																						189	144
																						224	114
																						212	211
																						175	104
																						153	292
																						581	273
																						559	278
																						228	106
																						101	212
																						402	116
																						111	280
																						217	206
																						143	197
																						409	582
																						425	197
																						269	265
																						138	104
																						389	337
																						820	241
																						413	120
																						470	189
																						425	147
																						238	111
																						296	332
																						148	104
																						264	116
																						203	100
																						105	220
																						372	312
																						301	532
																						109	448
																						741	296
																						100	187
																						338	236
																						114	251
																						339	117
																						313	230
																						202	386
																						457	401
																						109	143
																						276	239
																						331	122
																						100	396
																						287	165
																						348	295
																						169	139
																						211	315
																						180	200
																						294	401
																						246	274
																						333	430
																						394	265
																						620	560
																						348	154
																						236	444
																						141	258
																						104	306
																						241	257
																						121	327
																						235	456
																						136	364
																						322	131
																						230	198
																						170	178
																						392	263
																						132	287
																						125	258
																						242	803
																						348	288
																						281	224
																						124	259
																						220	212
																						265	369
																						104	568
																						251	105
																						311	187
																						271	268
																						105	146
																						401	181
																						123	278
																						197	314
																						102	866
																						124	231
																						136	315
																						286	231
																						178	298
																						219	119
																						128	525
																						136	131
																						1244	269
																						292	230
																						330	168
																						250	139
																						523	273
																						280	135
																						281	361
																						1147	117
																						321	294
																						271	117
																						316	399
																						186	367
																						243	189
																						523	138
																						107	426
																						366	283
																						108	112
																						243	406
																						317	227
																						172	157
																						208	360
																						260	322
																						295	165
																						162	100
																						173	116
																						148	288
																						368	207
																						959	371
																						278	141
																						197	264
																						344	136
																						304	351
																						671	160
																						306	248
																						361	202
																						117	437
																						243	147
																						135	189
																						255	153
																						209	223
																						117	490
																						112	244
																						177	445
																						132	686
																						273	160
																						102	101
																						102	193
																						135	133
																						181	278
																						203	264
																						326	497
																						646	167
																						271	435
																						362	114
																						261	146
																						240	101
																						117	497
																						595	208
																						288	305
																						105	324
																						363	270
																						112	274
																						370	172
																						155	209
																						156	120
																						226	304
																						156	323
																						227	119
																						138	396
																						103	147
																						573	120
																						192	189
																						471	270
																						270	132
																						234	546
																						1113	252
																						531	955
																						212	180
																						113	148
																						236	149
																						248	134
																						298	345
																						109	218
																						186	123
																						1161	278
																						297	143
																						339	135
																						220	109
																						456	121
																						232	152
																						1166	133
																						124	160
																						373	585
																						148	652
																						369	195
																						221	219
																						265	275
																						355	122
																						564	181
																						751	453
																						220	157
																						332	612
																						331	177
																						167	145
																						233	276
																						678	176
																						1068	311
																						321	454
																						292	119
																						193	253
																						202	299
																						158	444
																						521	175
																						191	124
																						172	498
																						217	500
																						213	142
																						122	488
																						185	541
																						312	291
																						297	360
																						553	337
																						734	127
																						458	412
																						171	247
																						147	494
																						102	147
																						114	241
																						125	248
																						206	187
																						532	208
																						254	282
																						111	251
																						154	461
																						133	262
																						214	103
																						593	181
																						201	248
																						182	206
																						259	119
																						273	240
																						215	206
																						145	153
																						173	481
																						343	110
																						150	144
																						207	106
																						152	255
																						166	347
																						140	448
																						139	326
																						128	220
																						119	220
																						280	173
																						255	344
																						513	144
																						258	184
																						314	398
																						162	295
																						457	642
																						130	188
																						252	429
																						536	137
																						209	107
																						158	447
																						236	152
																						524	138
																						178	847
																						146	128
																						198	434
																						450	263
																						373	602
																						595	223
																						166	210
																						984	182
																						591	125
																						109	101
																						175	818
																						152	356
																						139	126
																						213	273
																						1271	199
																						494	238
																						496	127
																						117	232
																						260	977
																						267	196
																						149	125
																						937	354
																						294	136
																						440	364
																						244	198
																						587	117
																						521	1365
																						195	235
																						296	306
																						207	163
																						199	178
																						118	122
																						395	344
																						215	625
																						258	109
																						710	229
																						123	106
																						147	424
																						350	177
																						350	221
																						528	262
																						481	400
																						114	156
																						204	428
																						119	314
																						163	271
																						322	364
																						545	810
																						106	363
																						272	117
																						683	389
																						457	104
																						379	208
																						625	197
																						275	209
																						144	129
																						160	297
																						509	148
																						152	105
																						160	373
																						157	137
																						788	159
																						265	245
																						103	187
																						155	436
																						423	134
																						365	452
																						555	210
																						505	422
																						164	176
																						380	135
																						667	160
																						221	225
																						223	119
																						126	229
																						102	194
																						340	288
																						724	214
																						328	365
																						1336	212
																						160	231
																						376	343
																						262	272
																						118	171
																						243	267
																						296	146
																						479	176
																						148	256
																						457	230
																						318	284
																						461	341
																						106	139
																						204	298
																						226	101
																						589	187
																						345	348
																						137	141
																						280	299
																						187	104
																						108	268
																						299	435
																						656	294
																						284	532
																						255	108
																						205	324
																						333	143
																						108	107
																						461	141
																						429	234
																						138	122
																						386	134
																						136	100
																						131	274
																						279	189
																						503	422
																						276	122
																						276	221
																						161	167
																						282	258
																						739	255
																						169	258
																						413	212
																						370	161
																						390	175
																						543	339
																						219	363
																						542	127
																						548	255
																						458	314
																						251	165
																						170	216
																						189	343
																						221	111
																						170	232
																						105	131
																						202	226
																						638	407
																						146	111
																						640	143
																						240	399
																						109	224
																						131	167
																						350	366
																						141	168
																						139	410
																						317	226
																						111	390
																						202	125
																						361	301
																						406	132
																						392	103
																						385	102
																						372	152
																						137	340
																						402	403
																						119	144
																						113	118
																						341	383
																						387	106
																						268	210
																						145	352
																						361	277
																						134	321
																						314	138
																						278	102
																						517	116
																						191	504
																						217	159
																						286	294
																						105	133
																						187	232
																						127	268
																						141	187
																						157	196
																						357	108
																						379	1316
																						334	341
																						146	147
																						175	164
																						175	186
																						173	152
																						200	430
																						333	787
																						167	204
																						198	271
																						187	133
																						245	210
																						403	258
																						381	251
																						152	400
																						369	133
																						162	190
																						105	329
																						201	148
																						324	268
																						267	566
																						485	189
																						305	178
																						537	207
																						752	211
																						239	236
																						552	285
																						181	218
																						260	230
																						697	213
																						117	203
																						299	381
																						327	303
																						249	134
																						426	212
																						336	109
																						393	761
																						104	198
																						156	231
																						319	285
																						348	334
																						159	612
																						158	145
																						251	136
																						217	123
																						503	286
																						124	158
																						150	118
																						382	149
																						149	251
																						116	148
																						219	535
																						702	154
																						383	195
																						886	186
																						178	221
																						135	208
																						339	144
																						145	150
																						110	157
																						248	211
																						218	149
																						233	125
																						268	1022
																						130	107
																						167	343
																						244	117
																						158	437
																						319	351
																						121	124
																						348	215
																						214	248
																						333	114
																						264	134
																						150	225
																						182	205
																						522	352
																						384	109
																						123	106
																						106	137
																						155	552
																						206	138
																						344	388
																						118	136
																						129	106
																						131	169
																						258	205
																						274	194
																						210	627
																						211	259
																						175	169
																						108	158
																						181	231
																						160	512
																						123	275
																						117	155
																						125	138
																						411	151
																						747	259
																						321	203
																						337	173
																						556	106
																						208	290
																						388	189
																						348	162
																						115	146
																						339	346
																						150	263
																						183	493
																						249	508
																						341	327
																						122	142
																						129	251
																						345	147
																						523	118
																						743	235
																						113	256
																						195	401
																						1030	513
																						135	569
																						201	182
																						198	182
																						112	450
																						353	107
																						278	117
																						1348	229
																						706	148
																						240	172
																						131	114
																						398	133
																						181	163
																						298	136
																						467	198
																						147	594
																						196	112
																						196	460
																						120	344
																						181	318
																						252	152
																						476	140
																						102	159
																						242	243
																						156	279
																						268	166
																						179	360
																						181	117
																						443	183
																						148	109
																						354	117
																						199	146
																						266	254
																						367	140
																						161	203
																						354	346
																						201	119
																						426	128
																						198	159
																						180	197
																						121	369
																						231	169
																						501	190
																						301	302
																						235	215
																						151	134
																						336	309
																						132	103
																						510	163
																						153	391
																						805	420
																						342	291
																						391	129
																						291	187
																						155	210
																						607	142
																						316	176
																						285	119
																						443	873
																						243	102
																						492	284
																						363	174
																						115	170
																						226	502
																						231	354
																						119	427
																						492	344
																						177	565
																						234	165
																						372	150
																						447	108
																						155	105
																						105	143
																						214	179
																						179	531
																						150	222
																						313	433
																						105	266
																						155	361
																						205	134
																						159	180
																						194	151
																						537	116
																						179	173
																						193	240
																						136	441
																						478	193
																						149	527
																						181	243
																						567	403
																						216	278
																						358	408
																						101	339
																						116	114
																						294	159
																						375	417
																						247	449
																						185	202
																						123	361
																						137	152
																						763	150
																						110	292
																						124	349
																						401	264
																						358	208
																						107	382
																						135	148
																						344	247
																						244	186
[truncated: 35,698 more rows]
